# Supplementary material for: Prediction of renal cell carcinoma: Development and validation of machine learning model
Source: Medicine (Baltimore). 2026 Jan 23;105(4):e47205. doi: 10.1097/MD.0000000000047205 (PMC12851772; doi:10.1097/MD.0000000000047205)
Supplement: Supplementary file 1 [file medi-105-e47205-s001.xlsx]

## Sheet: Legends
Supplementary Table S1. Collected raw clinical data for ML model construction.
Supplementary Table S2. Features with missing rates below 30%.
Supplementary Table S3. Splited cleaning date for ML model construction.
Supplementary Table S4. ​The results of univariate analysis for the training cohort comparing HD and RCC patients.​
Supplementary Table S5. 26 Features and related clinical data for Optimal ML algorithm selection.
Supplementary Table S6. XGBoost-FRE selected 21 Features and related clinical data for final ML model construction.

## Sheet: Table S1
Collected raw clinical data for ML model construction
Gender	Age	TP	ALB	GLO	TBIL	DBIL	IBIL	AST	ALT	ALP	GGT	GLU	LDH	CK	CKMB	CREA	UA	K	Na	Cl	Ca	Mg	P	WBC	NEUT	LYMP	MONO	EO	BASO	RBC	HGB	HCT	MCV	MCH	MCHC	RDW	PLT	AFP	CEA	CA199	PT	INR	APTT	Fg	TT	SIRI	SII	PIV	PLR
Male	35	76.2	42.1	34.1	16.5	3.3	13.2	61	69	56	29	6.58	234	145	13	70	419	4.75	142	103.4	2.37	0.85	1.22	6.05	2.66	2.54	0.63	0.19	0.03	5.01	148	43.9	87.6	29.5	337	38.8	200	1.8	3.01	13.9						0.659764	209.449	131.953	78.7402
Male	59	73.2	48.2	25	17.2	3.4	13.8	23	21	55	15	5.74	142	132	11.1	77.9	508	4.73	141.3	102.8	2.53	0.87	1.25	8.19	4.19	2.98	0.67	0.3	0.05	5.66	162	46.7	82.5	28.6	347	34.8	205	0.95	1.18	7.89						0.942047	288.238	193.12	68.7919
Male	39	72.6	44.3	28.3	22.5	4.2	18.3	22	23	76	19	6.23	144	50	12	62.8	475	4.34	141.6	105.1	2.34	0.89	1.11	6.87	3.42	2.59	0.58	0.25	0.03	4.88	151	42.9	87.9	30.9	352	41.8	176	2.11	1.77	8.86						0.765869	232.402	134.793	67.9537
Male	42	76.5	44.9	31.6	24.2	4.6	19.6	44	59	98	199	5.28	167	190	10.2	89.7	616	4.02	140.8	99.2	2.48	0.89	1.22	10.58	5.5	3.94	0.97	0.12	0.05	5.41	172	49	90.6	31.8	351	38.5	270	4.8	2.41	3.58						1.35406	376.904	365.596	68.5279
Male	42	77.9	44.2	33.7	6.5	0.8	5.7	15	13	141	15	17.37	145	83	9.5	76.5	387	5.34	139.2	103.6	2.47	0.92	1.52	9.04	5.2	2.75	0.63	0.4	0.06	6.81	140	46.4	68.1	20.6	302	33.6	383	2.04	6.24	0.4						1.19127	724.218	456.257	139.273
Male	53	77.9	44.2	33.7	6.5	0.8	5.7	15	13	141	15	17.37	145	83	9.5	76.5	387	5.34	139.2	103.6	2.47	0.92	1.52	9.04	5.2	2.75	0.63	0.4	0.06	6.81	140	46.4	68.1	20.6	302	33.6	383	2.04	6.24	0.4						1.19127	724.218	456.257	139.273
Male	44	72.9	44.1	28.8	16.2	3.3	12.9	24	23	62	39	5.81	173	138	11.5	59.5	356	4.1	140.5	103.2	2.36	0.91	1.15	7.04	4.98	1.41	0.51	0.11	0.03	4.68	145	42.6	91	31	340	44.7	319	2.08	4.55	14.04						1.80128	1126.68	574.607	226.241
Male	34	75.1	41.8	33.3	11.3	2.1	9.2	16	12	85	10	5.14	155	82	10.8	68	405	4.05	140.5	106.2	2.33	0.92	1.31	4.77	3.05	1.18	0.32	0.15	0.07	4.24	80	29.1	68.6	18.9	275	40.4	281	1.97	1.27	2.84						0.827119	726.314	232.42	238.136
Male	44	80.4	46.7	33.7	17.1	3	14.1	29	36	92	26	5.5	159	98	7.4	78.5	588	4.23	139.8	101.5	2.46	0.96	1.1	8.28	4.2	3.43	0.4	0.2	0.05	6.07	163	48.3	79.6	26.9	337	36.3	277	3.38	2.55	11.76						0.489796	339.184	135.673	80.758
Male	54	78	44.6	33.4	15.7	3.1	12.6	53	91	100	126	6.11	192	81	11.6	65.4	498	4.51	141.7	103.2	2.47	1.06	1.36	9.36	5.2	2.74	0.98	0.39	0.05	5.17	147	44.9	86.8	28.4	327	41.6	291	3.05	1.59	8.03						1.85985	552.263	541.218	106.204
Male	33	76.3	46	30.3	25.2	4.7	20.5	32	40	60	32	5.37	209	193	13.8	73.9	385	4.01	138.5	102.5	2.4	1.01	1.22	6.62	3.72	2.4	0.38	0.08	0.04	5.04	155	45.5	90.3	30.8	341	39.7	205	4.08	1.16	12.93						0.589	317.75	120.745	85.4167
Male	54	79	46	33	42.7	7.7	35	21	12	96	16	5.01	139	84	9.2	74.5	364	3.96	139.3	101.9	2.45	0.93	1.24	8.47	4.2	3.49	0.64	0.11	0.03	5.08	168	46	90.6	33.1	365	37.8	317	2.98	2.87	8.18						0.770201	381.49	244.154	90.8309
Male	38	72.3	40.5	31.8	10.3	2.2	8.1	26	24	55	23	5.62	175	104	14.5	77.6	384	3.97	141.7	106.2	2.19	1	1.2	5.69	2.61	2.39	0.52	0.15	0.02	5.06	160	44.9	88.7	31.6	356	39.9	186	2.45	1.85	5.8						0.567866	203.121	105.623	77.8243
Male	52	74.8	45.4	29.4	14.4	2.9	11.5	32	40	70	45	5.81	159	94	10.1	72.1	471	4.5	139	105	2.33	0.91	1.14	6.09	3.51	1.96	0.45	0.11	0.06	5.11	150	43.6	85.3	29.4	344	36.9	352	2.88	1.46	7						0.805867	630.367	283.665	179.592
Male	58	74.1	42.4	31.7	11.3	2.7	8.6	58	75	58	174	5.87	175	68	8.3	77.6	302	4.26	138.2	100	2.43	0.91	1.2	5.29	2.48	2.01	0.48	0.28	0.04	4.64	147	42.4	91.4	31.7	347	41.3	184	1.7	2	16.14						0.592239	227.025	108.972	91.5423
Male	29	74.1	42.4	31.7	11.3	2.7	8.6	58	75	58	174	5.87	175	68	8.3	77.6	302	4.26	138.2	100	2.43	0.91	1.2	5.29	2.48	2.01	0.48	0.28	0.04	4.64	147	42.4	91.4	31.7	347	41.3	184	1.7	2	16.14						0.592239	227.025	108.972	91.5423
Male	36	75.2	42.3	32.9	13.5	2.5	11	23	22	64	19	5.48	174	85	16.4	77.6	439	4.17	139.3	103.5	2.4	0.93	1.04	5.08	2.43	1.96	0.48	0.18	0.03	5.04	154	44.8	88.9	30.6	344	39.2	258	4.13	1.01	0.52						0.595102	319.867	153.536	131.633
Male	52	73.8	45.6	28.2	11.6	2.2	9.4	27	21	92	18	5.38	179	123	9.5	72.1	447	4.32	141.8	102.9	2.37	0.9	1.1	7.96	4.4	2.95	0.42	0.16	0.03	5.05	153	46.3	91.7	30.3	330	41.2	251	2.29	1.49	4.51						0.626441	374.373	157.237	85.0847
Male	60	74.5	45.7	28.8	9.9	1.8	8.1	20	23	59	22	4.85	158	54	8	72.1	423	4.92	140.9	105.8	2.39	0.98	1.1	9.72	4.95	3.91	0.59	0.2	0.07	5.56	165	48.6	87.4	29.7	340	38.9	283	2.24	1.91	4.05						0.746931	358.274	211.381	72.3785
Male	49	70.8	42.1	28.7	11.7	2.2	9.5	21	15	113	21	5.11	157	143	9.3	77.6	294	4.69	141.7	107	2.43	1.01	1.21	7.49	4.52	2.41	0.45	0.09	0.02	4.53	135	39.9	88.1	29.8	338	37.8	315	2.1	3.35	3.04						0.843983	590.788	265.855	130.705
Male	51	78	46	32	13.9	2.1	11.8	27	34	57	33	6	130	82	15	65.9	463	4.89	138.6	101	2.55	0.88	1.23	7.57	2.95	4.05	0.46	0.07	0.04	5.17	160	46.4	89.7	30.9	345	40.3	395	4.13	1.1	7.14						0.335062	287.716	132.349	97.5309
Male	53	75	44.9	30.1	14.6	2.7	11.9	59	55	56	16	5.63	227	2755	27.1	74.5	429	4.5	138.5	102	2.41	0.87	1.17	6.83	3.96	2.16	0.47	0.2	0.04	5.13	153	44.8	87.3	29.8	342	38.5	239	1.7	3.26	0.4						0.861667	438.167	205.938	110.648
Male	49	76.3	43.5	32.8	14.3	2.7	11.6	24	29	92	107	6.22	158	206	10.2	56.6	321	4.16	140.4	105	2.36	0.89	0.88	4.54	1.89	2.18	0.37	0.09	0.01	4.82	145	43.2	89.6	30.1	336	39.2	244	2.78	2	28.74						0.32078	211.541	78.2703	111.927
Male	42	69.5	41	28.5	11.5	2.1	9.4	23	18	78	24	4.91	147	114	15.6	76.4	328	4.18	139.9	103.8	2.3	0.95	1.2	6.95	2.95	3.32	0.44	0.2	0.04	4.8	141	42.9	89.4	29.4	329	42.2	265	1.89	2.9	0.4						0.390964	235.467	103.605	79.8193
Male	25	76.5	46.7	29.8	10.8	2.2	8.6	22	20	97	47	5.22	139	77	10.2	82.5	450	4.01	141	102.6	2.48	0.86	1.09	6.92	4.37	2	0.41	0.11	0.03	5.17	163	44.9	86.8	31.5	363	38.6	232	2.53	3.23	20.34						0.89585	506.92	207.837	116
Male	60	72.4	43.8	28.6	13.7	3.3	10.4	20	23	85	12	5.44	124	132	14.2	83.8	368	4.11	139.8	101.7	2.38	0.86	1.33	4.51	1.8	1.62	0.69	0.27	0.13	5.26	158	47	89.4	30	336	38.3	230	2.3	2.75	8.45						0.766667	255.556	176.333	141.975
Male	39	71.5	39.9	31.6	12.4	2	10.4	23	18	64	21	5.66	171	82	10.9	60.2	412	4.63	140.8	108	2.41	0.86	1.24	6.95	3.15	3.31	0.36	0.07	0.06	4.18	122	36.3	86.8	29.2	336	45.2	297	3.23	0.8	7.84						0.342598	282.644	101.752	89.7281
Male	36	78.6	44.6	34	13	2.7	10.3	27	30	78	13	5.44	148	103	10.7	66.4	307	4.16	139.3	102.2	2.37	0.89	1.39	5.43	2.02	2.55	0.5	0.34	0.02	5.03	142	43.3	86.1	28.2	328	38.6	236	2.7	1.03	4.84						0.396078	186.949	93.4745	92.549
Male	36	76.7	46.5	30.2	11.2	2.2	9	19	27	64	33	5	123	92	7.3	62.7	363	4.33	138.9	103.5	2.68	0.94	1.03	9.09	5.84	2.41	0.69	0.13	0.02	5.41	161	48.9	90.4	29.8	329	42.6	259	1.99	2.67	0.4						1.67203	627.618	433.057	107.469
Male	68	72.8	45.5	27.3	8.7	1.3	7.4	31	37	79	35	5.44	208	65	10.4	71.4	488	4.17	141.1	102.7	2.42	0.89	1.23	10.43	5.18	4.16	0.69	0.35	0.05	4.95	146	44.5	89.9	29.5	328	41.7	286	3.21	0.97	8.09						0.859183	356.125	245.726	68.75
Male	33	72.3	46.1	26.2	24.1	4.3	19.8	35	34	82	40	6.5	195	171	16.7	67	291	4.79	140.5	104.1	2.45	0.98	1.1	5.88	2.33	2.53	0.58	0.38	0.06	4.57	150	44.1	96.5	32.8	340	42.8	209	1.97	2.75	10.98						0.53415	192.478	111.637	82.6087
Male	32	75.4	44.9	30.5	16.5	3.1	13.4	24	30	74	20	5.23	171	139	11.4	75.1	505	3.91	138.8	102.3	2.35	0.93	1.14	5.84	3.1	2.01	0.53	0.15	0.05	5.97	173	50	83.8	29	346	37.5	258	2.85	1.14	5.55						0.817413	397.91	210.893	128.358
Male	55	66.4	43.9	22.5	13.2	2.7	10.5	25	21	96	16	5.72	172	191	12.8	63.9	352	4.41	141.3	103.6	2.39	0.83	1.5	5.64	2.44	2.67	0.43	0.08	0.02	5.42	164	48.2	88.9	30.3	340	41	278	2.83	2.58	11.34						0.392959	254.052	109.243	104.12
Male	36	71.7	43.4	28.3	8.7	1.4	7.3	32	44	70	24	5.98	227	122	11.6	62.7	355	4.43	139.7	105.1	2.37	1.04	0.98	6.62	3.2	2.69	0.64	0.05	0.04	5.42	164	47.5	87.6	30.3	345	43.4	215	2.59	0.83	5.19						0.761338	255.762	163.688	79.9257
Male	41	73.7	42	31.7	17.5	4.3	13.2	30	39	88	45	5.08	159	91	7	80.7	417	4.78	141.1	104.8	2.46	0.86	1.4	8	5.19	2.19	0.42	0.17	0.03	5.61	164	47	83.8	29.2	349	37.1	354	1.58	0.57	3.52						0.995342	838.932	352.351	161.644
Male	38	75.6	47.2	28.4	13.8	2.5	11.3	49	41	65	112	5.08	226	873	29.6	84.4	456	3.97	140.1	102.8	2.46	0.97	1.36	6.08	2.92	2.38	0.48	0.26	0.04	5.36	158	46	85.8	29.5	343	35.5	222	3.31	2.93	17.36						0.588908	272.37	130.737	93.2773
Male	54	76.4	43.7	32.7	10.1	1.8	8.3	21	21	54	27	4.93	138	51	7.5	70.1	431	4.23	141	103.8	2.42	0.92	1.27	4.19	1.63	1.89	0.38	0.26	0.03	4.8	143	42.8	89.2	29.8	334	41.1	234	1.75	1.7	0.4						0.327725	201.81	76.6876	123.81
Male	54	76.7	46.3	30.4	17.3	3.1	14.2	44	22	62	75	6.55	177	113	12.3	45.2	339	4.06	140.8	103.8	2.48	0.85	0.97	5.81	3.17	2.02	0.49	0.08	0.05	4.57	152	43	94.1	33.3	353	40.6	265	3.13	3.7	19.87						0.76896	415.866	203.775	131.188
Male	57	69	41.4	27.6	11	1.8	9.2	27	21	64	48	5.49	175	214	10	75.7	490	4.28	137.6	102.8	2.3	0.89	1.47	7.16	3.72	2.48	0.53	0.35	0.08	4.61	136	40.8	88.5	29.5	333	39.1	245	1.39	0.87	9.05						0.795	367.5	194.775	98.7903
Male	36	73.9	42.8	31.1	12.3	2.2	10.1	19	21	73	67	5.68	137	87	13	80.1	669	4.74	142.4	106.6	2.44	0.9	1.37	6.21	2.46	2.72	0.43	0.51	0.09	4.94	140	41.7	84.4	28.3	336	40.7	310	3.61	1.28	7.44						0.388897	280.368	120.558	113.971
Male	55	76.5	49.3	27.2	23.9	5	18.9	22	14	70	12	5.56	179	86	10.9	72	288	4.36	141.1	104.7	2.41	0.85	0.9	4.53	2.61	1.51	0.32	0.07	0.02	5.31	153	44.3	83.4	28.8	345	36	214	2.6	1.52	7.86						0.553113	369.894	118.366	141.722
Male	27	79.6	44.1	35.5	17.2	3.1	14.1	73	98	100	42	8.32	205	523	14.5	75.7	436	4.53	137.5	102.2	2.41	0.95	0.8	9.86	5.4	3.45	0.83	0.12	0.06	5.17	154	45.6	88.2	29.8	338	39.4	344	3.66	2.97	26.45						1.29913	538.435	446.901	99.7101
Male	34	76.8	47.6	29.2	16.2	3.1	13.1	26	43	74	27	5.01	152	142	6.4	84.4	513	4.24	140.1	102.5	2.56	0.99	1.14	5.97	3.27	2.16	0.48	0.04	0.02	5.35	162	47.5	88.8	30.3	341	39.8	231	2.56	1.17	7.6						0.726667	349.708	167.86	106.944
Male	65	73.9	46.3	27.6	13.9	2.5	11.4	28	58	91	63	5.08	126	63	7.2	65.8	600	4.16	140	101.6	2.45	0.9	1.31	6.86	3.67	2.49	0.44	0.21	0.05	5.73	161	48.2	84.1	28.1	334	35.2	229	3.34	1.06	4.14						0.648514	337.522	148.51	91.9679
Male	29	69.4	40.2	29.2	8.6	1.2	7.4	18	24	73	32	6.83	157	107	7.4	68.3	272	3.79	139.7	105.7	2.21	0.88	1.1	9.32	6.02	2.59	0.47	0.19	0.05	5.08	153	44.7	88	30.1	342	41.6	207	4.94	6.23	0.4						1.09243	481.135	226.134	79.9228
Male	46	77.6	47.2	30.4	12.7	2.2	10.5	23	35	70	60	5.38	164	80	11.7	55.8	449	4.61	138.1	101	2.51	0.95	1.01	12.52	8.04	3.2	0.79	0.42	0.07	6.01	171	49.7	82.7	28.5	344	40.6	280	2.19	0.67	4.94						1.98487	703.5	555.765	87.5
Male	61	80.6	45.3	35.3	12.3	2.4	9.9	17	11	55	10	5.74	143	84	13.2	72.6	386	4.52	136.8	102.3	2.43	0.93	1.16	5.98	3.65	1.6	0.58	0.11	0.04	4.93	145	42.3	85.8	29.4	343	33.8	285	1.93	1.18	5.75						1.32313	650.156	377.091	178.125
Male	33	76	45.5	30.5	9.3	1.9	7.4	22	14	84	41	5.44	178	94	3.6	95.7	512	4.84	140	107.4	2.45	0.9	1.06	7.33	4.11	2.54	0.54	0.1	0.04	4.84	159	46.1	95.2	32.9	345	41	170	4.48	1.43	10.8						0.87378	275.079	148.543	66.9291
Male	45	76.2	45.6	30.6	12.9	2.7	10.2	25	39	89	45	5.76	168	133	16.9	67	370	4.35	138.1	101.2	2.42	0.82	1.32	7.32	3.38	3	0.7	0.19	0.05	5.69	171	48.3	84.9	30.1	354	35.4	341	1.62	2.41	6.21						0.788667	384.193	268.935	113.667
Male	34	73.9	43.7	30.2	23.3	4	19.3	29	19	80	18	5.16	168	300	15.9	60.2	464	3.84	138.3	104.5	2.23	0.95	1.1	7.67	3.56	3.4	0.44	0.21	0.06	4.92	160	44.2	89.8	32.5	362	40.5	327	2.03	1.02	8.45						0.460706	342.388	150.651	96.1765
Male	36	85	45.8	39.2	10.6	1.9	8.7	24	30	71	20	15.84	210	135	11.6	66.4	373	4.98	134.3	96.8	2.43	0.84	1.03	8.48	3.96	3.7	0.74	0.05	0.03	5.74	161	46.5	81	28	346	34.5	281	2.88	4	29.4						0.792	300.746	222.552	75.9459
Male	35	76.8	44.4	32.4	12.9	1.4	11.5	26	24	76	34	5.02	175	112	9.4	87.6	496	4.29	139.5	101.1	2.43	1	1.37	4.91	2.34	1.97	0.46	0.1	0.04	5.55	170	48.9	88.1	30.6	348	39.2	210	1.34	1.97	27.75						0.546396	249.442	114.743	106.599
Male	52	72.7	38.2	34.5	13.7	2.1	11.6	23	31	58	30	13.97	179	110	11.8	59	599	4.64	136	97.5	2.43	0.69	1.29	7.83	4.67	2.15	0.53	0.4	0.08	5.84	166	49.1	84.1	28.4	338	35.1	272	2.44	2.08	38.27						1.15121	590.809	313.129	126.512
Male	50	71.5	41.8	29.7	14.5	2.8	11.7	28	14	64	11	4.97	206	230	13.1	85.7	458	4.7	138.4	99.1	2.49	0.74	1.29	6.01	3.17	2	0.57	0.24	0.03	5.46	169	48.5	88.8	31	348	38.8	257	1.09	2.94	7.04						0.90345	407.345	232.187	128.5
Male	64	71.2	40.5	30.7	11.1	2.2	8.9	27	19	77	25	5.3	185	145	20.2	76.1	459	4.83	139.9	105.5	2.39	0.91	1.35	7.12	2.72	2.14	0.48	1.72	0.06	4.61	146	42.3	91.8	31.7	345	40.2	290	3.57	2.27	3.59						0.610093	368.598	176.927	135.514
Male	52	73.6	44.5	29.1	17.7	3.3	14.4	21	26	55	19	8.69	206	82	13.2	66.6	312	4.75	142.7	104.4	2.47	0.95	1.5	12.08	9.37	1.56	0.73	0.37	0.05	5.15	161	48.3	93.8	31.3	333	41.6	241	1.35	6.63	22.85						4.38468	1447.54	1056.71	154.487
Male	39	76.8	44.8	32	11.7	1.9	9.8	21	6	78	28	5.42	174	90	8.6	78.7	295	4.37	141.2	106.7	2.48	1	1.09	9.36	6.81	1.58	0.72	0.21	0.04	5.36	161	48.3	90.1	30	333	40.8	262	5.42	5.32	15.12						3.10329	1129.25	813.062	165.823
Male	58	75.7	47.8	27.9	13.9	2.3	11.6	29	48	106	55	5.41	144	140	9.6	74.9	398	4.44	138.8	101.5	2.39	0.91	1.12	5.78	2.86	2.3	0.42	0.16	0.04	5.54	171	49.7	89.7	30.9	344	39.3	271	2.62	0.8	5.39						0.522261	336.983	141.533	117.826
Male	31	71.5	47.2	24.3	12.3	1.7	10.6	19	14	87	21	6.38	163	73	7.9	85	263	3.86	139.1	100	2.45	1.04	1.19	10.56	6.95	3.15	0.42	0.01	0.03	4.8	156	44.9	93.5	32.5	347	40.7	219	1.77	2.14	41.54						0.926667	483.19	202.94	69.5238
Male	35	76.8	49.5	27.3	13.2	2.5	10.7	43	89	75	55	6.22	190	107	13.9	85	515	4.49	141.4	101.7	2.47	1.06	1.09	7.96	3.96	2.9	0.64	0.38	0.08	5.28	159	46.6	88.3	30.1	341	39.8	204	3.77	4.19	17.25						0.873931	278.566	178.282	70.3448
Male	39	75.7	46.8	28.9	30.4	5.3	25.1	25	24	66	16	5.25	122	86	22.2	67.3	437	4.43	140.6	101.5	2.55	0.85	1.18	5.68	2.26	2.82	0.45	0.08	0.07	5.99	179	52.1	87	29.9	344	40.5	302	2.55	1.69	18.89						0.360638	242.028	108.913	107.092
Male	43	72.4	43.1	29.3	14.4	2.2	12.2	20	22	84	22	4.89	160	120	7.1	80.6	493	3.69	139.9	105.2	2.42	0.93	1.23	9.53	6	2.49	0.61	0.38	0.05	5.18	165	47.9	92.5	31.9	344	39.6	258	1.7	2.61	7.39						1.46988	621.687	379.229	103.614
Male	55	76	47.2	28.8	17.6	3.5	14.1	31	26	71	22	6.05	148	229	9.3	80.6	600	4.11	140.9	103.5	2.44	0.96	1.27	5.04	2.56	1.81	0.55	0.09	0.03	5.02	156	44.8	89.2	31.1	348	39.4	227	1.56	0.97	15.59						0.777901	321.061	176.583	125.414
Male	42	75.6	45.8	29.8	9.3	1.5	7.8	19	7	54	11	5.14	170	73	14	64.1	333	4.26	140	102.9	2.43	0.95	1.13	5.78	3.11	2.01	0.47	0.15	0.04	5.61	162	50.5	90	28.9	321	40	183	3.51	1.88	10.5						0.727214	283.149	133.08	91.0448
Male	37	79.9	48.4	31.5	17.2	2.8	14.4	43	52	62	50	5.28	212	179	5.5	81.9	510	4.22	140	102.3	2.52	0.92	1.24	8.69	4.96	2.09	0.75	0.85	0.04	5.18	161	47.1	90.9	31.1	342	39.8	326	1.44	1.8	6.88						1.7799	773.665	580.249	155.981
Male	63	75.9	45.1	30.8	10.4	1.7	8.7	19	23	69	38	5.22	150	131	8.6	62.2	433	4.45	140.6	102.7	2.43	0.93	1.26	5.82	3.21	2	0.51	0.09	0.01	4.31	138	39.9	92.6	32	346	39.6	231	1.39	1.8	8.24						0.81855	370.755	189.085	115.5
Male	58	76.6	46.2	30.4	19.7	3.7	16	30	23	56	27	6.43	161	231	10.8	54	309	3.35	135	96.7	2.34	1.01	1.12	7.51	4.67	2.28	0.44	0.1	0.02	5.11	160	45	88.1	31.3	356	38.2	154	2.2	1.07	4.8						0.901228	315.43	138.789	67.5439
Male	35	80.7	44.4	36.3	29	5.3	23.7	26	23	87	18	6.3	187	114	9.5	69.8	445	4.55	138.4	103.7	2.46	1.01	1.34	4.51	1.86	1.89	0.49	0.24	0.03	5.06	159	46.6	92.1	31.4	341	42.2	255	1.66	1.05	13.47						0.482222	250.952	122.967	134.921
Male	44	89.5	45.1	44.4	15.7	2.8	12.9	31	34	87	24	6.18	219	156	10.8	60.3	331	3.88	138.5	101.6	2.46	0.9	1.1	8.14	6.34	1.47	0.32	0	0.01	5	155	44	88	31	352	37.6	254	2.14	2.14	16.82						1.38014	1095.48	350.555	172.789
Male	37	71.9	43.4	28.5	16.5	2.8	13.7	23	14	79	15	4.95	165	72	6.5	89.5	318	4.14	137.8	103.3	2.41	0.98	1.07	7.5	4.94	1.72	0.63	0.19	0.02	4.62	143	41.2	89.2	31	347	41.1	318	3.58	1.37	4.81						1.80942	913.326	575.395	184.884
Male	59	72.6	44.2	28.4	13.7	2.2	11.5	21	16	86	17	5.02	200	254	5.7	71.7	329	4.17	139.9	103.1	2.36	1.01	1.13	4.46	2.2	1.67	0.4	0.17	0.02	5.28	153	46.4	87.9	29	330	39.3	290	2.06	2.14	19.99						0.526946	382.036	152.814	173.653
Male	57	71.1	41.8	29.3	8	1.6	6.4	23	28	53	36	5.38	160	83	5.3	74.9	575	4.62	139.2	105	2.32	0.94	1.39	8.56	3.74	3.89	0.63	0.25	0.05	5.19	153	45.4	87.5	29.5	337	41.2	346	1.88	0.49	4.39						0.605707	332.658	209.575	88.946
Male	45	72.1	42.8	29.3	15.1	2.9	12.2	32	28	66	61	5.18	193	174	9.9	60.9	406	4.32	139.7	104.1	2.31	0.95	0.95	6	3.39	1.74	0.69	0.15	0.03	4.66	145	43.6	93.6	31.1	333	41.7	243	5.09	2.43	8.37						1.34431	473.431	326.667	139.655
Male	34	72.3	43.6	28.7	19.5	3.3	16.2	27	30	47	66	5.65	213	113	12.3	74.9	435	4.9	141.9	104	2.48	1.07	1.36	5.45	3.01	1.81	0.44	0.13	0.06	5.89	177	51.2	86.9	30.1	346	42.4	270	2.94	1.73	14.89						0.731713	449.006	197.562	149.171
Male	39	72.4	44.7	27.7	14.2	2.8	11.4	22	16	60	16	4.17	207	117	9.3	64.7	414	4	140.6	104.6	2.32	0.9	1.3	5.63	3.43	1.69	0.36	0.13	0.02	5.69	169	48.2	84.7	29.7	351	35.4	201	1.76	0.96	4.26						0.730651	407.947	146.861	118.935
Male	26	73.1	44.3	28.8	12.4	2.2	10.2	29	39	67	33	5.04	190	132	7.4	74.9	404	4.25	138.8	103.3	2.45	0.89	1.28	7.06	2.8	3.28	0.77	0.18	0.03	4.95	159	45	90.9	32.1	353	40.5	219	2.33	2.3	9.71						0.657317	186.951	143.952	66.7683
Male	55	75.9	47.7	28.2	14.3	2.8	11.5	21	21	55	25	5.74	178	71	14.6	69.4	351	4.34	139.1	105.1	2.48	0.99	1.07	6.27	3.31	2.52	0.36	0.06	0.02	5.6	158	46.6	83.2	28.2	339	37.2	351	1.93	1.41	5.29						0.472857	461.036	165.973	139.286
Male	54	75.5	45.3	30.2	18.3	3.6	14.7	24	20	88	28	5.93	202	178	11.1	84.4	411	4.56	141.2	103.4	2.41	0.96	1.34	6.93	3.45	2.48	0.47	0.5	0.03	5.57	173	49.9	89.6	31.1	347	39.1	296	2.52	2.09	7.79						0.653831	411.774	193.534	119.355
Male	41	78.1	44.2	33.9	23.5	3.8	19.7	24	25	69	19	4.85	174	54	11	62.9	383	4.17	140.2	104.2	2.35	0.92	1.13	5.8	3.41	1.81	0.39	0.15	0.04	4.93	154	44.5	90.3	31.2	346	42.5	259	1.49	2.23	4.35						0.734751	487.95	190.301	143.094
Male	46	72.6	44.4	28.2	19.1	3.4	15.7	35	21	54	60	4.37	217	176	11.1	96.3	358	3.94	143.2	106.1	2.4	0.86	0.91	7.1	3.69	2.81	0.54	0.03	0.03	4.69	157	46.8	99.8	33.5	335	49.1	211	2.63	0.69	4.12						0.70911	277.078	149.622	75.089
Male	53	70.1	41.8	28.3	11.1	2.2	8.9	20	22	85	21	5.39	180	69	9.2	71.8	262	4.04	141.5	108.2	2.27	0.84	0.98	6.68	3.63	2.43	0.47	0.13	0.02	5.3	156	44.7	84.3	29.4	349	38.6	267	2.52	1.1	6.65						0.702099	398.852	187.46	109.877
Male	40	76.6	49.3	27.3	14.5	2.2	12.3	33	40	101	42	5.23	187	83	10	66.5	317	4.17	141.7	104.2	2.47	1.08	1.5	6.76	3.6	2.05	0.53	0.52	0.06	4.88	161	44.7	91.6	33	360	39.7	270	3.22	2.03	7.81						0.930732	474.146	251.298	131.707
Male	26	75.8	44.5	31.3	11.4	1.7	9.7	25	20	68	37	4.9	203	149	13.1	70	457	4.33	141.1	103.7	2.33	0.96	1.34	6.64	3.56	2.31	0.42	0.28	0.07	5.01	157	46.2	92.2	31.3	340	40.8	248	5.62	2	17.85						0.647273	382.199	160.524	107.359
Male	37	78.9	48.8	30.1	11.6	2.6	9	22	13	58	13	4.69	197	1123	16.8	74.8	444	3.92	141.4	103.8	2.47	0.87	1.09	6.02	3.5	2.16	0.25	0.09	0.02	4.82	144	43.5	90.2	29.9	331	38.8	222	2.14	1.14	0.4						0.405093	359.722	89.9306	102.778
Male	27	76.4	47.5	28.9	15.9	2.8	13.1	31	37	69	122	5.49	178	90	9.3	79.6	514	4.61	139.7	101.2	2.51	0.96	1.4	7.14	4.38	2.13	0.56	0.05	0.02	4.79	144	42.2	88.1	30.1	341	41.1	243	1.05	2.37	10.1						1.15155	499.69	279.826	114.085
Male	59	80.7	49.4	31.3	16.5	2.8	13.7	47	132	175	58	7.13	197	90	5.8	87.4	507	4.74	137.5	99.5	2.46	0.94	1.06	10.22	6.65	2.67	0.75	0.1	0.05	5.69	172	48.2	84.7	30.2	357	35.7	306	3.41	0.85	7.2						1.86798	762.135	571.601	114.607
Male	28	77.6	46.2	31.4	9.1	2	7.1	30	19	63	66	4.73	262	297	19.7	65.9	388	4.31	143.3	104.5	2.56	0.96	1.16	11.29	6.83	2.83	1.33	0.18	0.12	4.89	160	46.6	95.3	32.7	343	46.3	369	4.02	1.28	14.29						3.20986	890.555	1184.44	130.389
Male	42	79.7	46.3	33.4	19.4	3.2	16.2	34	57	66	75	4.52	211	282	11.4	78.4	582	4.18	141.6	104.6	2.43	1.01	1.24	6.78	3.42	2.57	0.65	0.1	0.04	5.25	159	47	89.5	30.3	338	41.1	234	2.52	2.03	5.2						0.864981	311.393	202.405	91.0506
Male	55	72.3	46	26.3	15.6	2.6	13	27	28	79	50	5.17	162	131	8.9	73	387	4.11	141.5	104.9	2.43	0.94	1.24	5.72	3.16	2.01	0.37	0.13	0.05	5.27	154	43.8	83.1	29.2	352	36.9	304	2.83	1.29	6.2						0.581692	477.93	176.834	151.244
Male	23	82.5	40.7	41.8	7.8	1.5	6.3	26	16	122	109	4.67	169	51	12.6	57.5	527	4.4	141.8	101.5	2.46	0.98	1.37	9.99	6.82	2.26	0.6	0.25	0.06	4.11	136	39.5	96.1	33.1	344	42.1	524	3.67	1.56	8						1.81062	1581.27	948.765	231.858
Male	35	75.6	46.8	28.8	18.1	4.2	13.9	29	40	63	24	5.18	180	95	11.3	54.5	409	4.23	139.8	104.2	2.39	0.86	1.19	6.47	2.64	2.8	0.64	0.35	0.04	5.38	164	46.1	85.7	30.5	356	35.2	243	2.38	1.8	4.2						0.603429	229.114	146.633	86.7857
Male	32	73	44	29	12.7	2.7	10	25	32	76	31	4.94	214	115	12.4	57.5	241	4.33	140.1	106.2	2.32	0.9	0.81	5.29	2.98	1.84	0.32	0.12	0.03	5.73	166	47.7	83.2	29	348	36.7	262	1.38	0.59	8.8						0.518261	424.326	135.784	142.391
Male	41	77.7	46.7	31	13.1	2.7	10.4	33	47	81	58	6.17	198	105	10.6	74.8	511	4.35	140.2	106.3	2.42	0.96	1.21	6.51	3.56	2.12	0.55	0.22	0.06	5.44	163	48.3	88.8	30	337	37.8	224	2.01	2.46	11.11						0.923585	376.151	206.883	105.66
Male	28	80	48.2	31.8	14.7	2.5	12.2	28	26	68	13	5.13	200	127	13.4	67.7	369	4.25	141.7	103.1	2.47	0.93	1.27	5.4	2.49	2.03	0.41	0.43	0.04	5.12	149	43.6	85.2	29.1	342	37.4	256	2.01	1.76	7.14						0.502906	314.01	128.744	126.108
Male	50	76.5	44.5	32	13.8	2.6	11.2	17	14	60	10	4.84	212	76	6.3	66.5	336	4.02	140	103.6	2.4	0.83	1.24	5.85	3.18	1.84	0.41	0.38	0.04	5.32	153	45.4	85.3	28.8	337	37.2	258	2.45	0.96	0.4						0.708587	445.891	182.815	140.217
Male	32	77.8	47.4	30.4	8.1	1.7	6.4	51	101	80	58	6	207	72	7.1	62.3	544	4.23	141.2	105	2.4	0.94	1.08	5.82	3.15	1.99	0.44	0.21	0.03	4.91	149	43.7	89	30.3	341	39.4	219	2.45	0.62	10.7						0.696482	346.658	152.53	110.05
Male	53	80	47.6	32.4	12.4	2.5	9.9	20	22	73	16	4.72	185	128	12.7	55.1	374	4.41	140.6	105.3	2.48	0.84	1.1	7.52	4.58	2.3	0.49	0.08	0.07	5.29	159	46.7	88.3	30.1	340	38.5	303	3.74	0.57	7.33						0.975739	603.365	295.649	131.739
Male	27	74.6	46.3	28.3	28.8	5	23.8	22	17	71	9	4.88	180	83	30	72.4	480	4	141.3	103.3	2.44	0.83	1.14	5.62	2.46	1.86	0.49	0.72	0.09	4.85	159	45	92.8	32.8	353	41.6	225	2.46	2.2	14.25						0.648065	297.581	145.815	120.968
Male	54	75.7	47.2	28.5	20.4	3.6	16.8	23	27	57	16	5.22	168	139	7.8	67.7	336	3.86	139.6	101.6	2.44	0.81	1.11	6.24	3.92	1.74	0.44	0.09	0.05	5.31	163	47.7	89.8	30.7	342	40.2	250	1.12	0.68	5.16						0.991264	563.218	247.816	143.678
Male	45	71.7	45.1	26.6	15.9	2.6	13.3	38	66	90	25	5.77	257	157	9.8	61.7	491	4.31	140.7	105	2.43	0.9	0.94	5.97	3.17	2.27	0.41	0.1	0.02	5.88	158	47.9	81.5	26.9	330	38.7	236	3.2	2.94	0.4						0.572555	329.568	135.123	103.965
Male	55	75.5	45.6	29.9	11.7	1.7	10	34	47	111	73	5.18	177	116	6.4	70	348	4.02	138.4	102.4	2.38	0.88	0.9	6.24	3.69	1.97	0.43	0.12	0.03	5.01	144	42	83.8	28.7	343	39.3	361	3.98	1.92	7.48						0.805431	676.188	290.761	183.249
Male	56	73.3	42.7	30.6	8.9	1.7	7.2	21	16	58	15	7.25	148	106	6.8	81.4	362	4.52	141.4	107.7	2.31	0.88	1.15	6.31	3.6	2.16	0.44	0.08	0.03	4.88	143	42.8	87.7	29.3	334	40.6	329	2.14	3.12	11.91						0.733333	548.333	241.267	152.315
Male	31	75.4	44.4	31	8.4	1.5	6.9	22	11	84	20	4.73	172	99	15.7	74.6	353	4.59	141	104.1	2.43	0.86	1.19	7.62	4.27	2.38	0.71	0.21	0.05	5.06	155	46.7	92.3	30.6	332	48.4	274	2.37	4.85	10.85						1.27382	491.588	349.028	115.126
Male	48	77.6	46.5	31.1	12.5	2.6	9.9	26	19	84	10	4.97	200	144	15.9	60.3	362	4.38	139.1	101.5	2.43	0.9	1.28	7.73	4.06	2.75	0.66	0.21	0.05	5.43	174	48.7	89.7	32	357	39.1	209	2.69	3.46	11.28						0.9744	308.56	203.65	76
Male	43	75.4	47.4	28	15.1	2.9	12.2	27	42	48	19	6.05	185	127	6.2	71.5	454	4.1	140.1	100.9	2.35	0.96	0.99	6.72	3.52	2.53	0.33	0.29	0.05	5.34	160	46.5	87.1	30	344	39.2	187	1.95	1.69	17.23						0.45913	260.174	85.8574	73.913
Male	35	71.2	45.3	25.9	12.1	2.3	9.8	32	68	55	27	5.89	179	209	10.9	57.8	405	4.05	139.7	105.6	2.25	0.92	1.12	4.88	2.52	1.85	0.39	0.1	0.02	5.26	153	45.7	86.9	29.1	335	39.6	222	2.05	1.2	0.4						0.531243	302.4	117.936	120
Male	28	77.1	47.3	29.8	21.2	3.8	17.4	17	26	60	61	5.12	180	98	14.4	64.7	416	3.91	140.7	100.3	2.44	0.93	1.09	9.92	5.96	2.78	0.56	0.53	0.09	5.81	173	49.9	85.9	29.8	347	36.1	331	2.65	0.57	5.39						1.20058	709.626	397.391	119.065
Male	39	74.5	44.6	29.9	5.5	1.1	4.4	28	59	61	32	5.04	197	130	13.7	67.8	490	4.28	137.8	98.6	2.38	0.9	1.41	8.45	5.26	2.28	0.49	0.32	0.1	5.25	162	46.6	88.8	30.9	348	38.1	300	1.52	3.49	0.4						1.13044	692.105	339.132	131.579
Male	44	75.8	44	31.8	14.8	3	11.8	46	87	89	42	5.51	208	91	11	65.9	377	3.99	141.6	101.7	2.32	0.88	0.79	9.52	5.4	3.26	0.61	0.18	0.07	5.39	166	49.1	91.1	30.8	338	41.1	282	3.13	0.97	28.87						1.01043	467.117	284.941	86.5031
Male	57	79.3	50	29.3	17.7	3.1	14.6	26	12	80	20	5.42	173	123	13	67.8	435	4.53	139.1	102.1	2.54	0.89	1.36	7.51	3.72	3.09	0.58	0.11	0.01	5.24	159	46.6	88.9	30.3	341	41.5	223	2.35	3.72	16.37						0.698252	268.466	155.71	72.1683
Male	47	65.9	42.4	23.5	13.3	2.5	10.8	24	22	102	29	4.49	169	85	9	87.7	432	4.27	141.7	102.5	2.37	1.01	1.33	6.8	2.77	3.23	0.55	0.19	0.06	4.72	149	45.1	95.6	31.6	330	41	223	5.4	2.4	5.4						0.471672	191.241	105.183	69.0402
Male	39	69.4	42.2	27.2	15.4	3.2	12.2	26	18	63	13	5.11	200	185	12.9	77.1	387	4.28	139.5	101.7	2.23	0.98	0.93	5.36	2.67	1.96	0.66	0.03	0.04	5.35	154	47.1	88	28.8	327	41.8	175	1.54	3.71	14.15						0.899082	238.393	157.339	89.2857
Male	23	74.4	48.8	25.6	10.8	2.1	8.7	24	43	72	44	5.5	167	105	7.1	70.9	375	3.72	140.3	100.4	2.4	0.92	0.89	5.62	3.87	1.22	0.42	0.08	0.03	5.87	161	46.1	78.5	27.4	349	33.3	217	4.73	1.77	4.29						1.3323	688.352	289.108	177.869
Male	65	82.3	44.7	37.6	16.3	2.9	13.4	23	23	73	18	4.68	169	81	7.2	55.3	364	4.07	138.5	99.1	2.47	0.83	1.47	8.55	2.51	5.07	0.71	0.22	0.04	5.67	169	47.9	84.5	29.8	353	35.6	339	0.77	0.39	5.44						0.351499	167.828	119.158	66.8639
Male	61	75	42.1	32.9	9.3	1.6	7.7	35	37	81	38	5.44	173	253	13.2	68.4	496	4.28	140	102.8	2.53	0.92	1.12	5	2.39	1.9	0.34	0.33	0.04	4.5	143	41.2	91.6	31.8	347	40.3	215	1.89	2.45	11.47						0.427684	270.447	91.9521	113.158
Male	29	70.5	43.4	27.1	14.4	2.5	11.9	28	38	64	25	5.28	172	112	5.8	65.3	376	4.69	139.9	101.9	2.32	0.92	1.15	6.93	4.15	2.2	0.45	0.09	0.04	5.12	156	45	87.9	30.5	347	37.8	220	2.51	1.23	5.79						0.848864	415	186.75	100
Male	58	71.8	48.7	23.1	19	4	15	21	20	36	22	4.55	138	95	5.57	67.8	458	4.01	138.5	101	2.45	26.4	15.1	4.57	2.22	1.96	0.24	0.12	0.03	5.49	165	47.4	86.3	30.1	348	38.2	168	0.99	1.88	15.46						0.271837	190.286	45.6686	85.7143
Male	71	71.5	39.9	31.6	11.9	2.2	9.7	28	21	144	12	4.99	271	94	24.5	62.8	262	4.01	142.2	105.5	2.25	0.84	0.97	4.67	2.12	2.12	0.37	0.05	0.01	4.38	142	41	93.6	32.4	346	40.9	276	2.1	1.13	3.56						0.37	276	102.12	130.189
Male	44	71.5	41.2	30.3	12.9	2.6	10.3	26	18	81	8	5.27	194	154	9.6	76.5	388	4.6	139.8	101.2	2.34	0.93	1.16	4.87	2.69	1.66	0.43	0.06	0.03	4.64	137	41.8	90.1	29.5	328	44.7	202	0.91	5.51	24.62						0.696807	327.337	140.755	121.687
Male	54	75.7	45	30.7	11.7	2.7	9	22	45	73	128	5.57	119	121	10.6	72.1	498	4.45	139.2	102.6	2.35	0.9	1.22	5.14	2.92	1.66	0.41	0.13	0.02	5.13	151	44.2	86.2	29.4	342	37.3	219	2.4	0.92	6.6						0.721205	385.229	157.944	131.928
Male	63	73.5	46.8	26.7	19	4.6	14.4	25	18	82	13	4.31	161	87	7.8	51.6	397	4.61	141	104.3	2.44	0.96	1.28	6.5	4.81	1.24	0.43	0.01	0.01	5.78	123	37.2	64.4	21.3	331	35.3	269	2.15	6.66	17.89						1.66798	1043.46	448.688	216.935
Male	35	68.5	42.9	25.6	13.3	2.6	10.7	27	28	88	19	5.51	179	113	6.2	81.4	308	4.11	142.3	105.3	2.35	0.94	1.23	4.61	2.67	1.12	0.54	0.22	0.06	5.13	157	46.7	91	30.6	336	39.7	200	3	1.48	14.33						1.28732	476.786	257.464	178.571
Male	62	75.4	43.2	32.2	15.8	2.7	13.1	18	21	69	42	5.85	109	98	7.3	78.8	648	4.28	139.6	102.9	2.4	0.96	1.22	7.9	4.49	2.5	0.69	0.18	0.04	4.87	140	42.3	86.9	28.7	331	41.8	234	4.14	1.38	6.07						1.23924	420.264	289.982	93.6
Male	46	67.6	41.2	26.4	18.5	3.6	14.9	16	22	104	23	13.02	159	145	11.2	58	244	4.19	139	100.9	2.38	0.87	1.1	11.33	4.92	5.01	0.62	0.75	0.03	5.35	159	46.9	87.7	29.7	339	39.2	280	1.42	4.16	0.4						0.608862	274.97	170.481	55.8882
Male	31	74.7	44.8	29.9	13.4	2.8	10.6	30	25	124	19	6.06	236	265	12.9	92.5	383	4.01	142	101.9	2.41	0.96	1.2	4.53	1.66	2.47	0.32	0.06	0.02	5.23	160	45.6	87.2	30.6	351	36.8	218	1.62	3.86	11.1						0.215061	146.51	46.8832	88.2591
Male	33	74.3	45.1	29.2	9.9	1.7	8.2	21	20	89	19	4.72	130	151	8.3	90.5	583	4.38	138.1	100.4	2.48	0.95	1.29	6.54	2.94	2.46	0.93	0.18	0.03	4.93	149	43.2	87.6	30.2	345	38.5	322	1.33	1.58	0.4						1.11146	384.829	357.891	130.894
Male	35	80.8	47.3	33.5	16.8	2.7	14.1	48	104	67	19	5.1	153	97	7.8	79.5	459	4.75	141	101.3	2.53	1	1.5	7.62	3.52	3.24	0.57	0.23	0.06	5.76	164	48.5	84.2	28.5	338	35.4	332	1.62	0.82	9.34						0.619259	360.691	205.594	102.469
Male	56	67	43.5	23.5	24.6	5.3	19.3	23	28	55	23	5.18	184	123	11.5	86.6	359	3.7	140.1	104.8	2.28	1.02	1.16	5.54	2.91	1.94	0.48	0.18	0.03	5.22	154	44.3	84.9	29.5	348	36	181	3.2	2.53	0.4						0.72	271.5	130.32	93.299
Male	60	77.5	41.2	36.3	12.8	2.9	9.9	24	21	77	19	6.45	161	156	11.4	73	500	4.28	141.6	105.5	2.36	0.86	1.41	10.4	3.5	5.19	1.08	0.55	0.08	4.44	145	41.9	94.4	32.7	346	41	299	2.86	3.7	11.55						0.728324	201.638	217.769	57.6108
Male	43	74.9	43.3	31.6	10.8	2.2	8.6	20	14	72	22	5.53	157	109	9	68.4	407	4.2	138.2	103.1	2.4	0.9	1.07	8.22	4.17	3.01	0.83	0.14	0.07	4.62	143	41.1	89	31	348	39.8	244	3.81	5.18	6.68						1.14987	338.033	280.568	81.0631
Male	65	74.4	45	29.4	14.7	3.4	11.3	19	12	53	23	5.5	165	181	8.7	76.9	395	4.19	141.1	103.1	2.5	0.91	1.14	6.38	3.22	2.41	0.38	0.34	0.03	4.76	145	43	90.3	30.5	337	41.3	326	2.73	1	3.29						0.507718	435.568	165.516	135.27
Male	42	74.1	46.7	27.4	13.3	3	10.3	14	10	43	4	10.53	113	60	10.7	121.1	369	4.68	140.2	105.6	2.58	0.68	1.39	8.35	4.82	2.51	0.73	0.17	0.12	4.16	127	37.2	89.4	30.5	341	43.7	348	1.54	2.65	18.12						1.40183	668.271	487.838	138.645
Male	53	78.3	45.7	32.6	15.4	2.7	12.7	32	48	52	138	6.22	169	79	7.8	69.7	553	4.42	139.3	102	2.42	0.96	1.05	6.72	2.64	3.06	0.64	0.34	0.04	4.89	148	43.1	88.1	30.3	343	38.3	286	2.41	1.34	19.81						0.552157	246.745	157.917	93.4641
Male	39	71.1	41.7	29.4	13	3.8	9.2	24	18	52	18	4.49	128	197	12.9	78.8	349	4.23	140.9	105.2	2.36	0.95	1.26	5.54	2.71	2.24	0.48	0.1	0.01	4.66	149	43.9	94.2	32	339	46.5	220	1.46	1.1	5.32						0.580714	266.161	127.757	98.2143
Male	44	72.7	45	27.7	11	2.2	8.8	21	29	48	38	5.63	138	40	9.4	61.3	489	4.63	139.6	103.1	2.39	0.88	1.12	5.76	2.81	2.31	0.52	0.1	0.02	5.12	153	45.9	89.6	29.9	333	39.9	286	1.75	0.92	6.74						0.632554	347.905	180.91	123.81
Male	49	80.7	51.1	29.6	17	3	14	41	81	133	300	5.97	197	96	7.6	82.7	530	4.13	142.8	102.9	2.5	0.92	1.12	5.2	2.82	1.82	0.44	0.09	0.03	5.25	161	46.7	89	30.7	345	37.5	232	2.36	1.09	8.5						0.681758	359.473	158.168	127.473
Male	37	72.3	45.3	27	9.9	1.8	8.1	25	39	79	106	6.15	149	91	6	78.2	493	4.02	142.4	103.3	2.4	0.84	1	8.07	4.95	2.53	0.36	0.18	0.05	4.94	151	44.6	90.3	30.6	339	40.1	291	3.27	2.91	23.8						0.704348	569.348	204.965	115.02
Male	62	79.5	49.1	30.4	13.8	2.1	11.7	18	25	78	32	5.12	142	121	12.2	98.3	515	4.38	140.4	105.1	2.48	0.99	1.11	7.13	4.06	2.55	0.4	0.09	0.03	5.62	167	48.6	86.5	29.7	344	37.5	259	0.75	2.28	12.39						0.636863	412.369	164.947	101.569
Male	32	75.1	41.3	33.8	12.9	2.5	10.4	32	38	103	45	6.08	171	131	17.4	76.9	522	4.41	140.6	103.8	2.38	1	0.9	9.99	4.82	4.15	0.78	0.18	0.06	5.18	161	47.8	92.3	31.1	337	39.7	231	4.79	0.79	4.98						0.905928	268.294	209.269	55.6627
Male	38	73.3	43.1	30.2	18.7	3.5	15.2	25	37	86	43	5.14	145	54	4.3	74.9	452	4.21	139	103.4	2.41	0.97	1.31	10.48	5.85	3.2	1.02	0.34	0.07	5.41	162	47.4	87.6	29.9	342	37.6	417	0.83	2.8	7.52						1.86469	762.328	777.575	130.312
Male	39	73.4	44.1	29.3	15.1	3.3	11.8	20	17	51	19	4.75	162	124	7.9	77.5	404	4.17	137.5	102.2	2.37	0.92	1.22	7.25	4.58	2.01	0.5	0.13	0.03	5.39	156	45.6	84.6	28.9	342	36	204	2.69	2.33	10.09						1.1393	464.836	232.418	101.493
Male	50	73.3	41.6	31.7	7.9	1.7	6.2	26	27	101	21	5.36	151	148	7.5	87.3	364	4.56	142.2	105.8	2.39	0.84	1.3	9.14	4.93	3.21	0.67	0.28	0.05	4.6	144	42.7	92.8	31.3	337	43.9	210	0.9	2.85	11.66						1.029	322.523	216.091	65.4206
Male	34	79.9	46.2	33.7	18	3.6	14.4	37	39	117	34	7.04	165	142	14.3	74.3	379	4.49	141.3	102.9	2.48	0.95	1.06	7.55	3.15	3.43	0.65	0.27	0.05	5.44	169	49.5	91	31.1	341	40.5	257	2.3	0.79	10.45						0.596939	236.02	153.413	74.9271
Male	57	74.8	47.6	27.2	11.6	2.2	9.4	39	72	108	41	5.54	157	118	9.8	83.4	420	4.82	143.4	105.8	2.46	0.98	1.14	7.82	4.09	2.75	0.7	0.21	0.07	5.09	162	46.5	91.4	31.8	348	39.8	208	5.11	2.21	3.9						1.04109	309.353	216.547	75.6364
Male	56	65.7	40.4	25.3	6.9	1.3	5.6	52	54	80	37	5.09	172	80	17.8	75.1	323	4.99	141.1	105.3	2.34	0.85	1.34	5.45	2.81	2.11	0.42	0.08	0.03	4.51	141	42.5	94.2	31.3	332	43.4	288	2.7	3.78	13.83						0.559336	383.545	161.089	136.493
Male	43	75.5	41.8	33.7	11.5	2.1	9.4	19	16	54	41	6.54	136	108	7.6	64.3	442	5.1	139.5	103.1	2.37	0.87	1.09	6.29	2.69	2.75	0.43	0.36	0.06	5.23	156	47.4	90.6	29.8	329	42.2	305	3.33	2.06	5.35						0.420618	298.345	128.289	110.909
Male	59	73.8	41.3	32.5	11.4	2.2	9.2	43	96	124	73	5.38	181	76	13.9	63.7	506	4.57	140	102.4	2.42	0.89	1.17	8.8	4.51	3.11	0.75	0.34	0.09	6.42	169	51.9	80.8	26.3	326	37	296	2.29	1.32	8.04						1.08762	429.248	321.936	95.1768
Male	53	77.8	43.1	34.7	19.2	4	15.2	26	24	71	61	5.73	138	112	11.9	69.4	371	4.08	140.1	99.9	2.36	0.95	1.31	9.6	6.2	2.49	0.76	0.09	0.06	4.91	157	46.3	94.3	32	339	43.6	299	4.18	2.94	0.4						1.89237	744.498	565.818	120.08
Male	37	71.4	44.3	27.1	18.6	3.2	15.4	28	23	93	16	5.79	200	299	13.6	76.9	380	5.01	140.9	104.3	2.43	0.94	1.11	6.32	3.61	2.06	0.45	0.16	0.04	5.38	165	48.1	89.4	30.7	343	39.8	267	2.09	3.33	11.56						0.788592	467.898	210.554	129.612
Male	33	73.3	44.1	29.2	7.3	1.6	5.7	37	46	60	17	5.15	188	157	10.5	66.9	441	4.04	140.7	102.6	2.36	0.95	1.13	8.31	3.32	3.9	0.59	0.45	0.05	5.55	166	48.4	87.2	29.9	343	38.4	304	2.4	0.91	0.4						0.502256	258.79	152.686	77.9487
Male	33	77.9	46.3	31.6	11.2	2.1	9.1	28	22	110	34	5.41	172	106	13.2	87	448	4.33	139.8	103.3	2.5	0.87	1.22	7.71	4.08	2.91	0.56	0.13	0.03	5.24	161	46.6	88.9	30.7	345	41.1	262	1.87	1.35	7.36						0.785155	367.34	205.711	90.0344
Male	29	78.1	48.5	29.6	30.6	4.2	26.4	30	45	75	24	5.67	168	178	8.3	91.8	359	4.19	139.2	101.1	2.46	1.06	1.16	5.73	2.63	2.42	0.49	0.13	0.06	5.04	154	45	89.3	30.6	342	38.6	263	2.28	2.3	0.4						0.532521	285.822	140.053	108.678
Male	45	79.6	49	30.6	17.8	3	14.8	20	21	72	28	5.25	130	135	8.4	77.9	435	4.55	140.1	102.1	2.58	0.94	1.35	5.51	2.86	2.22	0.28	0.11	0.04	5.41	157	45.1	83.4	29	348	37	261	3.99	0.68	3.48						0.360721	336.243	94.1481	117.568
Male	45	75.8	46.2	29.6	9.8	1.3	8.5	22	35	74	75	6.85	176	161	13.1	77.9	397	3.86	142.3	103.9	2.38	0.95	1.4	9.6	5.05	3.34	0.7	0.46	0.05	5.36	165	47.4	88.4	30.8	348	39.5	272	1.63	1.61	13.78						1.05838	411.257	287.88	81.4371
Male	35	72.9	43	29.9	13.7	2.8	10.9	22	24	79	27	5.7	177	143	10.9	67	405	4.11	141	103.1	2.31	0.93	1.07	5.54	2.82	2.15	0.37	0.16	0.04	5.2	158	46.4	89.2	30.4	341	40.4	275	2.87	1.31	7.93						0.485302	360.698	133.458	127.907
Male	29	73.2	44.9	28.3	18.3	3.9	14.4	33	69	78	43	5.14	169	130	11.8	73	402	4.5	142.2	105.1	2.44	0.92	1.19	9.61	5.59	2.96	0.75	0.17	0.14	5.88	167	50.5	85.9	28.4	331	39.1	411	2.37	4.41	6.97						1.41639	776.179	582.134	138.851
Male	34	76.8	46.9	29.9	32.2	5.3	26.9	18	12	61	17	4.92	120	86	10.8	68	300	4	139.9	100.6	2.56	0.89	1.29	4.96	2.14	2.15	0.3	0.26	0.11	4.77	158	45.6	95.6	33.1	346	40.9	303	2.3	1.19	5.24						0.298605	301.591	90.4772	140.93
Male	34	73	45.4	27.6	25	4.8	20.2	24	31	61	15	4.99	162	107	8.3	69.7	407	3.93	142.2	106.3	2.36	0.87	1.19	7.06	3.38	2.85	0.43	0.37	0.03	5.37	153	46.5	86.6	28.5	329	38.6	216	2.5	0.8	5.88						0.509965	256.168	110.152	75.7895
Male	34	74.3	43.9	30.4	17.2	3.6	13.6	27	30	65	15	4.86	141	187	8	97.2	550	3.99	139.8	99.9	2.48	0.88	1.14	3.9	2.05	1.55	0.23	0.05	0.02	5.75	170	49.8	86.6	29.6	341	38.2	152	1.84	1.19	5.77						0.304194	201.032	46.2374	98.0645
Male	38	68.6	42.2	26.4	18.5	4.2	14.3	17	16	61	14	5.32	116	64	4	67.9	523	4.32	141.5	105.8	2.32	0.76	1.11	6.56	4.3	1.63	0.5	0.11	0.02	5.79	161	48.3	83.4	27.8	333	35.8	145	3.42	1.69	6.74						1.31902	382.515	191.258	88.9571
Male	39	73.4	43.1	30.3	24.3	3.8	20.5	24	27	63	20	5.04	145	128	9.2	86.5	415	4.65	140.1	104	2.39	0.93	1.16	5.52	2.2	2.92	0.3	0.07	0.03	5.98	178	51.8	86.6	29.8	344	38.7	182	1.71	1.81	10.52						0.226027	137.123	41.137	62.3288
Male	39	79.2	44.2	35	17.4	3.1	14.3	29	44	97	102	5.67	147	200	12.4	94.4	396	3.95	137.8	103.5	2.33	0.95	1.11	7.53	4.49	2.47	0.48	0.07	0.02	5.57	161	47.4	85.1	28.9	340	40.1	235	1.89	2.54	0.4						0.872551	427.186	205.049	95.1417
Male	40	77.5	45.7	31.8	25.8	5.2	20.6	27	32	92	24	5.48	157	142	15.9	82.9	549	4.48	138.7	103.4	2.49	0.94	1.36	6.12	3.33	2.14	0.52	0.1	0.03	6.03	169	49.7	82.4	28	340	41.5	274	3.6	1.74	10.95						0.809159	426.364	221.71	128.037
Male	41	72.3	41.2	31.1	17	4.1	12.9	25	22	69	19	5.86	185	279	12.9	91.8	476	3.48	138.5	101.5	2.35	0.85	0.75	6.16	2.48	3.18	0.34	0.13	0.03	5.15	160	47.5	92.2	31.1	337	42.8	211	1.41	1.7	4.03						0.265157	164.553	55.9482	66.3522
Male	43	74.7	45.9	28.8	17.3	3.9	13.4	23	21	64	34	4.26	129	63	7.6	81.1	429	4.08	140.8	103.2	2.42	1.02	1.31	7.83	4.22	3.01	0.47	0.09	0.04	6.24	134	42.5	68.1	21.5	315	35.6	295	1.33	0.98	0.4						0.658937	413.588	194.386	98.0066
Male	44	70.5	40.1	30.4	16.8	3.2	13.6	32	42	72	18	4.67	153	90	10.7	75.7	397	4.55	139.3	103.4	2.34	0.92	1.17	6.64	3.27	2.13	0.48	0.7	0.06	4.96	162	47.2	95.2	32.7	343	40.3	230	2.25	1.11	7.46						0.736901	353.099	169.487	107.981
Male	46	75.3	41.6	33.7	17.6	3.5	14.1	21	19	70	23	5.13	132	129	9.3	73.3	486	4.21	137.8	102.7	2.34	0.92	0.99	7.29	3.55	2.98	0.57	0.15	0.04	5.62	161	48.2	85.8	28.6	334	39.5	322	2.83	0.5	4.41						0.679027	383.591	218.647	108.054
Male	50	76.4	45.9	30.5	30.4	6.2	24.2	34	33	56	18	5.79	180	105	9.4	81.7	412	4.11	139.6	101.2	2.43	0.98	1.3	7.62	4.31	2.46	0.64	0.15	0.06	5.68	180	52.7	92.8	31.7	342	38.1	212	3.3	3.14	18.51						1.1213	371.431	237.716	86.1789
Male	49	72.3	43.5	28.8	13.1	3	10.1	34	18	105	16	4.76	180	190	10.1	96.2	342	4.03	139.2	103.4	2.3	0.99	0.89	7.09	3.97	2.09	0.67	0.3	0.06	5.2	167	48.8	93.8	32.1	342	39.2	251	3.68	1.53	19.72						1.27268	476.78	319.443	120.096
Male	37	72.8	44.6	28.2	24.1	4.2	19.9	21	28	76	24	5.12	141	102	7.8	73.9	440	4.27	139.8	105.3	2.5	0.95	1.19	5.23	2.22	2.35	0.44	0.19	0.03	5.51	171	49.4	89.7	31	346	40.2	243	1.99	2.3	8.61						0.41566	229.557	101.005	103.404
Male	45	70	44.1	25.9	16.9	3.8	13.1	30	59	76	11	5.04	174	113	10.1	77.3	372	4.1	141.9	104.8	2.33	0.89	1.2	7.72	3.86	3.19	0.52	0.11	0.04	5.06	152	44.9	88.7	30	339	39.4	238	1.64	0.62	8.45						0.629216	287.987	149.753	74.6082
Male	49	76.3	44.9	31.4	13.8	2.7	11.1	18	24	43	42	4.73	169	101	8.4	100.3	443	4.17	140.2	104.6	2.49	0.95	1.48	8.48	4.48	3.11	0.72	0.14	0.03	5.47	165	47.7	87.2	30.2	346	38.6	295	4.02	1.95	28.12						1.03717	424.952	305.965	94.8553
Male	57	74.4	47.1	27.3	10.7	1.9	8.8	19	27	75	36	8.62	142	80	7.8	62.4	505	4.51	139.3	103.5	2.48	0.88	1.19	8.3	5.24	2.44	0.51	0.1	0.01	4.91	159	45.5	92.7	32.4	349	40.1	162	3.69	1.49	6.83						1.09525	347.902	177.43	66.3934
Male	41	68.6	41.7	26.9	6	1.2	4.8	19	24	55	32	7.82	169	77	7.1	67.8	364	4.94	141	105.9	2.49	0.84	1.34	4.99	2.97	1.44	0.45	0.09	0.04	4.6	142	40	87	30.9	355	39.8	149	2.4	2.24	21.51						0.928125	307.312	138.291	103.472
Male	53	73.1	45.8	27.3	12	2.3	9.7	19	26	96	14	5.67	124	69	8.6	81.7	432	4.35	140.1	104.3	2.42	0.9	1.15	6.71	4.23	1.89	0.43	0.1	0.06	5.04	149	44.6	88.5	29.6	334	42.3	178	2.02	4.26	5.54						0.962381	398.381	171.304	94.1799
Male	38	75.5	43.9	31.6	18	3.7	14.3	26	16	73	31	5.16	174	121	14.9	72.1	318	3.82	138	101.2	2.37	1	1.21	5.16	2.78	1.81	0.42	0.13	0.02	4.47	150	42.6	95.3	33.6	352	42.5	216	1.85	4.29	19.97						0.645083	331.757	139.338	119.337
Male	40	79.1	47.2	31.9	18	3.2	14.8	26	39	68	52	4.7	179	146	10.8	78.5	561	4.49	140.7	101.6	2.46	0.98	1.3	8.97	4.42	3.92	0.51	0.09	0.03	5.8	168	49.5	85.3	29	339	39.1	314	4.26	0.93	8.22						0.575051	354.051	180.566	80.102
Male	30	76.7	44.8	31.9	27.1	5.3	21.8	36	93	103	169	4.91	117	134	8	61.2	521	4.22	138.4	103	2.4	0.88	1.26	6.79	2.78	3.15	0.58	0.23	0.05	7.2	148	47.3	65.7	20.6	313	34.6	261	3.06	1.16	4.94						0.511873	230.343	133.599	82.8571
Male	37	70.1	41.7	28.4	7.5	1.5	6	30	59	103	78	5.48	164	105	11.6	63.4	523	4.31	138.1	106.9	2.37	0.89	1.49	11.46	6.3	4.09	0.69	0.31	0.07	5.36	163	47.1	87.9	30.4	346	38.1	271	1.75	1.41	10.24						1.06284	417.433	288.029	66.2592
Male	43	75	47.1	27.9	17.9	3.3	14.6	47	42	97	17	6.24	191	1144	19.5	71.5	484	3.71	141.4	105.5	2.44	0.85	1.03	6.28	3.21	2.44	0.47	0.13	0.03	5.6	166	49.9	89.1	29.6	333	40.7	225	1.43	0.96	5.77						0.61832	296.004	139.122	92.2131
Male	37	75.8	47	28.8	11.1	2.1	9	23	33	84	24	5.07	227	205	12.3	78.6	349	4.13	142.6	103.5	2.46	1	1.22	7.35	3.37	3.08	0.51	0.34	0.05	5.39	166	48.3	89.6	30.8	344	40.9	371	1.77	1.65	11.66						0.558019	405.932	207.025	120.455
Male	40	75.8	43.5	32.3	16.4	3.3	13.1	30	42	86	31	5.68	211	173	7.4	73.2	433	4.15	139.7	103.7	2.29	0.88	0.96	5.74	3.03	2.19	0.37	0.13	0.02	5.51	168	49.4	89.7	30.5	340	39.8	155	2.74	1.37	7.48						0.511918	214.452	79.3473	70.7763
Male	28	74	45.2	28.8	9.3	1.7	7.6	27	22	79	23	5.19	199	247	9.8	77.9	450	4.32	142.2	104.5	2.45	1.08	1.53	7.9	4.59	2.49	0.52	0.26	0.04	5.4	150	45.8	84.8	27.8	328	38.2	313	2.08	2.16	8.84						0.958554	576.976	300.027	125.703
Male	23	76.2	46.3	29.9	16.4	3.7	12.7	24	23	66	14	4.67	164	122	9.6	72.3	409	4.4	139.6	103.1	2.39	0.9	1.29	5.83	3.62	1.65	0.44	0.08	0.04	5.36	160	46.8	87.3	29.9	342	39.1	228	1.96	1.33	5.47						0.965333	500.218	220.096	138.182
Male	36	85.5	44.3	41.2	14.8	2.9	11.9	26	49	80	22	5.06	182	88	6.6	84	464	4.18	139.8	101.7	2.42	0.92	1.43	4.16	1.7	1.95	0.44	0.06	0.01	4.9	149	43.8	89.4	30.4	340	37.5	279	3.15	1.2	6.22						0.38359	243.231	107.022	143.077
Male	31	74.8	44.5	30.3	14.6	2.5	12.1	20	29	86	58	5.01	199	98	6.4	77.8	433	4.48	139	102.7	2.39	0.91	1.13	5.77	2.96	2.17	0.33	0.26	0.05	5.75	161	48.2	83.8	28	334	38.8	358	2.91	0.58	0.4						0.450138	488.332	161.149	164.977
Male	22	77.7	49	28.7	13.6	3.1	10.5	29	36	72	14	4.32	192	354	12.1	67.4	378	4.49	138.4	101.2	2.55	0.82	1.38	5.92	3.46	1.63	0.49	0.29	0.05	5.88	160	47.4	80.6	27.2	338	35.9	275	1.43	0.6	7.48						1.04012	583.742	286.034	168.712
Male	37	79.9	45.7	34.2	13.2	3.1	10.1	24	23	74	19	5.07	153	168	8.1	70.3	416	4.08	141.5	103.8	2.47	0.84	1.26	5.49	2.45	2.58	0.27	0.14	0.05	6.2	166	52.1	84	26.8	319	38.7	226	1.15	1.83	7.44						0.256395	214.612	57.9453	87.5969
Male	44	77.7	45.2	32.5	17.5	3.7	13.8	21	29	51	50	6.32	195	348	13.9	94.1	654	4.39	142.5	105.5	2.4	1.01	1.2	9	4.86	3.2	0.81	0.09	0.04	5.31	161	49	92.3	30.3	329	41.6	229	1.67	1.29	4.37						1.23019	347.794	281.713	71.5625
Male	42	68.6	42.7	25.9	10.5	1.6	8.9	14	18	60	73	4.64	153	98	6.7	82.5	470	4.41	139	104.5	2.39	0.83	1.16	5.48	2.86	2.16	0.34	0.1	0.02	6.15	135	42.1	68.5	22	321	35.6	242	1.84	2.7	6.92						0.450185	320.426	108.945	112.037
Male	34	74.3	44.3	30	23.1	3.6	19.5	32	41	56	124	5.81	187	94	13.5	111.8	409	4.12	140.6	100.4	2.45	0.91	1.17	9.12	5.91	2.12	0.56	0.46	0.07	6.02	197	54.5	90.5	32.7	361	40.6	221	2.51	1.05	5.39						1.56113	616.09	345.01	104.245
Male	32	75.2	45.4	29.8	17.4	4.3	13.1	20	13	100	13	5.31	126	76	13	81.1	419	4.3	141.1	103.5	2.47	0.95	1.42	6.55	3.39	2.56	0.35	0.21	0.04	5.27	155	46.3	87.9	29.4	335	40.7	228	1.9	1.88	7.42						0.463477	301.922	105.673	89.0625
Male	46	76.5	48.4	28.1	13	3	10	33	30	79	16	4.96	170	271	10.6	84.8	492	3.83	140.4	104.4	2.43	0.95	1.2	7.34	4.3	2.24	0.62	0.16	0.02	4.49	145	40.6	90.4	32.3	357	36.1	219	1.53	2.17	4.36						1.19018	420.402	260.649	97.7679
Male	63	75.8	42.7	33.1	19.4	3.4	16	31	50	74	21	5.13	199	280	11.3	73.9	427	4.19	139.8	103	2.41	0.93	1.25	7.18	3.62	2.41	0.77	0.34	0.04	5.2	158	46.2	88.8	30.4	342	40.6	181	5.81	1.05	5.34						1.1566	271.876	209.344	75.1037
Male	36	78.5	47.5	31	18.9	3.5	15.4	32	20	62	13	5.2	170	280	8.7	92.5	362	4.31	139.1	104.2	2.45	0.81	1.32	6.67	2.62	3.29	0.56	0.14	0.06	4.9	154	44.4	90.6	31.4	347	38.6	258	1.61	2.74	9.23						0.445957	205.459	115.057	78.4195
Male	37	77.6	44.3	33.3	13.4	3	10.4	34	45	55	33	5.28	182	77	8.1	79.8	488	3.93	142	106.7	2.3	0.86	1.13	4.69	1.64	2.27	0.56	0.2	0.02	4.91	153	42.9	87.4	31.2	357	38.5	100	3.2	2.27	5.21						0.404581	72.2467	40.4581	44.0529
Male	36	75	47.2	27.8	17.7	3.8	13.9	27	27	101	12	4.92	160	160	11.9	67.4	351	3.81	141.2	101.6	2.44	1	1.14	4.64	1.87	2.01	0.52	0.2	0.04	5.33	154	45.9	86.1	28.9	336	38	233	2.67	0.97	22.38						0.483781	216.771	112.721	115.92
Male	33	78.4	42.5	35.9	17.2	3.7	13.5	45	88	87	33	5.23	164	131	8.6	64.8	364	4.69	139.2	103.2	2.38	0.95	1.36	8.6	4.71	2.71	0.96	0.15	0.07	5.22	159	46.6	89.3	30.5	341	38.7	256	1.39	0.9	7.97						1.66849	444.93	427.133	94.4649
Male	26	82.7	48.5	34.2	17	3.3	13.7	22	24	61	30	4.57	145	88	8.3	91	452	3.74	139.8	101.2	2.49	1.07	1.39	8.09	3.67	3.73	0.51	0.14	0.04	5.66	166	49.5	87.5	29.3	335	40.6	231	2.61	0.91	4.83						0.501796	227.284	115.915	61.9303
Male	53	75.9	45.9	30	22.8	5	17.8	17	12	101	12	4.56	132	79	5	74	393	3.79	141.7	102	2.48	0.96	1.47	6.47	2.75	3.05	0.5	0.14	0.03	5.38	153	44.9	83.5	28.4	341	36.6	244	1.06	1.03	6.01						0.45082	220	110	80
Male	28	74	42.8	31.2	14.6	3.5	11.1	21	17	61	51	4.83	157	55	4.4	80.2	399	4.26	139.2	103.1	2.34	0.98	0.97	6.61	3.89	2.11	0.5	0.06	0.05	4.35	147	42.6	97.9	33.8	345	42.6	308	2.96	1.96	3.07						0.921801	567.829	283.915	145.972
Male	36	76.4	47	29.4	10.8	2.1	8.7	30	57	95	39	4.59	184	141	10	94.1	427	5.12	138.5	106.3	2.4	0.9	0.85	6.68	3.26	2.55	0.45	0.36	0.06	4.82	161	45.4	94.2	33.4	355	38.5	301	1.61	2.12	8.62						0.575294	384.808	173.164	118.039
Male	46	76.8	44.1	32.7	9.4	1.8	7.6	34	53	63	24	5.1	171	386	12.6	74.7	295	4.16	139.3	103.2	2.3	0.86	1.19	6.36	3.56	2.11	0.49	0.16	0.04	5.04	154	43.2	85.7	30.6	356	39.4	205	2.38	0.65	10.08						0.82673	345.877	169.48	97.1564
Male	64	73.1	42.3	30.8	12.7	3.2	9.5	21	19	85	11	5.16	151	117	7.4	82.5	391	4.11	141.7	105.8	2.39	0.92	1.16	5.01	2.41	2.15	0.27	0.15	0.03	4.47	145	42	94	32.4	345	41.7	222	1.92	1.5	6.15						0.302651	248.847	67.1886	103.256
Male	49	76.6	44	32.6	19.6	3.6	16	23	14	60	36	5.27	202	60	10.7	53.1	239	4.34	139.4	100.8	2.49	0.92	1.27	8.6	5.53	2.35	0.57	0.12	0.03	5.15	160	46.3	89.9	31.1	346	44.9	234	4.14	3.15	13.08						1.34132	550.647	313.869	99.5745
Male	45	72.2	44.6	27.6	9	2.6	6.4	28	67	106	87	5.21	200	147	15	86.3	348	4.52	140.8	105.7	2.4	0.98	1.64	6.52	3.5	2.12	0.52	0.34	0.04	4.97	149	44.7	89.9	30	333	42.5	268	3.21	1.54	4.47						0.858491	442.453	230.075	126.415
Male	35	78.7	46.7	32	12.3	2.5	9.8	17	18	80	43	17.41	144	59	12.7	65.4	388	4.44	137.1	101	2.46	1	1.2	8.3	3.9	3.4	0.73	0.18	0.09	6.24	173	53	84.9	27.7	326	39.2	269	6.44	3.35	16.91						0.837353	308.559	225.248	79.1176
Male	33	75.3	42.8	32.5	15.6	3.6	12	21	23	95	15	5.53	143	121	8.3	70.9	370	4.65	142.7	106.4	2.37	0.93	0.87	6.97	4.19	2.09	0.46	0.19	0.04	5.48	159	49.1	89.6	29	324	42.4	246	1.98	1.66	3.68						0.922201	493.177	226.861	117.703
Male	61	76.8	44.7	32.1	12.1	2.3	9.8	34	73	89	16	5.54	164	116	8.9	69.1	568	3.98	141.2	104.1	2.38	0.88	1.15	6.5	3.44	2.43	0.48	0.11	0.04	5	153	42.8	85.6	30.6	357	37.5	193	1.36	0.71	4.1						0.679506	273.218	131.145	79.4239
Male	26	74.5	42.6	31.9	15.4	3.8	11.6	21	21	77	36	5.08	175	75	8.5	71.5	373	4.15	139.6	104.8	2.36	0.86	1.1	5.93	3.3	1.94	0.57	0.09	0.03	4.83	149	43.4	89.9	30.8	343	40.5	191	2.09	1.77	7.69						0.969588	324.897	185.191	98.4536
Male	54	80.2	47.6	32.6	10.5	2.7	7.8	28	56	78	42	5.23	159	99	6.6	66	565	4.4	140	103.8	2.46	0.92	1.14	4.48	2.17	1.53	0.57	0.17	0.04	4.68	146	42.2	90.2	31.2	346	40.1	336	2.08	0.99	5.76						0.808431	476.549	271.633	219.608
Male	52	78.9	44.1	34.8	10.9	2	8.9	48	77	85	23	6.18	176	140	6.4	75.7	537	4.62	140.4	104.2	2.48	0.78	0.81	5.22	3.01	1.67	0.45	0.05	0.04	5.41	163	49.5	91.5	30.1	329	44.1	169	3.73	2.9	4.37						0.811078	304.605	137.072	101.198
Male	53	77.6	42.4	35.2	14.8	2.6	12.2	26	23	63	19	5.05	165	109	8.7	55.2	414	3.82	142.1	106	2.3	0.89	1.1	6.14	2.73	2.67	0.55	0.14	0.05	5.17	156	45.7	88.4	30.2	341	40	224	2.43	1.45	11.93						0.56236	229.034	125.969	83.8951
Male	37	69.1	40.1	29	11	2.5	8.5	25	22	74	14	5.29	155	118	7.3	67.4	309	4.28	141.5	105.7	2.3	0.91	0.88	7.83	3.5	2.98	0.55	0.75	0.05	4.67	152	45.1	96.6	32.5	337	44.5	215	2.2	1.57	18.61						0.645973	252.517	138.884	72.1477
Male	58	78.1	45.2	32.9	11.8	2.6	9.2	21	24	87	24	4.85	156	104	7.6	66.2	448	4.42	137.4	101.1	2.39	0.93	1.1	7.19	4.04	2.5	0.54	0.08	0.03	5.13	147	44.1	86	28.7	333	38.6	222	2.41	1.26	6.53						0.87264	358.752	193.726	88.8
Male	50	76.1	43.9	32.2	16.2	1.9	14.3	20	19	71	42	5.35	159	121	13.7	80.4	370	4.72	140.6	102.4	2.32	0.85	1.09	9.49	4.79	3.85	0.67	0.12	0.06	5.54	165	49.2	88.8	29.8	335	42.9	345	2.56	1.83	10.74						0.833584	429.234	287.587	89.6104
Male	35	75	45.5	29.5	31.4	4.3	27.1	36	55	132	97	5.09	174	234	10.8	82.9	290	4.57	138.1	102.2	2.4	0.97	0.98	6.01	2.58	2.94	0.37	0.1	0.02	5.19	160	45.1	86.9	30.8	355	38.9	220	4.72	2.33	0.4						0.324694	193.061	71.4327	74.8299
Male	46	76.8	46.3	30.5	10.7	2.3	8.4	27	23	90	13	5.06	191	134	12.4	78.5	326	4.3	141.4	103	2.42	0.9	1.22	5.91	3.23	2.1	0.34	0.2	0.04	5.33	159	47.6	89.3	29.8	334	38.6	241	1.7	1.27	6.75						0.522952	370.681	126.032	114.762
Male	61	72.1	44	28.1	15.4	2.6	12.8	35	78	100	154	5.87	158	84	9.5	55	383	4.61	142.1	105.4	2.49	0.87	0.98	5.8	2.94	1.96	0.78	0.1	0.02	5.22	145	43.5	83.3	27.8	333	38.2	270	3.95	2.32	11.53						1.17	405	315.9	137.755
Male	43	79.3	45.4	33.9	17.4	3.7	13.7	28	25	101	15	6.89	158	103	8.8	97.1	441	3.8	141.7	104.4	2.54	0.91	1.17	6.98	4.27	1.91	0.59	0.17	0.04	5.26	158	45.3	86.1	30	349	40.2	254	2.42	0.67	9.88						1.31901	567.843	335.027	132.984
Male	48	77.5	44.7	32.8	19.1	3.4	15.7	35	32	82	21	4.81	201	80	12.6	98.7	568	4.63	141.6	101.4	2.55	0.91	1.08	8.26	4.44	2.64	0.78	0.34	0.06	5.73	177	51	89	30.9	347	40	249	2.95	1.33	17.72						1.31182	418.773	326.643	94.3182
Male	29	73.8	43.9	29.9	16.1	3.1	13	23	60	71	42	5.39	192	148	9.6	56.7	390	3.95	137.5	100.6	2.38	0.81	1.41	16.74	13.29	2.72	0.71	0	0.02	4.89	155	45.3	92.6	31.7	342	41.2	282	2.65	0.7	3.82						3.46908	1377.86	978.281	103.676
Male	35	74.5	45.2	29.3	22.8	4.1	18.7	15	12	76	11	4.31	133	114	8.5	75.4	468	3.83	142.5	104.4	2.41	0.93	1.39	7.16	3.47	2.93	0.53	0.2	0.03	4.71	156	43.6	92.6	33.1	358	40.1	199	3.46	1.67	4.66						0.627679	235.676	124.908	67.9181
Male	39	76.4	45	31.4	20	4.3	15.7	22	29	83	22	4.67	158	76	5.1	72.9	341	3.98	140.9	102.7	2.45	0.92	0.97	9.59	6.8	1.86	0.68	0.21	0.04	5.92	179	51.2	86.5	30.2	350	38.6	225	1.41	1.66	4.38						2.48602	822.581	559.355	120.968
Male	40	76.2	43.7	32.5	16.1	3.6	12.5	29	21	87	84	5.67	139	97	10.7	76.1	460	4.58	140.1	104.2	2.38	1.02	1.06	4.38	2.05	1.88	0.31	0.11	0.03	5.47	169	49.2	89.9	30.9	343	40.5	203	1.26	2.62	4.35						0.338032	221.356	68.6205	107.979
Male	36	71.1	43.2	27.9	5.3	0.9	4.4	34	44	84	29	5.31	179	128	22.8	61.2	386	4.48	137.1	103.4	2.3	1.09	0.98	6.91	3.28	2.86	0.57	0.14	0.06	5.3	161	46.5	87.7	30.4	346	40.3	258	1.87	1.12	12.94						0.653706	295.888	168.656	90.2098
Male	64	75.2	44	31.2	22.9	3.4	19.5	24	14	69	22	5.18	174	442	4.8	95.4	442	4.08	140.5	103	2.38	0.87	1.08	6.29	3.1	2.42	0.52	0.2	0.05	5.46	160	47.3	86.6	29.3	338	36.2	231	1.03	3.19	9.71						0.666116	295.909	153.873	95.4545
Male	48	71.6	42	29.6	13.8	2.5	11.3	25	23	74	24	5.12	228	199	12	63.5	409	4.02	140.9	102.7	2.29	1	1.15	6.83	3.49	2.8	0.4	0.12	0.02	4.92	146	42.4	86.2	29.7	344	41.8	148	1.56	2.09	26.94						0.498571	184.471	73.7886	52.8571
Male	39	75.1	43.1	32	9.3	1.3	8	27	46	65	28	4.89	224	199	7.6	78.7	394	3.97	140.6	103.2	2.19	1.07	1.23	8.46	5.39	2.1	0.68	0.25	0.04	5.22	149	45.5	87.2	28.5	327	42.4	266	2.04	0.86	7.21						1.74533	682.733	464.259	126.667
Male	35	81.9	49.1	32.8	13.7	2.5	11.2	28	33	86	61	4.82	164	102	6.6	73.3	415	4.5	142.6	102.1	2.52	0.91	1.43	8.33	4.18	3.24	0.69	0.17	0.05	5.56	163	47.8	86	29.3	341	39.1	247	2.74	0.79	4.57						0.890185	318.66	219.876	76.2346
Male	33	78.7	48.6	30.1	18	3.2	14.8	27	26	62	17	5.1	154	118	11.5	78	389	3.93	139.2	100	2.46	0.94	1.18	6.7	3.08	2.81	0.43	0.33	0.05	5.42	160	45.8	84.5	29.5	349	35.4	271	2.67	3.32	13.09						0.471317	297.039	127.727	96.4413
Male	49	72.8	44.6	28.2	13.2	3.6	9.6	46	104	84	111	8.14	210	88	8	81.3	460	3.41	139.5	100.3	2.34	0.89	1.27	11.6	7.45	2.84	0.99	0.23	0.09	5.62	156	46.1	82	27.8	338	38.5	301	2.75	1.27	2.63						2.59701	789.595	781.699	105.986
Male	60	75.7	44.4	31.3	30.6	6.8	23.8	41	57	68	21	5.34	186	200	8.9	85.8	463	4.15	140.1	100.3	2.36	0.89	1.12	8.38	4.69	2.92	0.59	0.11	0.07	5.41	161	46.5	86	29.8	346	36.3	224	1.45	1.63	5.24						0.947637	359.781	212.271	76.7123
Male	37	70.9	41.1	29.8	15.8	3.2	12.6	24	20	70	19	5.31	123	85	10.5	67.8	335	3.54	144.3	104.1	2.34	0.87	1.11	9.02	3.62	4.52	0.72	0.12	0.04	4.64	150	44.5	95.9	32.3	337	47	238	2.21	4.18	0.4						0.576637	190.611	137.24	52.6549
Female	30	73.1	44	29.1	17.2	3.1	14.1	18	12	68	20	5.24	112	42	7.1	52.2	313	4.19	139.8	104.7	2.26	0.86	1.19	3.82	2.11	1.28	0.28	0.11	0.04	4.52	135	40.6	89.8	29.9	333	40.3	217	1.8	0.59	7.21						0.461562	357.711	100.159	169.531
Female	40	74.1	46.5	27.6	13.2	2.5	10.7	17	11	55	9	5.41	151	84	8.2	54.9	314	4.03	138.4	102.9	2.4	0.81	1.44	6.35	3.67	2.34	0.26	0.04	0.04	5	142	42.1	84.2	28.4	337	38.8	197	1.51	1.64	6.5						0.407778	308.97	80.3322	84.188
Female	65	68	42.6	25.4	19.8	4.1	15.7	167	70	45	25	5.26	441	11728	93.3	49.6	293	4.33	141.7	104.9	2.33	0.91	1.52	6.79	3.6	2.56	0.48	0.13	0.02	3.75	119	35.3	94.1	31.7	337	39.5	354	2.96	1.21	15.7						0.675	497.812	238.95	138.281
Female	30	73.5	43.5	30	9	1.4	7.6	20	11	126	14	5.64	183	80	10.4	50.9	262	4.14	143.2	106.7	2.33	0.96	1.4	3.81	1.87	1.46	0.44	0.04	0	4.44	136	39.6	89.2	30.6	343	37.8	241	1.41	1.66	13.55						0.563562	308.678	135.818	165.068
Female	37	77.1	44.4	32.7	10.3	1.7	8.6	15	12	104	10	5.03	161	76	7.9	38.5	296	3.97	138.7	104.2	2.33	0.82	1.78	6.86	3.53	2.48	0.46	0.35	0.04	4.6	136	40	87	29.6	340	37.7	402	2.16	0.48	12.62						0.654758	572.202	263.213	162.097
Female	22	68.8	43.6	25.2	11.6	2.5	9.1	19	19	47	11	5.41	141	61	5.8	47.9	267	4.16	138.5	106.1	2.28	0.94	1.29	4.94	2.44	2.08	0.33	0.07	0.02	4.61	118	34.7	75.3	25.6	340	39.5	234	2.85	0.78	4.56						0.387115	274.5	90.585	112.5
Female	25	68.3	42.5	25.8	9.9	2.1	7.8	15	7	57	8	5.05	127	57	7.6	42.4	269	4.09	139.4	105.7	2.36	0.74	1.42	8.87	6.19	1.81	0.7	0.13	0.04	4.21	126	36.8	87.4	29.9	342	39	278	1.36	0.89	5.66						2.39392	950.729	665.51	153.591
Female	59	69.7	45.2	24.5	17.3	3.7	13.6	15	19	46	11	4.75	116	36	8.1	41.7	324	4.07	141.1	105.1	2.44	0.79	1.17	6	3.04	2.46	0.34	0.14	0.02	4.25	133	37.9	89.2	31.3	351	37	234	1.2	0.4	4.96						0.420163	289.171	98.318	95.122
Female	40	76.6	41	35.6	15.4	2.8	12.6	20	16	81	21	5.22	216	98	11.6	48.3	340	4.38	141.2	104.6	2.43	0.97	1.4	5.58	3.12	1.68	0.39	0.35	0.04	4.79	142	42.3	88.3	29.6	336	38.1	204	1.86	1.93	16.22						0.724286	378.857	147.754	121.429
Female	74	72.1	39.8	32.3	5.7	1	4.7	26	34	92	22	5.67	181	102	6	48.3	303	4.05	140.3	104.9	2.25	0.86	1.09	8.4	4.29	3.25	0.63	0.19	0.04	4.52	104	33.6	74.3	23	310	43.7	305	2.08	0.99	7.59						0.8316	402.6	253.638	93.8462
Female	34	70.2	39.9	30.3	11.1	2.5	8.6	24	12	58	9	5.8	177	74	17.6	50.3	370	4.16	142.6	107.2	2.33	0.92	1.56	5.51	3.09	1.94	0.39	0.08	0.01	3.91	123	35.7	91.3	31.5	345	39	185	2.41	2.97	0.4						0.621186	294.665	114.919	95.3608
Female	39	76.2	44.2	32	10	2.1	7.9	16	8	54	10	4.8	149	31	7.5	46.2	215	4.21	140	103.7	2.41	0.91	1.04	7.92	5.86	1.43	0.45	0.15	0.03	4.58	129	39.4	86	28.2	327	37.9	253	1.04	1.54	22.59						1.84406	1036.77	466.546	176.923
Female	60	69.1	40.8	28.3	29.4	5.6	23.8	16	8	61	9	4.88	124	58	8.1	51.7	291	4.11	137.6	101.6	2.26	0.84	1.03	4.58	2.46	1.84	0.22	0.03	0.03	4.68	140	41.3	88.2	29.9	339	38	232	1.92	2.83	0.4						0.29413	310.174	68.2383	126.087
Female	39	70.2	41.4	28.8	15.4	3.6	11.8	25	21	66	18	4.82	206	169	13.3	65.9	307	4.18	141.6	104.9	2.36	0.89	1.37	5.96	2.53	2.74	0.45	0.18	0.06	4.42	138	40.3	91.2	31.2	342	42	237	3.89	2.3	20						0.415511	218.836	98.4761	86.4964
Female	38	76.9	44.9	32	9.4	1.6	7.8	27	28	62	22	5.15	167	102	10.5	38.1	310	4.06	137.6	103.6	2.35	1	1.16	8.61	5.16	2.52	0.69	0.2	0.04	4.57	135	41.1	89.9	29.5	328	42.2	435	2.53	0.46	8.37						1.41286	890.714	614.593	172.619
Female	28	79.2	43.4	35.8	8.2	1.5	6.7	29	29	74	19	5.28	181	80	11.9	32.6	320	3.68	140.7	102.6	2.35	0.82	1.23	8.54	6.09	1.61	0.51	0.29	0.04	4.94	124	39.5	80	25.1	314	48.6	344	1.55	1.38	8.11						1.92913	1301.22	663.621	213.665
Female	52	76.2	43.1	33.1	6.7	1.5	5.2	25	23	74	19	5.19	208	101	10.9	54.8	357	4.2	137.3	101.7	2.36	0.9	1.1	7.19	3.83	2.61	0.62	0.1	0.03	4.77	136	41.5	87	28.5	328	38.9	355	1.57	1.06	5.03						0.909808	520.939	322.982	136.015
Female	47	74.2	43.9	30.3	13.7	3.2	10.5	24	21	66	18	5.22	166	53	13.3	65.9	367	4.84	141.6	105.6	2.55	0.9	1.38	5.19	2.71	1.71	0.57	0.17	0.03	4.7	144	42.8	91.1	30.6	336	38.5	203	1.32	1.22	7.71						0.903333	321.713	183.377	118.713
Female	30	70.6	39	31.6	11.8	2.1	9.7	21	16	76	10	5.53	177	81	19.1	41.8	204	4.4	138.9	104.8	2.2	0.89	1.24	6.19	3.08	2.58	0.44	0.04	0.05	4.46	129	39.3	88.1	28.9	328	43.4	306	1.59	1.09	9.62						0.525271	365.302	160.733	118.605
Female	23	66.5	39.1	27.4	18.1	3.9	14.2	22	16	42	10	4.78	157	145	8	40.6	307	3.88	138.1	106.8	2.26	0.93	1.25	7.21	3.85	2.44	0.59	0.3	0.03	4.48	133	38.6	86.2	29.7	345	35.8	228	1.69	1.26	0.4						0.930943	359.754	212.255	93.4426
Female	60	74.3	43.4	30.9	8.8	1.6	7.2	19	17	52	20	4.94	157	66	7.7	57.7	402	4.05	139.9	104	2.37	0.93	1.41	7.41	4.56	2.32	0.45	0.06	0.02	4.41	123	36.8	83.4	27.9	334	37.2	351	2.89	1.18	18.26						0.884483	689.897	310.453	151.293
Female	36	72.1	43.7	28.4	20.4	3.6	16.8	21	23	79	17	4.62	179	99	8.2	46.5	261	4.52	141	105.9	2.31	0.92	1.17	4.65	1.66	2.4	0.4	0.18	0.01	4.01	125	36.9	92	31.2	339	41.9	196	2.01	1.4	0.97						0.276667	135.567	54.2267	81.6667
Female	27	67.7	40.5	27.2	8.7	1.9	6.8	24	23	72	31	5.32	141	46	9.8	42.1	346	4.22	138.3	104.3	2.29	0.84	1.09	8.76	6.06	2.02	0.51	0.16	0.01	4.44	128	38	85.6	28.8	337	38.7	231	0.9	0.59	4.06						1.53	693	353.43	114.356
Female	67	82.8	45.4	37.4	15.7	3.1	12.6	30	27	74	27	4.91	153	123	10.7	43.3	347	4.03	138.5	102.6	2.41	0.89	1.18	6.67	2.59	3.29	0.57	0.18	0.04	4.61	130	38.8	84.2	28.2	335	40.6	285	1.38	2.94	7.88						0.448723	224.362	127.886	86.6261
Female	53	80.8	46.7	34.1	9.8	1.6	8.2	32	21	71	30	5.39	186	70	11.7	62.7	427	4.99	142.6	104.9	2.47	0.98	1.1	5.51	3.55	1.13	0.4	0.41	0.02	5.92	125	41	69.3	21.1	305	37.8	248	5.67	2.28	5.15						1.25664	779.115	311.646	219.469
Female	46	73.5	45.7	27.8	14	2.7	11.3	14	13	83	13	8.03	150	81	10.4	41.5	304	4.45	138.9	103.4	2.44	0.81	1.14	6.06	3.35	2.28	0.37	0.04	0.02	4.84	148	42.4	87.6	30.6	349	38.3	308	1.87	0.36	6.71						0.54364	452.544	167.441	135.088
Female	34	79.3	45.1	34.2	13.9	3.1	10.8	40	16	66	16	5.48	134	67	10.3	47.7	315	4.38	140.6	103.8	2.37	0.93	1.1	5.02	2.74	1.88	0.36	0.02	0.02	4.31	132	38.8	90	30.6	340	38.8	205	1.17	1.31	9.4						0.524681	298.777	107.56	109.043
Female	70	78.8	41.8	37	11.1	2.5	8.6	18	12	64	10	4.71	189	80	9.8	41.5	267	3.81	136.6	104.2	2.19	0.82	1.19	5.06	2.94	1.57	0.38	0.14	0.03	4.15	134	39.2	94.5	32.3	342	41	249	1.06	0.68	13.59						0.711592	466.28	177.186	158.599
Female	41	73.8	40.8	33	18.1	4.2	13.9	18	22	77	15	7.45	184	60	13.1	43.3	263	4.3	139.5	103.9	2.28	0.97	1.44	6.07	3.83	1.83	0.32	0.05	0.04	4.56	137	40.1	87.9	30	342	39	240	2.76	0.71	12.19						0.669727	502.295	160.734	131.148
Female	39	69.6	41.8	27.8	19.7	4.6	15.1	20	12	58	8	5.37	174	113	11.1	47.1	239	4.34	136.4	104.2	2.26	0.91	1.28	6.88	4.31	1.84	0.55	0.13	0.05	5.87	113	36.6	62.4	19.3	309	34.5	247	0.72	1.65	16.76						1.28832	578.571	318.214	134.239
Female	57	68.1	39.6	28.5	7.7	0.7	7	16	8	60	11	4.79	151	94	12.3	53.9	320	4.02	140.2	106.2	2.2	0.87	1.33	7.03	4.02	2.18	0.4	0.38	0.05	4.1	116	35.5	86.6	28.3	327	40	361	1.12	0.53	14.62						0.737615	665.697	266.279	165.596
Female	56	76.4	46.2	30.2	10.5	1.9	8.6	24	13	96	13	5.67	127	190	12.3	55.8	350	4.56	138.8	103.4	2.43	0.78	1.3	5.01	2.72	1.76	0.39	0.13	0.01	3.9	121	35.9	92.1	31	337	41.5	231	2.98	1.07	5.92						0.602727	357	139.23	131.25
Female	34	70.6	42.6	28	9.5	1.8	7.7	21	26	69	21	6.03	158	58	6.3	37.7	339	4.78	141.2	105.4	2.36	0.86	1.44	8.55	4.16	3.79	0.45	0.12	0.03	4.35	133	39.1	89.9	30.6	340	40.7	236	2.5	1.32	18.15						0.493931	259.04	116.568	62.2691
Female	63	80.3	46.1	34.2	11.4	1.9	9.5	21	19	82	25	5	150	70	20.8	44.6	425	4.19	137.6	102.9	2.48	0.94	1.07	8.33	4	3.52	0.56	0.21	0.04	5.57	151	46.4	83.3	27.1	325	38.5	254	1.71	0.62	9.36						0.636364	288.636	161.636	72.1591
Female	29	74.5	43	31.5	14.8	2.9	11.9	31	28	89	14	5.74	191	108	16	52.7	295	4.14	140.1	103.7	2.39	0.84	1.28	7.17	3.89	2.51	0.68	0.06	0.03	4.65	140	41.2	88.6	30.1	340	37.4	233	4.31	2.32	0.4						1.05386	361.104	245.55	92.8287
Female	33	74.4	42	32.4	15.6	3.4	12.2	15	10	44	8	4.45	124	48	10.5	38.1	313	3.63	135.4	101.2	2.25	0.81	1.32	6.1	3.51	2.06	0.39	0.11	0.03	4.18	128	38.5	92.1	30.6	332	41	182	1.99	0.91	6.52						0.664515	310.107	120.942	88.3495
Female	33	73.8	44.5	29.3	15.2	3.4	11.8	10	5	41	7	4.83	137	96	41.1	58.5	327	4.25	140	106.2	2.38	0.97	1.35	5.58	3.07	1.95	0.36	0.15	0.05	4.28	128	38.7	90.4	29.9	331	41.3	299	1.76	1.02	19.03						0.566769	470.733	169.464	153.333
Female	51	69.5	46.6	22.9	9.9	1.7	8.2	18	11	67	14	5.47	159	89	6.9	52.1	282	4.37	138.5	103.5	2.42	0.86	1.13	5.91	3.27	2.19	0.36	0.05	0.04	4.6	135	40.8	88.7	29.3	331	40.3	262	2.58	1.01	5.55						0.537534	391.205	140.834	119.635
Female	37	82.6	45.1	37.5	14.3	2.8	11.5	21	28	96	40	8.35	205	76	10	31.1	262	4.29	139.3	103.3	2.43	0.82	1.39	8.64	5.15	2.95	0.4	0.09	0.05	5.72	159	47.4	82.9	27.8	335	36	214	1.59	2.55	27.58						0.698305	373.593	149.437	72.5424
Female	38	78.3	44.7	33.6	19.9	5.9	14	32	43	72	19	5.16	206	84	6.2	43.2	279	3.98	140.5	105	2.41	0.98	1.33	8.08	4.76	2.52	0.44	0.3	0.06	4.59	138	40.7	88.7	30.1	339	42	369	1.73	1.11	5.37						0.831111	697	306.68	146.429
Female	41	76.2	42.6	33.6	7.9	1.1	6.8	31	36	75	11	4.8	152	45	6.3	63.5	424	4.35	133.4	102.3	2.34	0.75	1.14	6.28	4.37	1.47	0.36	0.07	0.01	4.27	94	29.7	69.6	22	316	46.2	489	2.06	1.17	10.34						1.0702	1453.69	523.33	332.653
Female	59	70.1	43.6	26.5	15.9	3.6	12.3	20	15	50	7	5.02	135	43	6.4	54.6	318	4.33	137.2	101.6	2.36	0.87	1.28	6.96	3.46	2.4	0.57	0.46	0.07	4.45	132	39.1	87.9	29.7	338	41.7	244	1.49	0.87	6.44						0.82175	351.767	200.507	101.667
Female	52	78.1	43.2	34.9	10.1	2	8.1	40	45	130	26	6.71	167	84	10.2	51.4	254	4.35	141.3	102.5	2.44	0.88	1.38	7.77	3.63	3.5	0.46	0.14	0.04	4.81	147	43.4	90.2	30.6	339	40	281	1.35	1.56	24.15						0.477086	291.437	134.061	80.2857
Female	53	77.7	46.8	30.9	12.3	2.3	10	26	20	82	17	5.82	222	105	4.4	54.6	370	3.78	139.3	101.6	2.42	0.87	1.16	6.22	3.36	2.31	0.43	0.09	0.03	4.09	130	36.8	90	31.8	353	37.8	279	3.56	0.84	7.04						0.625455	405.818	174.502	120.779
Female	35	75.8	45.4	30.4	10	1.8	8.2	23	12	64	10	5.21	172	62	6.1	60.3	358	4.17	140.5	105.9	2.5	0.95	1.41	5.97	3.11	2.29	0.38	0.16	0.03	4.65	135	40.3	86.7	29	335	37	162	3.16	1.39	4.55						0.51607	220.009	83.6033	70.7424
Female	39	74.9	43.1	31.8	6.9	1.6	5.3	28	19	48	10	5.61	148	71	10	55.9	324	4.28	140.2	105.7	2.31	0.95	1.16	6.49	3.97	2.04	0.37	0.09	0.02	4	120	36.9	92.3	30	325	41.3	249	2.11	1.42	5.3						0.720049	484.574	179.292	122.059
Female	41	78.8	40.3	38.5	10	2.2	7.8	20	10	36	10	5.01	124	36	7	55.9	268	4.54	138	103.2	2.4	0.86	1.27	6.26	3.29	2.55	0.31	0.07	0.04	4.99	131	39.7	79.6	26.3	330	36.5	346	1.03	0.62	5.61						0.399961	446.408	138.386	135.686
Female	29	75.8	44.2	31.6	26.1	4.7	21.4	18	11	58	13	4.96	146	87	7.2	63.5	260	4.05	138	104.6	2.43	0.84	1.36	6.7	3.65	1.78	0.39	0.85	0.03	4.43	139	40.7	91.9	31.4	342	40.8	272	1.36	1.05	5.26						0.799719	557.753	217.524	152.809
Female	22	80.1	43.2	36.9	9.1	1.9	7.2	15	13	64	9	5.08	122	41	6.3	47	338	4.17	137.2	103.4	2.31	0.91	1.21	6.4	3.87	1.79	0.7	0.02	0.02	4.52	129	38.2	84.5	28.5	338	38.5	216	1.26	0.73	6.18						1.51341	466.994	326.896	120.67
Female	53	76	45.5	30.5	12.8	2.4	10.4	21	11	48	8	5.38	144	71	7.4	51.4	272	3.99	139.9	103.7	2.42	0.83	1.43	5.78	2.47	2.81	0.35	0.12	0.03	4.69	141	41.1	87.6	30.1	343	42.2	269	1.87	2.43	11.55						0.307651	236.452	82.7582	95.7295
Female	65	72.4	42.1	30.3	12.8	2.2	10.6	23	18	53	13	5.1	215	127	11.7	55.2	368	4.36	141.1	104.9	2.32	0.89	1.36	5.37	2.06	2.79	0.39	0.08	0.05	4.38	135	37.7	86.1	30.8	358	37.7	237	3.18	2.47	13.66						0.287957	174.989	68.2458	84.9462
Female	38	69.3	40.7	28.6	14.6	2.8	11.8	33	24	91	8	5.98	178	50	7.1	45.7	302	4.31	141.6	103.4	2.37	0.94	1.39	4.03	2.45	1.19	0.34	0.03	0.02	4.24	128	40	94.3	30.2	320	46.3	198	1.92	3.66	17.63						0.7	407.647	138.6	166.387
Female	55	73.8	44.3	29.5	7	1	6	23	23	119	24	9.7	192	154	10	47	300	3.97	141.4	103.9	2.38	0.83	1.32	5.59	3.51	1.78	0.19	0.1	0.01	4.7	132	39.5	84	28.1	334	37.1	239	2.12	2.45	0.4						0.374663	471.287	89.5444	134.27
Female	29	73.9	43	30.9	21.7	3	18.7	27	16	81	13	5.24	206	90	11.3	46.3	337	4.07	141.3	105.8	2.49	0.93	1.13	5.87	3.07	2.29	0.38	0.07	0.06	4.88	140	43.2	88.5	28.7	324	44.6	357	2.13	2	26.09						0.509432	478.598	181.867	155.895
Female	51	74	43	31	14.9	3	11.9	17	9	53	13	4.77	146	82	3.4	46.3	311	4.07	137.4	105.4	2.28	0.84	1.03	8.69	5.97	1.91	0.64	0.09	0.08	4.15	124	36.9	88.9	29.9	336	41.4	335	2.95	1.79	0.4						2.00042	1047.09	670.14	175.393
Female	23	72.2	42.7	29.5	8.6	1.4	7.2	23	14	69	16	4.93	180	85	3.9	48.3	253	4.53	142.1	106	2.36	0.99	1.47	5.06	1.81	2.86	0.3	0.05	0.04	3.92	114	34.5	88	29.1	330	39	276	6.31	1.31	3.81						0.18986	174.671	52.4014	96.5035
Female	31	76	44.3	31.7	22.5	3.8	18.7	22	18	50	9	4.2	163	51	7.5	54.5	328	4.1	138.9	102.3	2.45	0.84	1.37	6.07	3.08	2.28	0.5	0.18	0.03	4.52	134	38.7	85.6	29.6	346	38.5	331	1.14	0.63	6.39						0.675439	447.14	223.57	145.175
Female	36	75	46	29	14	2.4	11.6	20	16	43	9	4.45	147	226	9.3	48	311	4.01	139	103.1	2.41	0.86	1.27	4.27	2.08	1.71	0.3	0.13	0.05	4.29	134	39.8	92.8	31.2	337	42	251	2.27	0.72	5.08						0.364912	305.31	91.593	146.784
Female	43	81.9	46.1	35.8	20.1	3.3	16.8	20	13	89	14	4.25	169	65	8.1	50.3	237	4.39	136.2	102.1	2.54	0.93	0.95	9.19	6.17	2.34	0.56	0.08	0.04	4.8	145	43.5	90.6	30.2	333	43.9	272	0.83	1.22	11.22						1.47658	717.197	401.63	116.239
Female	38	68.8	42.4	26.4	12.9	2.8	10.1	15	9	42	12	4.35	145	46	9.5	53.3	302	4.34	141	105.3	2.32	0.88	1.52	6.49	3.34	2.44	0.63	0.06	0.02	4.72	139	41.4	87.7	29.4	336	41	325	2.79	1.51	3.77						0.862377	444.877	280.273	133.197
Female	26	80.5	49	31.5	11.8	2.3	9.5	21	28	49	47	4.54	196	70	9.4	39.6	208	3.7	137.7	101.5	2.36	0.86	1.12	10	6.43	2.66	0.72	0.16	0.03	4.97	150	43.6	87.7	30.2	344	39.2	354	3.52	0.61	3.21						1.74045	855.722	616.12	133.083
Female	17	73.4	43.1	30.3	10.1	2	8.1	18	9	41	7	4.8	136	56	9.7	52.1	306	3.74	138.6	104.7	2.33	0.88	1.24	7.12	3.65	2.5	0.65	0.24	0.08	4.38	132	39	89	30.1	338	40.5	218	1.58	1.04	8.92						0.949	318.28	206.882	87.2
Female	38	74.2	44.8	29.4	10.8	2	8.8	16	11	73	10	4.35	138	84	5.9	56.9	246	4.34	138.9	106.2	2.42	0.84	1.51	5.34	2.04	2.74	0.47	0.06	0.03	4.33	132	39.9	92.1	30.5	331	42.7	267	0.88	0.47	3.73						0.349927	198.788	93.4305	97.4453
Female	30	78.6	46.7	31.9	13.7	2.8	10.9	23	22	55	12	4.62	222	64	12.9	53.9	289	3.94	138.8	104.5	2.39	0.94	1.17	6.63	4.14	1.92	0.42	0.11	0.04	5	138	42.4	84.8	27.6	325	36.9	280	1.15	1.58	3.34						0.905625	603.75	253.575	145.833
Female	32	76.6	46.2	30.4	8.7	1.5	7.2	22	18	56	21	4.46	154	48	5.8	54	339	4.03	136.6	99.6	2.37	0.87	1.52	8.03	3.79	3.29	0.76	0.15	0.04	4.06	136	40.7	100.2	33.5	334	41.2	200	2.69	1.52	3.1						0.875502	230.395	175.1	60.7903
Female	35	76	44.8	31.2	8.3	1.5	6.8	16	14	55	9	4.23	175	116	4.7	62.2	348	4.24	139.2	102.2	2.41	0.91	1.44	8.14	4.25	3.33	0.38	0.15	0.03	4.77	140	43.3	90.8	29.4	323	38	260	2.69	0.44	6.98						0.484985	331.832	126.096	78.0781
Female	60	75.9	45	30.9	6.5	1.1	5.4	21	19	63	14	6.11	193	171	17.1	42.2	275	4.28	139.3	102.1	2.25	0.99	1.14	7.61	5.23	1.81	0.47	0.04	0.06	4.34	130	38.8	89.4	30	335	38.3	193	4.24	1.28	5.2						1.35807	557.674	262.107	106.63
Female	31	74.4	44.2	30.2	14.5	2.8	11.7	20	24	92	21	5.22	232	190	11.6	40.9	260	3.82	139.2	104.8	2.32	0.94	1.2	7.25	3.59	3.1	0.41	0.12	0.03	4.68	142	40.8	87.2	30.3	348	38.5	298	2.69	1.7	10.68						0.474806	345.103	141.492	96.129
Female	52	74.9	43.2	31.7	14.6	3.1	11.5	14	11	46	16	4.61	198	85	7.5	49.7	215	3.94	138.9	103	2.33	0.8	1.03	5.87	3.13	2.25	0.34	0.11	0.04	4.98	139	42.6	85.5	27.9	326	37.9	228	3.79	1.74	6.58						0.472978	317.173	107.839	101.333
Female	30	75.5	43.6	31.9	9	1.7	7.3	14	14	73	17	10.09	179	65	14.6	68.4	283	4.54	139.9	101	2.43	0.97	1.29	7.92	5.21	2.23	0.41	0.04	0.03	5.04	151	44.2	87.7	30	342	39.7	381	1.58	3.9	9.77						0.957892	890.139	364.957	170.852
Female	70	75.2	44.1	31.1	12.6	2.3	10.3	20	25	67	31	4.74	144	66	5	39.1	425	4.35	137.2	98.7	2.35	0.87	1.27	7.48	3.9	3.09	0.38	0.06	0.05	4.49	118	36.5	81.3	26.3	323	38.9	358	1.88	1.45	15.12						0.479612	451.845	171.701	115.858
Female	33	69.8	43.7	26.1	23.4	4.6	18.8	26	39	68	19	9.54	190	84	28.8	55.9	316	4.1	139.2	100.5	2.36	0.83	1.4	6.69	2.26	3.73	0.56	0.09	0.05	4.44	149	42.9	96.6	33.6	347	42.4	164	2.17	2.89	14.74						0.339303	99.3673	55.6457	43.9678
Female	27	71.3	42	29.3	9.9	2.3	7.6	15	10	51	8	5.17	128	63	6.7	50.3	232	4.42	137.8	103.8	2.25	0.91	1.28	6.41	3.7	2.13	0.44	0.11	0.03	4.25	126	37.1	87.3	29.6	340	39.5	286	2.65	1.04	11.15						0.764319	496.808	218.595	134.272
Female	44	77.5	46.4	31.1	15.3	2.5	12.8	17	16	49	9	4.35	148	49	6.3	49.1	291	4.26	138.1	102.7	2.42	0.94	1.43	9.4	4.71	3.91	0.64	0.11	0.03	4.68	132	40.1	85.7	28.2	329	38.7	281	0.67	1.78	11.15						0.770946	338.494	216.636	71.867
Female	35	69.9	39.7	30.2	16.3	4	12.3	21	15	52	13	4.63	126	41	6.1	49.7	340	4.15	140.7	107.2	2.3	0.9	1.12	6.27	3.57	2.12	0.49	0.06	0.03	4.53	127	39.2	86.5	28	324	42.7	195	2.19	1.48	13.6						0.825142	328.373	160.903	91.9811
Female	49	78.6	43.4	35.2	5.9	1.1	4.8	26	22	82	18	4.66	198	79	8.4	38.5	289	4.06	140	102.4	2.33	0.89	1.34	7.07	4.26	2.16	0.51	0.1	0.04	3.96	130	37.9	95.7	32.8	343	43.6	301	2.43	0.91	4.42						1.00583	593.639	302.756	139.352
Female	34	76.7	40.3	36.4	6.5	1.3	5.2	23	22	67	21	5.52	176	66	6.6	68.4	482	4.24	141.5	107	2.32	0.88	1.21	6.54	2.76	2.88	0.47	0.38	0.05	3.43	108	32.2	93.9	31.5	335	39.7	330	1.06	2.23	11.18						0.450417	316.25	148.637	114.583
Female	28	74.9	43.1	31.8	8.8	1.7	7.1	15	14	56	16	4.92	153	68	7.9	45.7	338	3.93	138.6	102.4	2.32	0.89	1.1	12.48	9.95	1.75	0.7	0.06	0.02	3.99	129	37.7	94.5	32.3	342	41	272	2.48	1.01	3.95						3.98	1546.51	1082.56	155.429
Female	26	72.5	41.6	30.9	12.9	2.3	10.6	18	23	59	18	4.92	139	84	5	49.6	388	4.33	137.1	104.1	2.39	0.87	1.35	7.86	4.95	1.91	0.88	0.09	0.03	4.31	126	37.4	86.8	29.2	337	40.4	268	0.66	0.84	6.48						2.28063	694.555	611.208	140.314
Female	35	71.8	46.9	24.9	16	3.7	12.3	17	12	47	10	5.09	153	58	6.8	47.6	238	4.09	138.9	104.6	2.28	0.92	1.24	5.22	3.32	1.35	0.5	0.04	0.01	4.12	133	37.9	92	32.3	351	39.1	190	0.72	1.2	7.12						1.22963	467.259	233.63	140.741
Female	22	76.1	40.4	35.7	7.6	1.2	6.4	20	15	55	14	4.88	138	63	5.3	56.7	242	3.8	135	101.3	2.26	0.85	1.23	5.35	2.86	2.02	0.36	0.08	0.03	4.16	128	37.2	89.4	30.8	344	40.7	298	2.14	1.22	19.55						0.509703	421.921	151.891	147.525
Female	38	71.1	43.4	27.7	10.9	2.2	8.7	15	8	54	11	4.47	141	57	10.6	69.7	338	3.99	140.4	103.1	2.34	0.98	1.5	9.18	3.79	4.84	0.45	0.07	0.03	4.82	144	42.8	88.8	29.9	336	38.6	245	0.77	0.55	6.99						0.352376	191.849	86.3321	50.6198
Female	34	74.1	42.2	31.9	10.1	2.3	7.8	30	28	62	19	4.4	184	75	10.1	63.2	290	4.4	138.6	104.2	2.44	0.97	1.28	5.66	2.99	2.06	0.5	0.09	0.02	4.99	155	45.6	91.4	31.1	340	39.8	285	3.28	1.14	8.72						0.725728	413.665	206.833	138.35
Female	33	73.6	41.3	32.3	5	1	4	19	18	46	12	5.49	142	123	4.4	45.7	238	4.35	138.9	106.5	2.24	0.87	1.12	5.78	3.3	2	0.3	0.16	0.02	4.76	138	40.7	85.5	29	339	36.4	288	0.74	0.93	7.11						0.495	475.2	142.56	144
Female	40	70.5	43.5	27	8.6	1.6	7	16	16	46	21	4.99	99	69	6.9	52.2	237	4.22	140.8	105.2	2.36	0.99	1.23	4.85	2.33	1.64	0.62	0.21	0.05	4.26	132	39.9	93.7	31	331	42.1	246	4.15	0.47	8.17						0.880854	349.5	216.69	150
Female	35	71.5	41.4	30.1	21	4.1	16.9	15	11	48	9	4.69	135	69	5.8	59.3	250	4.17	139.1	104.6	2.29	0.96	1.14	6.1	3.49	2.02	0.42	0.08	0.09	3.89	122	36.4	93.6	31.4	335	42.5	239	0.84	0.5	15.47						0.725644	412.926	173.429	118.317
Female	53	75.4	45.2	30.2	8.8	1.6	7.2	12	11	52	11	5.06	112	51	2.9	52.8	260	4.81	139	103.6	2.45	0.93	1.35	6.33	3.57	2.05	0.57	0.1	0.04	5.27	146	45.1	85.6	27.7	324	38.1	365	1.84	0.83	13.91						0.992634	635.634	362.311	178.049
Female	53	76.1	44.8	31.3	14.5	3.1	11.4	20	21	41	19	4.71	164	67	6.6	56.1	350	4.07	137.5	103	2.34	0.98	1.22	6.36	3.38	2.25	0.54	0.15	0.04	4.85	150	43.5	89.7	30.9	345	39.9	272	2.93	1.44	8.18						0.8112	408.604	220.646	120.889
Female	39	75.2	41.5	33.7	9.4	2.1	7.3	18	15	80	30	6.73	148	78	8.4	57.4	349	4.09	139	103.5	2.39	0.9	1.27	10.59	6.27	3.21	0.83	0.19	0.09	4.59	135	39.4	85.8	29.4	343	38.1	396	1.04	0.99	7.37						1.62121	773.495	642.001	123.364
Female	37	74.6	42.7	31.9	10.9	2.8	8.1	17	14	48	9	5.21	130	71	6.1	49.8	233	4.27	139.6	105	2.36	0.86	1.25	5.23	3.09	1.73	0.29	0.08	0.04	4.74	144	41.5	87.6	30.4	347	39.5	254	2.01	0.89	7.99						0.517977	453.676	131.566	146.821
Female	23	75.9	41.1	34.8	6.9	1.4	5.5	21	13	65	8	4.68	140	54	9.1	49.2	236	4.34	138.8	103.3	2.28	0.93	1.32	3.36	1.26	1.41	0.6	0.08	0.01	4.53	134	39.3	86.8	29.6	341	40.2	280	0.65	2.32	0.4						0.53617	250.213	150.128	198.582
Female	55	75.7	44.5	31.2	11.6	2.7	8.9	20	17	59	11	4.91	117	67	7	56.1	285	3.81	140	103.7	2.45	0.89	1.38	8.13	3.05	4.33	0.6	0.12	0.03	5	149	43.7	87.4	29.8	341	38.3	247	1.22	0.44	8.39						0.422633	173.984	104.39	57.0439
Female	23	76	43.4	32.6	14.4	2.2	12.2	23	14	90	24	5.39	169	94	7.8	56.8	332	3.99	142.2	103.1	2.47	0.9	1.53	7.32	4.27	2.49	0.42	0.12	0.02	4.65	141	41.8	89.9	30.3	337	42.8	123	2.85	0.88	7.26						0.720241	210.928	88.5896	49.3976
Female	33	77.7	44.3	33.4	15	4.1	10.9	22	17	59	9	4.86	128	60	8.9	43.5	303	4.02	137.7	105	2.37	0.87	1.41	5.13	2.63	2.13	0.27	0.07	0.03	4.47	135	40.6	90.8	30.2	333	38.9	264	0.71	0.82	3.8						0.33338	325.972	88.0124	123.944
Female	29	76.5	42.8	33.7	14.4	3.3	11.1	19	11	85	8	4.99	146	77	6.8	44.1	194	4.49	140.1	106.2	2.43	0.83	1.26	7.64	4.56	2.62	0.39	0.04	0.03	4.36	137	40.3	92.4	31.4	340	41.8	396	1.8	0.31	9.47						0.678779	689.221	268.796	151.145
Female	29	68.9	42	26.9	15.5	4	11.5	15	17	55	16	4.86	112	44	5.3	62.4	371	4.11	139.9	105.4	2.39	0.96	1.4	5.45	2.48	2.35	0.5	0.09	0.03	4.43	130	38.5	86.9	29.3	338	37.6	213	2.03	0.58	3.19						0.52766	224.783	112.391	90.6383
Female	35	78.8	41.7	37.1	12	3.1	8.9	17	1	126	11	4.91	118	70	7.7	46	348	4.19	139.7	105.8	2.41	0.87	1.52	6.46	4.12	1.82	0.38	0.11	0.03	4.4	124	37.7	85.7	28.2	329	40.9	286	1.21	1.07	5.26						0.86022	647.429	246.023	157.143
Female	26	73.6	43.3	30.3	10.6	2.6	8	21	14	47	15	5.4	159	60	9.8	54.2	190	3.8	140.1	104.5	2.26	0.95	1.14	4.17	2.13	1.68	0.29	0.05	0.02	4.52	131	39.2	86.7	29	334	34.7	292	4.87	0.34	8.45						0.367679	370.214	107.362	173.81
Female	45	74.1	44.2	29.9	12.6	2.7	9.9	18	16	66	8	4.89	162	72	11	53.9	296	4.27	139	103.1	2.4	0.97	1.27	4.46	2.66	1.37	0.31	0.1	0.02	4.27	131	38.2	89.5	30.7	343	37.2	291	1.84	0.79	8.31						0.601898	565.007	175.152	212.409
Female	41	76	44.5	31.5	12.6	2.6	10	18	22	81	12	4.64	213	486	15.3	54.7	271	3.99	140.3	104.8	2.33	0.93	1.37	4.74	1.96	2.23	0.32	0.2	0.03	4.55	133	38.8	85.3	29.2	343	36	199	2.22	1.19	5.63						0.281256	174.906	55.9699	89.2377
Female	36	63	33.4	29.6	4.4	0.8	3.6	20	11	72	19	4.08	208	56	9.1	162.9	216	4.95	141.2	111.5	2.28	0.87	1.39	7.75	5.24	1.7	0.67	0.09	0.05	3.57	99	31.6	88.5	27.7	313	43.8	291	1.5	0.96	8.3						2.06518	896.965	600.966	171.176
Female	42	80.5	44.1	36.4	7.8	2.1	5.7	15	11	67	9	5.41	186	146	17.8	43.8	269	3.98	137.8	103.7	2.27	0.87	1.32	5.19	2.36	2.24	0.51	0.04	0.04	4.67	133	38.8	83.1	28.5	343	38.5	279	1.28	0.64	8.8						0.537321	293.946	149.913	124.554
Female	33	69.3	36.7	32.6	6.9	1.7	5.2	21	11	42	8	4.26	151	96	5.7	58.8	217	4.07	138.4	105.1	2.22	0.86	1.18	5.19	2.45	2.09	0.43	0.19	0.03	3.97	129	38.9	98	32.5	332	41.9	237	0.92	1.53	16.62						0.504067	277.823	119.464	113.397
Female	23	76.9	44.1	32.8	14.3	2.8	11.5	22	24	83	49	5.01	154	195	12.5	77.1	342	3.85	138.3	101.2	2.32	0.93	1.34	6.88	4.2	1.9	0.57	0.15	0.06	5.17	149	44.4	85.9	28.8	336	38.3	301	1.64	1.88	0.4						1.26	665.368	379.26	158.421
Female	47	81.4	48.6	32.8	14.6	3.7	10.9	25	25	49	10	4.95	132	51	5.1	56.2	313	3.78	138.8	100.6	2.49	0.94	1.39	5.62	2.89	2.38	0.28	0.03	0.04	4.75	146	42.4	89.3	30.7	344	37.7	254	2.52	1.46	23.84						0.34	308.429	86.36	106.723
Female	36	71.7	41.5	30.2	13.9	2.8	11.1	17	10	87	9	4.63	124	41	4.4	54.6	338	4.33	139.7	105.6	2.31	0.94	1.33	4.54	2.62	1.4	0.33	0.16	0.03	4.6	142	43.3	94.1	30.9	328	40.3	189	4.44	1.15	20.16						0.617571	353.7	116.721	135
Female	24	71.4	40.4	31	8.3	2	6.3	21	39	64	52	5.75	169	102	5.4	50.8	327	3.92	136.9	103.3	2.29	0.77	1.08	7.27	3.91	2.43	0.38	0.5	0.05	4.42	134	39.2	88.7	30.3	342	38.7	247	2.01	1.74	0.4						0.61144	397.436	151.026	101.646
Female	36	77.4	44.7	32.7	12.6	2.4	10.2	16	8	56	9	5.03	176	46	9.3	44.6	210	3.72	138.8	101.7	2.42	0.88	1.33	8.13	4.53	2.99	0.43	0.13	0.05	4.56	138	40.4	88.6	30.3	342	39	462	0.89	0.51	10.21						0.651472	699.953	300.98	154.515
Female	31	67.9	36.9	31	7.5	1.4	6.1	16	15	62	17	5.24	131	34	8.4	33	178	4.84	138.3	106.3	2.33	0.85	1.16	9.91	7.12	1.95	0.72	0.08	0.04	4.11	123	37.2	90.5	29.9	331	45.7	296	36.16	1.12	25.68						2.62892	1080.78	778.161	151.795
Female	27	85.6	46.7	38.9	11.8	2.5	9.3	25	16	67	16	5.09	184	66	8.2	45.6	294	3.73	139.3	102.8	2.39	0.92	1.21	7.87	3.79	2.99	0.71	0.32	0.06	5.02	148	43.9	87.5	29.5	337	39.6	242	2.08	0.72	6.72						0.899967	306.749	217.792	80.9365
Female	50	74.9	44.2	30.7	23.9	4.8	19.1	21	26	72	44	4.44	156	77	7.3	41.5	274	4.24	139.8	104.1	2.41	0.91	1.22	5.07	2.84	1.78	0.38	0.06	0.01	4.72	144	40.9	86.7	30.5	352	38.7	224	2.17	1.07	3.49						0.606292	357.393	135.809	125.843
Female	50	78.4	43.9	34.5	12.3	2.5	9.8	24	26	60	25	5.12	168	61	10.2	47.7	296	4.19	139.6	105.8	2.57	0.97	1.26	5	2.5	2.1	0.34	0.04	0.02	4.18	123	36.1	86.4	29.4	341	40.6	287	5.24	1.3	23.04						0.404762	341.667	116.167	136.667
Female	70	71.2	38.8	32.4	22.6	4.4	18.2	26	11	206	16	5.87	218	56	15.5	86	407	3.64	138.8	103.8	2.32	0.88	1.27	6.6	4.95	1.17	0.41	0.04	0.03	3.92	119	36.2	92.3	30.4	329	42.9	316				10.9	0.96	30.8	4.08	13.2	1.73462	1336.92	548.138	270.085
Female	43	70.2	41.7	28.5	14.4	2.7	11.7	22	20	126	17	5.25	169	96	13.7	64.3	520	4.24	137.8	104	2.49	0.86	1.15	4.16	2.59	1.2	0.28	0.06	0.03	5.48	162	47.5	86.7	29.6	341	39.8	159	2.43	3.19	6.5	10.6	0.94	29.4	3.84	13.2	0.604333	343.175	96.089	132.5
Male	46	77.6	44.9	32.7	10.2	2.1	8.1	21	28	119	54	5.03	150	93	6.8	83.1	533	4.05	140.4	101.1	2.41	0.93	1.15	6.52	3.74	1.96	0.45	0.3	0.07	5.14	159	46.8	91.1	30.9	340	39.2	265	1.64	0.96	3.88	10.7	0.96	35.9	3.12	13.4	0.858673	505.663	227.548	135.204
Male	44	76.3	41.8	34.5	24.1	5.2	18.9	15	24	55	23	9.02	142	83	6.6	90.9	385	4.38	135.6	100.9	2.33	0.85	0.82	22.76	19.56	1.24	1.92	0	0.04	6.02	173	51.3	85.2	28.7	337	39.4	255	0.66	1.44							30.2865	4022.42	7723.05	205.645
Female	55	78.2	45.3	32.9	19.6	3.8	15.8	18	14	58	11	3.6	163	33	10.6	43.7	314	3.96	141.4	108.5	2.36	0.87	1.05	7.82	5.26	1.82	0.51	0.11	0.12	4.85	149	42.2	87	30.7	353	40.2	250	0.79	1.47	60.64	11.9	1.06	31.8	3.35	13.9	1.47396	722.527	368.489	137.363
Male	59	69.8	41.3	28.5	17.3	3.5	13.8	35	21	69	39	6	244	133	16.3	81	502	3.83	139.1	102.7	2.23	0.78	0.78	13.8	12.76	0.58	0.49	0	0.01	3.94	126	34.9	88.6	32	361	40.6	241	1.69	2.06	4.48	11.4	1.02	25.7	2.78	14	10.78	5302	2597.98	415.517
Male	70	75.9	43.7	32.2	17.5	3.8	13.7	32	25	80	16	4.52	159	241	13.7	90.9	451	4.36	142.9	106.8	2.43	0.9	0.99	5.8	3.54	1.52	0.6	0.12	0.02	3.43	121	35	102	35.3	346	48	172									1.39737	400.579	240.347	113.158
Female	66	64.1	35.8	28.3	13.2	2.6	10.6	32	18	76	16	5.14	206	109	16	59	287	4.05	140.8	103.8	2.33	0.78	1.4	7.17	4.43	1.85	0.66	0.2	0.03	3.12	123	35.2	112.8	39.4	349	53.4	184	2.87	2.28	11.6	12.5	1.12	31.3	3.79	15.2	1.58043	440.605	290.8	99.4595
Male	40	76	40.5	35.5	13.1	2.7	10.4	19	17	89	37	16.39	158	34	10.8	83.2	378	4.49	134.7	99.8	2.48	0.9	1.42	8.36	5.3	2.16	0.69	0.16	0.05	4.63	144	42.1	90.9	31.1	342	46.3	247				10.1	0.9	30	4.01	13	1.69306	606.065	418.185	114.352
Female	68	86.3	44.8	41.5	12.7	2.4	10.3	27	23	97	15	5.39	201	84	6.9	52.4	385	4.68	139.9	102.9	2.38	0.97	1.12	7.42	5.36	1.53	0.36	0.14	0.03	4.86	125	39.8	81.9	25.7	314	44	236				10.3	0.91	27.7	3.2	14.1	1.26118	826.771	297.638	154.248
Male	42	61.1	33	28.1	25.9	5.8	20.1	11	10	67	11	10.43	138	91	8.6	153.9	322	3.51	135.6	103.3	2.15	0.89	0.86	11.33	8.78	1.23	1.26	0.03	0.03	3.83	116	33.2	86.7	30.3	349	39.1	152			15.6	10.9	0.97	30.9	4.89	11.8	8.99415	1085.01	1367.11	123.577
Male	69	65.6	38.7	26.9	13.4	2.7	10.7	17	34	70	119	4.35	195	58	12	116.8	414	3.74	137	103	2.18	1.06	1.26	8.28	5.88	1.32	0.84	0.22	0.02	5.16	166	45.7	88.6	32.2	363	39.6	268	4.32	2.02	3.63	11.2	0.97	32.4	4.72	16.9	3.74182	1193.82	1002.81	203.03
Female	64	76.3	44.3	32	15	2.6	12.4	23	29	49	26	6.22	149	94	18.4	55.3	423	4.16	139	102.7	2.48	0.85	1.04	6.19	3.48	2.01	0.55	0.1	0.05	4.78	140	41.5	86.8	29.3	337	38.2	243	3.07	0.97		10.9	0.97	31.6	3.25	14.8	0.952239	420.716	231.394	120.896
Male	84	71.3	43.8	27.5	15.3	2.7	12.6	19	18	65	29	5.53	149	77	6	72	388	5.07	141	103.4	2.44	0.86	1.22	5.74	3.91	1.37	0.39	0.03	0.04	5.03	159	46.2	91.8	31.6	344	42.9	275				10.7	0.95	30.5	3.2	13.8	1.11307	784.854	306.093	200.73
Male	51	74.1	40.2	33.9	17.6	3.9	13.7	44	25	105	22	5.43	262	105	18.4	91.8	337	4.14	138.3	102.9	2.28	0.79	1.12	5.02	1.73	2.91	0.27	0.09	0.02	3.99	150	43.5	109.1	37.7	345	59	171	2.44	3.8	53.39						0.160515	101.66	27.4481	58.7629
Male	64	73.5	43.1	30.4	14	3	11	30	65	167	104	4.94	222	66	12.6	53.6	296	4.17	136.3	99.8	2.42	0.98	1.28	21.04	19.16	1.45	0.4	0.01	0.02	5.08	149	44.1	86.8	29.3	338	42.3	497	4.81	1.76	2.32	12.5	1.1	27.3	3.73	13.6	5.28552	6567.26	2626.9	342.759
Male	44	72.7	43.8	28.9	17.1	4.3	12.8	28	20	97	12	4.86	241	347	20.2	65.6	337	3.95	136.7	101.4	2.32	0.86	0.8	4.28	3.29	0.48	0.46	0.02	0.03	4.89	143	41.9	85.7	29.2	341	40.9	190	1.85	2.18		11.7	1.04	32	3.02	14.5	3.15292	1302.29	599.054	395.833
Male	48	64.9	40.5	24.4	12.3	2.2	10.1	28	53	73	58	5.4	141	186	8.9	81.9	550	3.35	140.5	101.3	2.31	0.77	1.62	4.35	2.6	1.08	0.38	0.26	0.03	5.2	165	46.8	90	31.7	353	37.8	224				12	1.07	35.8	3.38	14	0.914815	539.259	204.919	207.407
Female	28	75.4	41.2	34.2	9.8	2	7.8	15	30	55	88	5.13	223	59	7.4	58	344	3.79	140.8	104.2	2.34	0.89	1.29	6.65	3.5	2.6	0.47	0.02	0.06	4.6	138	39.7	86.3	30	348	36.5	421				10.2	0.91	23.7	2.65	15.9	0.632692	566.731	266.363	161.923
Female	57	78.2	46.7	31.5	17.4	3.1	14.3	16	16	87	22	5.03	142	55	13	49.6	406	4.03	139	105	2.47	0.86		7.19	4.16	2.17	0.45	0.36	0.05	5.4	149	44.5	82.4	27.6	335	38.5	385	3.21	0.95	8	11.3	1.1	35	3.17	13.7	0.862673	738.065	332.129	177.419
Male	52	72.5	42.1	30.4	8.2	1.4	6.8	27	17	124	71	4.95	322	105	27	77.8	451	4.18	135.6	101	2.4	0.9	1.24	7.13	4.32	1.92	0.53	0.31	0.05	4.86	159	44.7	92	32.7	356	38.6	181	3.37	1.35	17.27						1.1925	407.25	215.843	94.2708
Male	45	67.6	38.1	29.5	31.3	6.1	25.2	35	19	74	34	5.15	250	1144	18.9	131.8	288	3.28	140.5	100.6	2.23	0.89	0.78	5.88	3.92	1.27	0.6	0.08	0.01	4.27	136	38.4	89.9	31.9	354	35.1	203	3.79	2.75	11.96	10.3	0.91	32.5	3.62	13.4	1.85197	626.583	375.95	159.843
Male	47	86.6	47.5	39.1	12.2	2.4	9.8	23	33	68	25	5.4	174	102	8.7	95.4	418	3.93	140.2	106.5	2.43	0.82	0.94	5.68	3.09	2.2	0.27	0.1	0.02	4.88	145	42.5	86.9	29.6	341	44	197									0.379227	276.695	74.7078	89.5455
Male	61	71.2	42.8	28.4	25	5.4	19.6	23	22	75	53	5.18	153	84	7.3	81.6	415	4.22	139.5	105.5	2.33	0.88	1.05	5.08	2.61	1.999	0.35	0.1	0.03	5.47	160	46.5	85	29.3	344	38.9	307				10.9	0.96	27.6	2	15.8	0.456978	400.835	140.292	153.577
Male	36	70.3	39.2	31.1	7.5	1.5	6	14	15	77	21	17.9	179	56	10.4	238.1	512	5.22	135.7	105.1	2.33	0.89	1.43	9.41	6.42	2.17	0.62	0.13	0.07	3.71	114	34.6	93.3	30.7	329	42.6	356	1.11	4.01		10.4	0.93	31.8	4.49	14.2	1.83429	1053.24	653.006	164.055
Male	60	66.2	45.1	21.1	12.8	2	10.8	21	26	83	25	4.54	173	46	16.8	80.9	566	3.73	139.4	102.4	2.26	0.85	1.62	6.27	3.65	2.06	0.46	0.08	0.02	5.17	161	44.1	85.3	31.1	365	36.2	201	5.67	0.68	3.3	9.8	0.88	34	2.66	15.5	0.815049	356.141	163.825	97.5728
Female	52	66.9	36.8	30.1	10.6	1.6	9	19	15	86	15	4.77	181	63	15.8	59.7	331	3.63	143	102.9	2.3	0.8	1.37	5.9	3.26	1.99	0.39	0.24	0.02	3.78	121	34.4	91	32	352	40.2	257	2.54	1.7	5.9	11.7	1.03	31.2	2.85	17	0.638894	421.015	164.196	129.146
Male	64	73.1	44.5	28.6	18	2.9	15.1	25	17	83	28	5.01	166	127	10.3	69.3	338	4.28	141.6	108.3	2.39	0.87	1.11	7.89	4.51	2.66	0.55	0.13	0.04	4.93	152	44.1	89.5	30.8	345	42.5	308	4.5	1.53		10.9	0.97	37.4	3.59	13.5	0.932519	522.211	287.216	115.789
Female	56	48.2	24.5	23.7	12.1	3.2	8.9	20	8	38	8	9.18	141	222	9.7	66.3	300	4.55	143.2	112.6	2.08	0.73	0.98	8.14	6.37	1.45	0.28	0.01	0.03	5.17	129	41.3	79.9	25	312	44.1	358	1.53	1.35		12.1	1.07	32.6	5.59	14.9	1.23007	1572.73	440.365	246.897
Male	53	69.5	44.2	25.3	12.5	2.5	10	26	30	70	20	6.26	226	83	17.2	77.4	356	3.81	141.6	104.8	2.39	0.91	1.16	10.24	8.83	0.8	0.52	0.06	0.03	4.89	142	41.3	84.5	29	344	36.1	284	3.49	1.91	14.44	12.2	1.08	31.9	3.63	12.9	5.7395	3134.65	1630.02	355
Female	58	54.8	33.3	21.5	20.7	6.2	14.5	27	16	124	70	4.18	210	50	15.1	48.6	255	3.06	144.9	110.1	2.11	0.77	0.97	1.9	1.42	0.3	0.14	0.03	0.01	4.06	125	35.1	86.5	30.8	356	35.5	73		2.02	7.77	13.9	1.24	33.7	2.51	16.1	0.662667	345.533	48.3747	243.333
Male	67	74.5	46.6	27.9	12.6	2.3	10.3	28	42	79	50	6.02	191	91	8.1	77	415	4.38	140.5	103.4	2.49	0.97	1.27	5.1	3.12	1.65	0.26	0.05	0.02	4.94	150	43.7	88.5	30.4	343	38.7	171		0.7	3.11	10.3	0.91	30.7	3.05	15.5	0.491636	323.345	84.0698	103.636
Male	41	78.7	38	40.7	10.3	2.6	7.7	16	26	100	30	6.33	150	44	6.2	77.4	312	4.85	139.7	102	2.34	1.03	1.3	8.14	5.29	2.03	0.66	0.13	0.03	5.46	133	44.7	81.9	24.4	298	43.8	399	2.25	1.22	0	13.7	1.21	35.1	5.46	13.2	1.7199	1039.76	686.241	196.552
Male	66	79.6	45.8	33.8	19	4.5	14.5	22	22	154	14	5.33	159	115	17.6	80.1	421	3.7	138.1	102.9	2.35	1.01	1.16	4.63	2.83	1.34	0.37	0.06	0.03	5.42	163	7	87.5	30.1	344	36.8	300	2.68	3.32		11.8	1.05	33.4	2.65	14.5	0.781418	633.582	234.425	223.881
Male	64	78.9	41.9	37	12.1	3.7	8.4	26	45	60	24	7.16	163	92	10.5	93.2	486	4.27	140.5	103.6	2.36	0.83	1.16	6.26	3.26	2.2	0.58	0.17	0.05	4.9	136	41.5	84.7	27.8	328	38.4	279									0.859455	413.427	239.788	126.818
Male	44	72.3	43.8	27.5	15.3	2.7	12.6	19	18	65	29	5.53	149	77	6	72	388	5.07	141	103.4	2.44	0.86	1.22	5.74	3.91	1.37	0.39	0.03	0.04	5.03	159	46.2	91.8	31.6	344	42.9	275				10.7	0.95	30.5	3.2	13.8	1.11307	784.854	306.093	200.73
Female	32	74.7	42.1	32.6	6	1	5	17	22	71	19	5.32	155	39	11	36.1	263	4.38	139	105	2.34	0.83	1.27	4.93	3.14	1.39	0.33	0.05	0.02	3.98	119	35.4	88.9	29.9	336	38	328	6.51	2	0.8	10.5	0.94	29.3	3.1	13.8	0.745468	740.95	244.513	235.971
Male	34	64.1	37.1	27	5.7	0.9	4.8	18	10	58	10	4.6	120	60	10.2	66.4	392	3.76	141.4	107.3	2.17	0.82	1.32	6.57	3.41	2.49	0.47	0.16	0.04	4.54	135	39.6	87.2	29.7	341	40.7	235	1.78	1.09	11.28	10.8	0.96	33	2.97	15.6	0.643655	321.827	151.259	94.3775
Male	25	75.4	44.8	30.6	8.5	1.3	7.2	22	30	85	84	5.15	142	126	7	90.4	453	4.26	136.7	104.8	2.36	0.93	1.22	5.33	2.91	1.84	0.41	0.14	0.03	5.35	156	45.2	84.5	29.2	345	38.4	189	3.73	2.84	1.4	10.2	0.9	34.8	3.22	14.1	0.648424	298.908	122.552	102.717
Male	35	82.3	50.6	31.7	14.4	3.1	11.3	22	39	94	33	5.36	184	140	7.4	81.5	537	3.73	141	105.1	2.55	0.99	1.15	7.19	5.39	1.36	0.35	0.05	0.04	5.17	157	45.9	88.8	30.4	342	37.2	336	2.72	0.82							1.38713	1331.65	466.076	247.059
Male	43	79.5	50.2	29.3	16.5	2.9	13.6	17	14	55	17	4.98	158	166	11.8	109.8	324	3.93	139.4	107.1	2.58	0.8	1.04	4.69	2.71	1.55	0.27	0.14	0.02	5.2	149	43.6	83.8	28.6	342	40.5	210				11	0.97	30.4	2.73	15.3	0.472065	367.161	99.1335	135.484
Female	46	76.2	42.5	33.7	22.1	2.9	19.2	21	24	83	47	12.48	160	66	12.9	38.2	346	4.17	136.1	102.5	2.34	0.79	1.16	8.8	5.47	1.99	0.77	0.07	0.05	5.66	118	37.9	67	20.8	311	41.4	465	2.56	1.73	16.26	10.9	0.97	30.3	2.38	16	2.11653	1278.17	984.188	233.668
Female	62	61.2	32.3	28.9	9.3	2.2	7.1	14	11	43	10	4.52	139	49	6.2	73.6	158	3.44	137.8	108.6	1.92	0.68	0.89	9.14	7.58	0.95	0.55	0.04	0.02	3.67	106	31.5	85.8	28.9	337	41.2	242									4.38842	1930.91	1062	254.737
Male	56	82.8	45.6	37.2	16.9	3	13.9	21	15	57	46	4.73	144	54	6.9	76.1	557	4.78	139.2	102.7	2.46	0.96	1.24	5	2.35	1.85	0.48	0.16	0.04	6.93	146	45.5	65.7	21.1	321	35.4	220	2.82	1.65		11	0.98	38.3	3.75	13.2	0.60973	279.459	134.141	118.919
Male	74	70.3	42.7	27.6	9.9	1.4	8.5	24	37	79	56	11.59	191	141	8.1	89	532	3.93	140.2	106.5	2.31	0.83	1.1	8.15	4.49	3.09	0.4	0.08	0.09	4.83	150	42.4	87.8	31.1	354	39.8	245				10.3	0.92	37.6	2.82	13.8	0.58123	356.003	142.401	79.288
Male	58	62.5	41.5	21	10	1.7	8.3	32	18	82	30	7.93	257	40	10.6	66.2	286	3.83	140.5	105.1	2.4	0.8	0.99	6.83	5.13	0.98	0.59	0.11	0.02	4.59	133	40.8	88.9	29	326	44.6	150	1.67	2.5	4.8	10.4	0.92	28.9	2.9	15.4	3.08847	785.204	463.27	153.061
Male	41	71.1	40.5	30.6	9.6	1.5	8.1	35	37	78	67	5.41	187	115	18	150.1	465	4.52	141.3	103.5	2.34	0.93	1.6	7.63	3.25	3.6	0.41	0.35	0.02	5.91	162	49.8	84.3	27.4	325	47.9	235									0.370139	212.153	86.9826	65.2778
Female	51	76.8	48.5	28.3	12.5	2.3	10.2	23	17	44	15	5.06	287	159	10	76	293	4.11	141	107	2.43	0.87	1.28	4.7	2.8	1.6	0.2	0.1	0	4.43	130	39.4	89.1	29.4	330	14.1	248	2.02			10.2	0.88	24.9	2.16		0.35	434	86.8	155
Male	67	78.6	44.1	34.5	20.7	4	16.7	21	22	72	71	6.61				65.8	371	4.12	138.1	105.3	2.44	0.88	0.99	6.88	4.62	1.65	0.46	0.11	0.04	5.52	163	48.4	87.7	29.5	337	38.9	158				10.5	0.93	35.1	3.18	12.8	1.288	442.4	203.504	95.7576
Male	62	78.7	38	40.7	10.3	2.6	7.7	16	26	100	30	6.33	150	44	6.2	77.4	312	4.85	139.7	102	2.34	1.03	1.3	8.14	5.29	2.03	0.66	0.13	0.03	5.46	133	44.7	81.9	24.4	298	43.8	399	2.25	1.22	0	13.7	1.21	35.1	5.46	13.2	1.7199	1039.76	686.241	196.552
Male	52	75	40	35	13.2	2.7	10.5	12	18	79	41	4.68	154	29	10.4	92.2	422	4.5	140.4	103	2.42	0.94	1.24	11.56	8.01	2.33	1.17	0.02	0.03	4.31	139	41.7	96.8	32.3	333	54.1	315	2.89	2.56		9.9	0.88	27.9	3.98	14	4.02219	1082.9	1266.99	135.193
Male	46	74.1	41.5	32.6	10.8	2.6	8.2	24	30	85	49	11.34	147	32	11.5	59.1	254	3.89	134.7	97.7	2.33	0.86	1.32	9.75	6.35	2.36	0.75	0.23	0.06	3.87	135	39	100.8	34.9	346	45.5	364	3.21	4.72		12.6	1.12	40.2	4.77	12.6	2.01801	979.407	734.555	154.237
Female	58	78.9	44.2	34.7	11.4	2.4	9	53	14	49	23	5.62	1592	59	39	44.3	283	3.66	136.8	101.4	2.33	0.97	1.33	9.79	7.52	1.16	0.72	0.36	0.03	3.62	112	32.1	88.7	30.9	349	41.3	376	2.75	3.93	16.72	11	0.97	31.4	5.63	11.7	4.66759	2437.52	1755.01	324.138
Female	49	70.8	40.5	30.3	8.8	2.5	6.3	36	31	99	41	5.06	220	72	14.3	53.7	230	3.6	141.6	109.2	2.08	0.77	0.65	8.88	6.04	1.9	0.74	0.17	0.03	4.52	127	38	84.1	28.1	334	40	261	3.25	1.92	6.25						2.35242	829.705	613.982	137.368
Female	52	72.9	43.1	29.8	16.2	3.4	12.8	25	22	47	11	5.56	165	50	11	42	304	3.83	138.5	106.3	2.27	0.83	0.96	5.22	2.87	1.76	0.53	0.04	0.02	4.39	138	38.2	87	31.4	361	36.8	164	2.99	3.19		12.1	1.07	33.8	2.13	17.1	0.864261	267.432	141.739	93.1818
Male	51	71	42.6	28.4	8.3	1.3	7	17	27	59	31	4.99	157	208	4.2	115.2	457	4.18	141.9	109.7	2.36	0.89	1.05	6.88	3.44	2.66	0.47	0.25	0.06	3.99	135	38.1	95.5	33.8	354	43.4	277									0.60782	358.226	168.366	104.135
Female	58	65.2	39.2	26	9.5	1.2	8.3	14	16	60	26	5.64	156	122	13.9	46.4	268	3.3	141.7	102.6	1.9	0.85	1.73	4.81	2.93	1.26	0.45	0.16	0.01	4.52	137	39.2	86.7	30.3	349	37.8	248	6.41	1.09	3.31	10.9	0.97	30.5	3.07	15.3	1.04643	576.698	259.514	196.825
Female	81	71.3	45.4	25.9	9.6	2.1	7.5	17	9	62	8	12.8	148	101	2.2	58.7	382	3.89	142.5	104.5	2.39	0.79	1.14	3.93	2.53	1.03	0.29	0.06	0.02	3.99	116	34.3	86	29.1	338	41.6	195	2.63	2.34		11.1	0.98	34.4	2.4	15.2	0.71233	478.981	138.904	189.32
Male	63	67.5	40.1	27.4	10	1.6	8.4	16	9	57	24	5.42	199	104	8.3	154.8	321	3.65	137.9	104.7	2.46	0.86	0.75	6.3	3.46	1.86	0.87	0.08	0.03	4.06	132	37.4	92.1	32.5	353	45.1	162	2.07	1.59		10.2	0.9	29.3	3.46	14.4	1.61839	301.355	262.179	87.0968
Female	73	68.3	38.4	29.9	15.2	2.6	12.6	21	23	75	73	5.46	168	67	13.8	76.8	427	3.95	139.5	105.7	2.21	0.87	1.14	11.53	9	1.7	0.78	0.02	0.03	4.89	143	41.1	84	29.2	348	40.9	250				11.2	1	35.6	3.29	15	4.12941	1323.53	1032.35	147.059
Male	74	54.9	32.2	22.7	15.3	2.7	12.6	19	16	47	19	5.82	228	25	11.6	108	465	4.63	136.6	105.6	2.29	0.81	1.22	8.81	6.59	1.53	0.66	0	0.03	3.48	111	33.9	97.4	31.9	327	55.8	203	1.28	9.09		9.7	0.87	28.5	2.98	15.8	2.84275	874.359	577.077	132.68
Male	42	70.9	37.2	33.7	9.7	2.7	7	18	14	68	14	7.4	167	54	8.4	119.7	466	4.35	138.8	106.6	2.27	0.87	1.31	6.82	4.03	1.77	0.57	0.42	0.03	4.14	124	37.3	90.1	30	332	40.1	165				12.5	1.11	31.4	3.84	14.9	1.2978	375.678	214.136	93.2203
Male	64	73.7	45.3	28.4	21.8	3.9	17.9	21	21	98	36	4.45	154	91	6.7	58	44	3.93	140.1	104.2	2.33	0.89	1.05	6.96	3.88	2.35	0.52	0.17	0.04	4.55	145	41.7	91.6	31.9	348	39.6	317	2.25	1.93		11.5	1.03	40.7	2.95	14.3	0.858553	523.387	272.161	134.894
Male	65	75	44.1	30.9	14.7	2.7	12	28	31	114	27	4.77	265	110	16.9	116.9	458	4.29	138.4	102	2.26	0.87	1.02	7.22	4.42	2.22	0.45	0.12	0.01	4.7	151	42.5	90.4	32.1	355	50.2	178									0.895946	354.396	159.478	80.1802
Male	57	61.6	37.6	24	15	2.7	12.3	14	10	46	22	4.27	154	112	7.9	70.7	477	3.77	143.5	109.1	2.34	0.83	1.09	6.38	3.69	2.01	0.54	0.12	0.02	4.57	134	40.4	88.4	29.3	332	42	201				11.1	0.98	27.8	3.18	14.2	0.991343	369	199.26	100
Male	38	72.8	43.2	29.6	18.8	4.3	14.5	20	17	59	14	5.04	158	98	7.6	87.4	298	4.09	138.8	104.6	2.31	0.86	1.01	4.19	2.59	1.22	0.28	0.08	0.02	4.81	138	41.4	86.1	28.7	333	38.7	256				11	0.97	37.5	3.33	13.8	0.594426	543.475	152.173	209.836
Male	48	79.4	44.7	34.7	20.6	3.6	17	31	63	71	26	5.04	157	80	10.3	62.5	542	3.96	137.9	104.4	2.35	0.86	1.15	5.08	2.96	1.68	0.36	0.07	0.01	4.99	147	42.5	85.2	29.5	346	38.5	201	2.05	1.82	0.6	11.8	1.04	33.4	3.35	14.2	0.634286	354.143	127.491	119.643
Male	63	72.9	44.4	28.5	16.1	2.7	13.4	23	20	66	22	5.43	159	111	8.9	95	519	4.36	139	102.1	2.39	0.94	1.34	5.3	2.81	1.69	0.42	0.33	0.05	4.74	145	43.6	92	30.6	333	40	277				10.3	0.91	31.6	3.7	13.7	0.698343	460.574	193.441	163.905
Male	78	59.5	36.4	23.1	6.3	1.2	5.1	19	16	76	18	5.81	163	115	13	77.3	271	3.91	140.8	107.1	2.2	0.97	1.15	5.98	3.95	1.42	0.51	0.07	0.03	4.11	131	38.6	93.9	31.9	339	44.4	211	1.69	2.13		10.2	0.91	32.4	3.3	14.2	1.41866	586.937	299.338	148.592
Male	34	71.6	40	31.6	16.7	4.7	12	21	17	67	20	5.25	149	34	7.8	96.4	423	4.63	140.1	105.3	2.29	0.98	1.21	7.06	4.81	1.34	0.46	0.41	0.04	4.12	132	39.4	95.6	32	335	46.3	177				11.5	1.01	30.6	4.09	14.2	1.65119	635.351	292.261	132.09
Male	71	74.5	47	27.5	12.8	2.9	9.9	20	37	79	46	5.5	142	94	7.9	64.2	322	4.17	141	106.4	2.37	0.91	1.32	5.36	2.69	2.09	0.37	0.16	0.05	5.1	149	43.1	84.5	29.2	346	38	227	1.66	1.15		10.9	0.96	31.5	3.3	14.1	0.47622	292.167	108.102	108.612
Male	35	71.6	45.3	26.3	20.6	4.6	16	24	16	83	51	4.42	189	84	4.7	77.1	355	3.71	139	103	2.27	0.97	1.2	5.81	3.87	1.33	0.4	0.19	0.02	4.46	144	40.4	90.6	32.3	356	40.9	153	2.26	2.04	2.42	15.9	1.4	36.6	2.85	14.4	1.16391	445.195	178.078	115.038
Female	58	68.5	40.8	27.7	18.8	3	15.8	12	8	62	7	4.92	136	43	5.5	45.4	438	3.8	137.8	103.6	2.31	0.75	1.13	9.59	6.52	2.51	0.44	0.08	0.04	4.51	130	39	86.5	28.8	333	41.2	261				11.4	1.01	29.6	3.46	14.8	1.14295	677.976	298.309	103.984
Male	38	69.9	40.4	29.5	20.8	4.8	16	15	13	74	13	5.06	148	72	6.3	74.6	394	4.2	139.8	106.1	2.23	0.88	0.98	6.87	4.37	1.86	0.41	0.18	0.05	4.82	150	41.9	86.9	31.1	358	39.2	195	1.38	4.08		11.8	1.04	36.6	3.14	14.2	0.96328	458.145	187.84	104.839
Female	73	71.1	44.7	26.4	9.2	2	7.2	18	12	72	13	5.9	161	133	7.9	57.4	279	4.18	138.2	103.8	2.39	0.92	1.2	5.04	2.68	1.98	0.3	0.06	0.02	3.82	113	34.2	89.5	29.6	330	43.2	209	2	1.62	11.89	11.7	1.03	29.9	2.36	15.4	0.406061	282.889	84.8667	105.556
Male	45	65.3	34.7	30.6	10.7	2.5	8.2	17	13	118	34	4.42	213	58	5.9	111.3	235	3.91	138.3	103.3	2.24	0.89	1.07	6.24	4.37	1.1	0.56	0.18	0.03	4.44	129	38.2	86	29.1	338	39.7	218	2.16	0.98	11.99	11.3	1	33.3	5.38	13.3	2.22473	866.055	484.991	198.182
Female	57	69.3	38.4	30.9	8.6	2.2	6.4	13	7	70	26	5.08	135	35	9.6	53.1	290	3.78	140.3	105.8	2.11	0.85	1.16	6.97	4.16	1.95	0.5	0.32	0.04	4.37	131	38.5	88.1	30	340	41.4	248	1.02	1.74		11.4	1.01	29.9	2.57	14.2	1.06667	529.067	264.533	127.179
Male	45	65.8	37.5	28.3	13.5	2.4	11.1	15	11	70	23	5.38	72	80	10	102.9	258	4.1	143	106	2.24	0.91	1.15	5.42	2.86	1.79	0.52	0.19	0.06	4.5	136	39.3	87.3	30.2	346	39.5	216	1.92	0.4		11.5	1	33.7	2.75		0.830838	345.117	179.461	120.67
Female	79	64.1	38	26.1	5.2	1	4.2	25	19	100	21	4.7	148	84	10	61.1	242	4.17	141	106	2.22	1.01	1.27	5.58	3.76	1.17	0.5	0.12	0.03	4.01	122	35.9	89.5	30.4	340	38.4	231				10.3	0.92	29.2	3.58	15.9	1.60684	742.359	371.179	197.436
Female	73	74.3	40.2	34.1	7.6	1.6	6	19	12	82	13	8.52	148	56	9.7	50.1	334	3.82	134.5	98.1	2.4	0.79	1.09	7.09	5.73	0.74	0.53	0.07	0.02	4.52	136	38.4	85	30.1	354	38	288	13.83	3.09		10.6	0.94	30.2	4.18	13.6	4.10392	2230.05	1181.93	389.189
Female	70	71.9	38.7	33.2	9	1.4	7.6	20	17	100	22	4.93	191	86	13	55.6	492	4.22	142.6	103.5	2.4	0.9	1.31	10.79	5.01	5.03	0.64	0.09	0.02	4.58	134	40.5	88.4	29.3	331	42.1	402	3.41	1.69	12.4	11	0.98	30.7	3.57	14.6	0.637455	400.402	256.257	79.9205
Male	68	76.7	47.5	29.2	14.4	2.9	11.5	16	19	45	15	5.7	156	53	7.4	74.5	179	4.24	143.8	105.3	2.61	1.02	1.39	6.14	4.63	0.84	0.54	0.09	0.04	5.23	157	46.6	89.1	30	337	43.8	237				10.3	0.91	30.2	3.18	14.1	2.97643	1306.32	705.414	282.143
Female	60	71.6	37.6	34	11.3	2.2	9.1	19	10	78	26	5.51	249	132	8.9	53.1	301	4.14	141	106.6	2.2	0.92	1.37	5.54	3.76	1.1	0.53	0.12	0.03	3.88	115	35.1	90.5	29.6	328	41.3	352				11.5	1.02	34.3	5.06	13	1.81164	1203.2	637.696	320
Male	56	76.1	44.8	31.3	21.2	4.8	16.4	20	18	98	22	5.55	154	73	11	76.5	308	3.71	138.1	101.2	2.31	0.76	0.79	5.36	3.19	1.53	0.54	0.06	0.04	5.64	160	48.1	85.3	28.4	333	38.3	225				10.3	0.91	31.3	3.79	12.7	1.12588	469.118	253.324	147.059
Male	30	75.5	42.6	32.9	14	2.2	11.8	20	18	185	132	6.77	215	106	9	118.9	478	4.47	139.8	102.9	2.52	0.93	1.42	9.38	6.18	2.02	0.91	0.21	0.06	4.93	138	41.4	84	28	333	48.4	236		3.86	7.12	11.1	0.98	35.3	4.93	13.2	2.78406	722.02	657.038	116.832
Male	50	80.8	50.5	30.3	14.8	2.7	12.1	22	24	86	19	4.64	146	132	8.8	91.1	393	4.08	138.8	103.2	2.47	1	1.31	4.69	2.32	1.68	0.44	0.21	0.04	4.92	150	43.3	88	30.5	346	39.9	312	8.4	2.58	0.42	11.6	1.03	37.7	2.41	14.7	0.607619	430.857	189.577	185.714
Female	71	73	36.3	36.7	6.5	1.1	5.4	17	14	72	21	7	125	44	5.5	35.4	242	3.82	137.7	101	2.24	0.9	1.25	4.59	2.61	1.32	0.52	0.1	0.04	4.41	98	31.8	72.1	22.2	308	47.7	460	1.96	0.46		11	0.98	45.5	4.01	13.2	1.02818	909.545	472.964	348.485
Female	60	78.3	42.8	35.5	11.3	2.7	8.6	22	16	72	12	5.16	177	143	15.2	58.7	313	4.04	139.2	103.4	2.29	0.87	1.4	6.62	3.91	2.28	0.37	0.04	0.02	4.36	143	40.8	93.6	32.8	350	40.1	239				11.1	0.98	35.3	2.68	13.3	0.634518	409.864	151.65	104.825
Male	56	71.3	31.3	40	10	2.1	7.9	10	6	92	30	9.87				68.1	407	3.59	138.8	103.2	2.11	0.83	0.95	7.18	4.66	1.68	0.67	0.16	0.01	3.88	95	31.3	80.7	24.5	304	43.5	285				12.8	1.13	30.3	4.98	14.9	1.85845	790.536	529.659	169.643
Female	66	65.4	39.8	25.6	18.6	3.1	14.5	16	13	65	26	4.5	166	57	9.3	48.7	356	3.48	141.4	104.8	2.27	0.9	1.34	6.12	3.18	2.23	0.51	0.17	0.03	4.2	128	38.5	91.7	30.5	332	41.2	284	3.8	0.85	6.6	11.1	0.98	33.3	2.72	15.6	0.727265	404.987	206.543	127.354
Female	51	49.4	26.4	23	9.2	1.9	7.3	28	20	78	48	4.76	109	226	16	78.2	299	4.46	140	110	2.11	0.67	1.03	13	10.35	1.56	1.06	0.01	0.02	2.83	86	25.8	91.2	30.4	333	49.4	211	3.67	3.25	12.2						7.03269	1399.9	1483.9	135.256
Female	51	70.1	38.5	31.6	9	1.1	7.9	21	29	78	38	4.49	194	134	12.8	76.8	407	4.28	141.4	105.9	2.34	0.92	1.18	6.4	3.06	2.96	0.24	0.13	0.01	4.42	137	41.1	92.9	31	333	45.4	221	2.7	1.12	4.26						0.248108	228.466	54.8319	74.6622
Male	69	71.5	44	27.5	25.4	6.8	18.6	18	20	51	16	8	147	55	7.4	76.1	136	4.63	138.5	102.5	2.34	0.88	1.61	2.62	1.21	1.02	0.31	0.04	0.04	4.92	150	43.3	88	30.8	346	38.4	238	4.23	3.25	34.51	11.2	0.99	29.3	2.93	14.9	0.367745	282.333	87.5233	233.333
Male	69	67.9	38.5	29.4	7.4	1.3	6.1	31	30	82	25	10.51				87.8	401	4.31	139.4	104.8	2.25	0.87	0.65	9.64	7.35	1.66	0.53	0.06	0.04	4.48	137	39.5	88.2	30.6	347	41.2	219				10.2	0.9	32.1	4.78	13.5	2.34669	969.669	513.924	131.928
Male	47	81.4	48.2	33.2	14.4	2.6	11.8	16	16	43	57	5.66	160	82	10	78.3	407	4.3	137	101	2.47	0.91	1.1	6.4	4.6	1.3	0.4	0.1	0	4.79	144	43.7	91.1	30.1	331	13.3	394				10	0.87	28.4	2.96		1.41538	1394.15	557.662	303.077
Male	67	72.9	49.8	23.1	17.4	2.8	14.6	22	40	80	37	5.32	137	114	18	102.9	372	5.34	142	108	2.53	0.91	1.12	11.6	6.5	4.34	0.56	0.19	0.01	4.65	146	44.6	95.9	31.3	327	12.5	273									0.83871	408.871	228.968	62.9032
Male	56	67.3	34.8	32.5	8.5	2.2	6.3	13	8	52	15	5.34	124	81	9.8	58.5	448	4.28	141.9	106.4	2.25	0.76	1.27	5.65	4.14	0.98	0.44	0.07	0.02	4.26	124	37.8	88.7	29.1	328	42.1	182	1.11	1.82		11.8	1.04	64.5	3.98	14.2	1.85878	768.857	338.297	185.714
Male	81	70	43.1	26.9	8.8	0.8	8	19	20	65	55	5.13	183	97	21	90.7	504	4.14	142	103.1	2.36	1	1.17	10.34	7.24	2.27	0.74	0.06	0.03	5.06	154	45.4	89.7	30.4	339	40	271	2.39	2.04	54	10	0.89	32.4	3.34	15.1	2.36018	864.335	639.608	119.383
Male	49	61	34.1	26.9	12.9	2.9	10	15	14	65	21	5.32	176	76	12	62.6	225	4.29	130.7	97	2.2	0.91	1.25	9.38	7.01	1.61	0.74	0.01	0.01	4.31	138	38.6	89.6	32	358	39.6	232	3.81	3.78	12.6	11.5	1.03	25.6	1.79	17.5	3.22199	1010.14	747.501	144.099
Male	69	77.6	47.6	30	33.2	6.4	26.8	23	26	68	26	5.83	171	91	11	110.5	522	4.09	142	105	2.35	0.82	0.96	7.15	5.28	1.38	0.39	0.05	0.05	5.67	166	49	86.4	29.3	339	41.2	175	4.4	0	17.3	10.7	0.93	25.9	2.93		1.49217	669.565	261.13	126.812
Male	69	65.3	40.1	25.2	18.3	3.3	15	36	79	65	76	9.53	159	68	15	86.7	275	4.07	137	102	2.24	0.87	1.38	6.05	2.77	2.2	0.83	0.21	0.04	5.02	145	43.9	87.5	28.9	330	37.9	211	2.24	2.76	11.5	9.8	0.84	23.9	2.26		1.04505	265.668	220.505	95.9091
Male	67	60.1	35.7	24.4	16.4	2.9	13.5	19	21	83	18	6.65	175	88	11	96.8	315	3.66	138	105	2.28	0.85	0.95	10.13	7.65	1.61	0.72	0.13	0.02	4.34	131	37.9	87.3	30.2	346	42.5	302	4.37	2.88	5.4	11.6	1.04	27.9	3.89	14.7	3.42112	1434.97	1033.18	187.578
Male	71	67.8	38.7	29.1	19	2.9	16.1	16	10	51	16	4.54	164	96	17.5	105.8	447	4.47	136.2	108.2	2.24	0.88	1.01	6.08	2.67	1.99	0.37	0.92	0.13	4.84	147	43.1	89	30.4	341	41.7	204	3.58			9.6	0.85	31.9	3.58	14	0.496432	273.709	101.272	102.513
Male	72	59.6	35.9	23.7	13.9	2.8	11.1	21	12	45	15	4.02	161	143	11.7	94.7	223	4.15	140.7	108.9	2.1	0.99	1.05	6.71	3.26	2.75	0.57	0.09	0.04	4.29	137	39.7	92.5	31.9	345	41.3	243	2.17	6.07	0.854	11	0.97	30.2	2.99	14.2	0.675709	288.065	164.197	88.3636
Female	46	79.7	42.5	37.2	26	29	57	12	20.2	2.4	17.8	5.45	152	57	15.1	52.3	340	4.6	142.8	106.7	2.47	0.91	1.45	7.37	4.11	2.61	0.5	0.11	0.04	4.97	144	43.8	88.1	29	329	42.6	189	7.12	1.65		10.5	0.93	33.3	3.43	14.1	0.787356	297.621	148.81	72.4138
Male	59	76.8	42.7	34.1	7.8	1.3	6.5	22	20	79	54	4.58	190	80	18.7	115.9	595	3.42	140.7	103	2.42	0.87	1.2	10.94	8.02	1.85	0.58	0.38	0.11	5.13	140	40.8	79.5	27.3	343	39.8	372				10.4	0.93	31.2	4.9	12.4	2.51438	1612.67	935.349	201.081
Male	69	73.9	45.4	28.5	54	8.5	45.5	47	91	54	35	8.84	143	79	24	70.1	419	4.31	139	99	2.38	0.87	1.14	3.7	1.6	1.6	0.4	0.1	0	4.99	176	50.1	100.4	35.3	352		129	3.24	4.29	13	11.4	1	28.5	2.96		0.4	129	51.6	80.625
Female	69	85.5	47.4	38.1	11.4	1.6	9.8	27	22	68	22	6.59	225	137	11.2	75.8	370	4.55	136.8	101.5	2.56	0.94	1.33	8.28	6.27	1.35	0.54	0.06	0.06	4.85	140	41	84.5	28.9	341	42.2	311	3.42	1.18	2.78	11.3	1.01	30.7	3.37	13.6	2.508	1444.42	779.988	230.37
Male	55	66.3	25.7	40.6	8.1	1.8	6.3	19	12	113	23	7.28	238	91	18.1	76.1	313	3.97	127.2	95	1.95	0.76	0.94	4.85	2.78	1.1	0.31	0.64	0.02	2.68	84	26.1	97.4	31.3	322	55.9	52		29.1	77.56	11.2	1	31.4	2.65	19.4	0.783455	131.418	40.7396	47.2727
Female	82	75	44.6	30.4	19.1	3.6	15.5	70	85	167	97	5.39	312	141	16.6	56.3	408	4	141.1	105.5	2.42	0.88	1.21	4.16	2.78	1	0.28	0.09	0.01	4.19	135	38.7	92.4	32.2	349	41.9	234				11.3	1	38.6	4.08	14.2	0.7784	650.52	182.146	234
Male	66	60.2	36.7	23.5	8.5	1.7	6.8	26	14	102	65	8.51	267	40	31.4	133.5	672	4.47	140.6	100.9	2.56	0.7	1.13	9.16	6.09	1.92	0.94	0.18	0.03	3.46	101	31.6	91.3	29.2	320	46.4	183	4.32	3.27	23.5	11.3	1	25.6	4.53	15.5	2.98156	580.453	545.626	95.3125
Female	58	78.8	46.5	32.3	16.9	2.6	14.3	40	33	95	31	6.17	234	91	12.1	46	395	3.64	142.1	105.8	2.34	0.92	1.05	7.09	3.82	2.73	0.45	0.04	0.05	4.59	145	41.6	90.6	31.6	349	38.5	254	3.64	0.95	5.84	10.2	0.91	33.8	3.19	15	0.62967	355.414	159.936	93.0403
Male	47	63.2	39	24.2	9.7	1.8	7.9	12	12	65	46	5.12	155	70	6.4	80	470	4.18	139.6	104.5	2.19	1	1.04	5.19	2.67	1.91	0.53	0.05	0.03	4.53	127	38.9	85.9	28	326	41.8	262	1.77	0.75	2.6	11.6	1.03	39.2	5.61	12.1	0.74089	366.251	194.113	137.173
Male	75	76.9	42.4	34.5	13.7	3.1	10.6	22	12	87	63	4.24	188	70	9.3	91.6	370	4.17	139.6	105.7	2.27	1	0.99	8.12	4.5	2.49	0.74	0.35	0.04	5.02	157	48	95.6	31.3	327	46	243				11.2	0.99	46.9	3.7	13.4	1.33735	439.157	324.976	97.5904
Male	71	71.2	36.6	34.6	12.4	2.3	10.1	10	9	102	16	5.33	146	33	10.5	59.3	352	3.82	137.6	104.1	2.18	0.91	1.17	6.18	3.31	2.18	0.53	0.12	0.04	5.91	149	47.2	79.9	25.2	316	39.4	289	1.14	2.84	8.58	11.8	1.04	31.2	3.84	14.8	0.804725	438.803	232.565	132.569
Female	37	70.8	38.3	32.5	9	1.5	7.5	13	10	79	19	11.63	212	75	10.4	68.6	305	3.93	139.2	104.4	2.41	0.72	1.44	8.14	4.27	2.14	0.32	1.37	0.04	4.7	131	38.1	81.1	27.9	344	38.3	259	2.17	2.46	9.97	10.2	0.9	32.9	3.54	15	0.638505	516.79	165.373	121.028
Female	62	62.7	39.2	23.5	8.4	1.6	6.8	14	8	55	9	5.5	103	51	11	51.9	167	3.61	138.5	105.9	2.22	0.86	1.4	4.02	2.06	1.53	0.31	0.11	0.04	3.84	111	32.6	84.9	28.9	340	36.3	192		6.02		10.3	0.92	29.9	2.16	16.6	0.417386	258.51	80.138	125.49
Male	49	67	39.5	27.5	7.3	1.2	6.1	22	30	73	29	5.59	128	41	15	55.9	404	3.94	141.4	103.6	2.35	0.83	1.39	9.61	5.78	2.78	0.64	0.34	0.07	4.87	142	42.7	87.7	29.2	333	41.4	242	2.64	1.69		10.9	0.97	28.8	3.2	14.5	1.33065	503.151	322.017	87.0504
Male	42	73.2	41	32.2	7.7	1.8	5.9	21	39	107	81	4.7				269.6	686	4.87	138.4	105.1	2.57	0.91	1.22	8.13	5.97	1.48	0.58	0.04	0.06	4.93	159	47	95.3	32.3	338	47.3	225				10.3	0.92	33.2	3.75	13.9	2.33959	907.601	526.409	152.027
Male	51	78.6	47.5	31.1	11	2.2	8.8	18	21	79	70	5.25	143	101	9	81.4	545	4.41	139	105	2.55	1.07	1.14	5.8	3	2.3	0.3	0.1	0	5.32	157	47.8	89.8	29.4	328		231				11.3	0.99	29.3	3.2		0.391304	301.304	90.3913	100.435
Male	38	77.6	38.4	39.2	7.9	1.3	6.6	18	10	64	32	5.68	116	36	5.7	77.9	281	3.98	139.9	101.6	2.45	0.88	1.2	8.84	5.75	2.4	0.6	0.07	0.02	4.66	133	39.8	85.4	28.5	334	38.3	339	1.17	1.11	1.6	11.5	1.02	30.1	5.18	14	1.4375	812.188	487.312	141.25
Female	66	73.8	40.9	32.9	10.5	2	8.5	25	34	62	31	5.4	159	49	10.3	53	354	4.1	140.5	105	2.41	0.88	1.27	8.55	6.1	1.8	0.6	0.03	0.02	4.91	111	35.9	73.1	22.6	309	41.4	385	7.3	1.4	5.9	11.6	1.03	29.8	3.02	15.7	2.03333	1304.72	782.833	213.889
Male	68	77.2	45.4	31.8	15.6	2.6	13	20	27	74	26	5.84	158	67	10	81.8	412	3.9	139.4	106	2.27	0.97	0.95	5.34	3.3	1.67	0.34	0.02	0.01	4.77	155	43.6	91.2	32.4	355	43.3	170	2.53	4.37	22.3	10.4	0.93	28.5	2.3	16.6	0.671856	335.928	114.216	101.796
Female	58	71.1	38	33.1	9	1.8	7.2	18	29	87	53	6.23	189	144	8.5	77.1	379	4.16	141	106.3	2.32	0.98	1.16	6.25	4.52	1.26	0.42	0.03	0.02	3.91	102	31.7	81.1	26.1	322	48.1	274	1.82	3.96	5.15	12	1.06	33.1	5.23	13.3	1.50667	982.921	412.827	217.46
Male	56	72.4	43.6	28.8	9.4	1.4	8	22	24	84	90	5.27	113	76	10.8	96.3	374	4.56	139.3	105.2	2.34	0.99	1.3	7.12	4.39	2.32	0.34	0.05	0.02	4.53	135	41	90.6	29.9	330	42.7	281	2.09	3.07	2.26						0.643362	531.72	180.785	121.121
Female	52	65.4	39.8	25.6	17.6	3.1	14.5	16	13	65	26	4.5	166	57	9.3	48.7	356	3.48	141.4	104.8	2.27	0.9	1.34	6.12	3.18	2.23	0.51	0.17	0.03	4.2	128	38.5	91.7	30.5	32	41.2	284	3.8	0.85	6.6	11.1	0.98	33.3	2.72	15.6	0.727265	404.987	206.543	127.354
Female	36	73.3	43.4	29.9	7.2	1.3	5.9	20	14	54	12	5.36	214	84	21.2	59.9	279	3.77	142.7	108.9	2.37	0.87	1.43	6.54	4.46	1.49	0.36	0.18	0.05	4.34	127	37.3	85.9	29.3	340	35.8	232				9.7	0.86	30.4	2.66	16	1.07758	694.443	249.999	155.705
Male	68	66.7	37.6	29.1	6.7	1.3	5.4	12	9	110	19	5.11	144	101	13	77.5	485	3.85	141	104	2.34	0.87	1.27	8.93	5.27	2.82	0.67	0.13	0.04	4.37	125	39.2	89.6	28.6	320		335	1.4	0.64	4	11.7	1.09	32.3	3.11		1.25209	626.046	419.451	118.794
Male	68	67.6	42.7	24.9	11.9	2.4	9.5	21	15	44	22	4.8	175	102	22	100.5	363	4.63	139	103	2.38	0.84	1.02	5.9	4.21	1.16	0.39	0.11	0.03	5.21	143	45.2	86.8	27.4	316	40	205	1.95	2.01	7.2	10.3	0.9	28	2.62		1.41543	744.009	290.163	176.724
Female	71	67.2	38.4	28.8	12.8	3.6	9.2	629	359	207	122	6.03	345	45	11	100.1	305	4.6	139.2	102.9	2.41	1.01	1.19	7.9	5.25	1.67	0.87	0.05	0.06	4.28	133	39.7	92.8	31.1	335	42.6	219	2.38	1.01	9.28	11.4	1.02	36.4	2.47	17.1	2.73503	688.473	598.972	131.138
Female	34	73	39.8	33.2	7.3	1.3	6	10	9	99	14	11.05	160	47	10.9	96.6	519	4.75	137.5	104.2	2.36	0.87	1.27	6.28	4.58	1.28	0.36	0.03	0.03	4.08	122	35.6	87.3	29.9	343	39.8	233				9.2	0.82	24.3	2.9	16	1.28812	833.703	300.133	182.031
Male	66	79.7	47.6	32.1	13.4	2.8	10.6	43	96	71	45	5.33	242	239	49.1	97.1	397	3.71	141.4	104.2	2.42	0.98	1.12	5.42	3.28	1.42	0.53	0.16	0.03	5.53	162	47.4	85.7	29.3	342	37.9	186	2.35	1.65		11.3	1.01	34.8	2.6	14.5	1.22423	429.634	227.706	130.986
Male	51	75.3	25.6	49.7	16.4	7.2	9.2	44	55	1355	260	6.33	163	12	4.7	47.7	301	4.49	135.6	99.9	2.27	0.84	1.4	7.62	5.48	1.16	0.89	0.07	0.02	3.65	83	27.3	74.8	22.7	304	44.2	411	0.908	1.41		16.6	1.46	41.3	5.68	16.4	4.20448	1941.62	1728.04	354.31
Male	63	77.2	46.8	30.4	16.5	3.7	12.8	32	60	48	34	4.96	165	88	15	121	457	4.22	139	104	2.33	0.92	1.3	8.5	5.2	2	1.2	0.1	0	4.45	148	42.3	94.9	33.3	351		190	5.6	1.18	0.8	13.3	1.17	29.1	2.37		3.12	494	592.8	95
Female	56	76.7	47.9	28.8	13.3	2.1	11.2	29	30	92	31	5.69	215	118	16	49.2	351	3.91	141	105	2.42	0.9	1.06	7.28	4.48	2.39	0.31	0.08	0.02	4.68	129	41.4	88.6	27.6	311		326	7.79	1.3	1.2	10.9	0.94	30.2	3.15		0.581088	611.079	189.435	136.402
Male	69	54.8	32.3	22.5	14.2	5	9.2	15	5	56	16	6.04	190	22	3.6	90.7	519	4.13	131.6	91.7	2.23	1	1.24	19.76	18.75	0.55	0.43	0.01	0.02	1.25	50	14.8	118.4	40	338	63	171		1.96		11.7	1.03	28.4	4.08	14	14.6591	5829.55	2506.7	310.909
Male	82	73.5	44	29.5	11.4	2.3	9.1	20	23	141	46	5.76	188	75	15	83.9	433	4.28	141	103	2.45	0.88	0.98	7.62	5.38	1.76	0.34	0.11	0.03	4.89	147	45.7	93.4	30	322		288				10.7	0.99	30	3.1		1.03932	880.364	299.324	163.636
Male	74	66.1	37.2	28.9	16.1	4.3	11.8	15	14	127	46	5.01	171	20	15.9	75.7	287	5.42	136.2	101.2	2.2	1.04	0.97	6.07	3.61	1.37	0.73	0.34	0.02	3.44	104	31.8	92.4	30.2	327	52.4	149	1.39	2.85		12.3	1.09	33.2	4.3	11.8	1.92358	392.62	286.613	108.759
Male	65	83.8	50.7	33.1	19.8	3.6	16.2	24	16	89	33	4.83	194	133	17	107.2	586	3.94	142	103	2.37	0.97	1.03	6.54	4	1.88	0.35	0.3	0.01	6	171	51.7	86.2	28.4	330		190	1.68	0.81	9.93	11.8	1.06	31.3	4.15		0.744681	404.255	141.489	101.064
Male	71	74.1	41.3	32.8	14.5	3.9	10.6	19	23	192	65	5.75	136	54	14.1	63.3	397	4.45	140.9	107.1	2.38	0.87	1.29	7.81	3.62	3.41	0.55	0.18	0.05	5.35	153	46.8	87.5	28.6	327	43.5	211				11.3	1	37.2	2.49	17.3	0.583871	223.994	123.197	61.8768
Female	53	72.5	45.2	27.3	17.6	3	14.6	24	26	52	19	7.33	205	92	23	82.8	421	3.32	140	102	2.49	0.91	1.21	24.68	20.8	2.57	1.21	0.05	0.05	3.45	109	32.1	93	31.6	340	41.7	256	1.05	5.09		11.1	0.96	30.8	3		9.793	2071.91	2507.01	99.6109
Female	35	78.5	44.3	34.2	9.7	1.7	8	22	10	70	17	5.98	150	202	13	56.3	237	4.28	138.4	103.6	2.53	0.77	1.08	4.79	3.02	1.35	0.31	0.09	0.02	4.5	139	40	88.9	30.9	348	40.3	238	2.21	3.28	56.24	12.8	1.15	34	3.43	13.2	0.693481	532.415	165.049	176.296
Female	57	69.3	35.7	33.6	8.1	1.3	6.8	15	10	39	10	4.87	105	50	4.9	77.3	274	4.23	138.7	107.5	2.19	0.82	1.25	6.08	3.42	2.22	0.36	0.06	0.02	4.46	138	40.1	89.9	30.9	344	40.3	278	1.28	0.67	17.6	10.3	0.92	35.3	2.62	14.9	0.554595	428.27	154.177	125.225
Male	71	68.1	40.6	27.5	7.3	1.1	6.2	7	10	87	12	5.18	135	48	7.5	1283.2	373	6.27	136.7	99	2.51	1.39	2.88	5.25	3.77	0.85	0.522	0.06	0.05	3.37	96	30.2	89.6	28.5	318	43.8	213	1.91	5.51	4.44	10.5	0.94	30.6	3.65	15.4	2.31522	944.718	493.143	250.588
Male	78	52.7	31	21.7	22	3.9	18.1	24	15	55	12	6.22	184	129	7.9	113.6	334	4.67	141.6	108.9	2.26	0.88	0.91	10.94	8.73	1.36	0.78	0.05	0.02	3.31	101	30.6	92.4	30.5	330	40.8	182									5.00691	1168.28	911.258	133.824
Female	32	78.8	41.8	37	11.3	2.5	8.8	25	13	89	18	7.08	219	283	13.9	78.3	268	3.12	140.3	102.4	2.56	0.97	1.14	12.15	10.95	0.83	0.33	0	0.04	4.36	130	38.4	88.1	29.8	339	38.9	327	1.12	1.99	32.8	12.1	1.08	34.2	3.7	14.8	4.35361	4314.04	1423.63	393.976
Male	55	77.4	48.8	28.6	30.9	5.2	25.7	25	39	64	67	5.51	120	57	5.4	67.3	609	3.59	137.8	102.3	2.47	0.9	1.2	9.78	6.91	2.04	0.71	0.1	0.02	5.25	159	45.5	86.7	30.3	349	38.2	299	3.96	0.85		12.7	1.13	33.5	3.52	13.4	2.40495	1012.79	719.08	146.569
Female	36	74	44.8	29.2	12.3	2.3	10	23	18	53	21	5.84	157	40	13.4	77	379	4.06	141.4	105.3	2.48	0.95	1.11	4.24	2.35	1.56	0.24	0.06	0.03	4.71	140	42.9	91.1	29.7	326	40.4	256	0.81	1.6		10.5	0.93	31	3.5	15.3	0.361538	385.641	92.5538	164.103
Male	52	69.9	44.1	25.8	14.5	2.8	11.7	30	54	84	140	5.06	145	91	9.3	59.7	524	4.01	138.8	103.7	2.42	0.79	1.32	5.37	2.62	2.02	0.39	0.05	0.02	4.93	156	43.6	88.4	31.6	358	36.1	232	2.79	1.51	6.47	9.6	0.85	30.6	2.54	15.5	0.505842	300.911	117.355	114.851
Male	50	72.9	43.4	29.5	25.5	6.4	19.1	35	33	56	75	5.91	213	184	12.2	69.9	309	3.73	140.6	105.4	2.32	0.9	0.88	6.77	4.6	1.38	0.64	0.14	0.01	5.57	175	48.5	87.1	31.4	361	39.3	178	2.91	3.35		12.1	1.07	36.5	2.41	16.6	2.13333	593.333	379.733	128.986
Male	55	70.7	44.3	26.4	30.7	5.9	24.8	88	32	90	430	5.6	275	76	11.3	44.6	574	3.78	142.9	99.5	2.31	0.72	1.06	4.42	2.79	1.17	0.39	0.05	0.02	3.71	122	36	97	32.9	339	53.1	200	3.49	3.74	0	9.9	0.88	29.2	3.22	15.7	0.93	476.923	186	170.94
Female	51	75.3	43	32.3	12.7	2.6	10.1	24	15	90	13	5.71	248	101	15	46.9	355	3.86	137	102.2	2.62	0.81	0.98	4.58	2.75	1.13	0.44	0.23	0.03	5.05	140	41.8	82.8	27.7	335	41.7	293	5.2	1.1		10	0.89	32.5	3.29	14.3	1.0708	713.053	313.743	259.292
Male	63	78.6	44.1	34.5	20.7	4	16.7	21	22	72	71	6.61				65.8	371	4.12	138.1	105.3	2.44	0.88	0.99	6.88	4.62	1.65	0.46	0.11	0.04	5.52	163	48.4	87.7	29.5	337	38.9	158				10.5	0.93	35.1	3.18	12.8	1.288	442.4	203.504	95.7576
Female	31	75.7	41.9	33.8	33.7	4.6	29.1	22	18	116	17	5.55	198	78	17	61.2	539	5.03	136	101	2.58	0.72	1.13	6.67	3.89	2.11	0.56	0.06	0.05	8.09	204	63.7	78.7	25.2	320	54.1	301	1.95	1.11	8.3	11.9	1.06	33.5	2.98	14.9	1.03242	554.924	310.758	142.654
Female	58	65.4	41.5	23.9	7.3	1.3	6	29	22	43	25	5.33	166	40	19	74.1	216	4.32	139	104	2.26	0.87	1.55	5.8	3.7	1.6	0.4	0.1	0	4	120	35.2	87.9	30.1	343		199				11.3	0.98	32.7	2.8		0.925	460.188	184.075	124.375
Male	63	69.9	43.7	26.2	25.9	4.6	21.3	16	18	63	50	5.76	153	92	8.3	75.1	515	3.87	141.8	108.3	2.33	0.89	1.16	7.67	4.83	1.97	0.55	0.25	0.07	5.7	165	48.1	84.4	28.9	343	39.3	246				10.7	0.95	34.6	2.9	13.8	1.34848	603.137	331.725	124.873
Male	32	59.5	36.4	23.1	6.3	1.2	5.1	19	16	76	18	5.81	163	115	13	77.3	271	3.91	140.8	107.1	2.2	0.97	1.15	5.98	3.95	1.42	0.51	0.07	0.03	4.11	131	38.6	93.6	31.9	339	44.4	211	1.79	2.11	10.09	10.2	0.91	32.4	3.3	14.2	1.41866	586.937	299.338	148.592
Female	45	59.3	31.4	27.9	4.7	0.5	4.2	17	13	45	18	3.192	228	30	13.5	198.2	211	4.3	141.8	113.7	2.26	0.83	1.36	8.82	5.77	1.92	1.03	0.05	0.05	3.15	83	26.9	85.4	26.3	309	61.3	323				10.4	0.92	28.1	3.32	18.5	3.09536	970.682	999.803	168.229
Female	31	69.5	37.3	32.2	11.2	1.7	9.5	17	18	47	17	4.98	191	85	17.3	65.1	316	4.2	140.3	107.1	2.24	0.94	1.7	5.71	2.88	2.09	0.56	0.13	0.05	4.22	129	37.5	88.9	30.6	344	39.5	224	1.75	1.11		10.6	0.94	32.9	2.56	17.5	0.771675	308.67	172.855	107.177
Female	50	80.1	46.5	33.6	14.2	1.4	12.8	20	16	84	27	4.8	153	62	12.2	48.2	403	4.51	140.7	104	2.38	0.9	0.86	7	4.34	2.13	0.45	0.06	0.02	4.96	135	41.1	82.9	27.2	328	38.5	182	2.25	0.73	5.16	10.8	0.96	31.9	3.67	13.3	0.916901	370.836	166.876	85.446
Female	41	73	36.3	36.7	6.5	1.1	5.4	17	14	72	21	7	125	44	5.5	35.4	242	3.82	137.7	101	2.24	0.9	1.25	4.59	2.61	1.32	0.52	0.1	0.04	4.41	98	31.8	72.1	22.2	308	47.7	460	1.96	0.46		11	0.98	45.4	4.01	13.2	1.02818	909.545	472.964	348.485
Male	55	80.3	49.7	30.6	9.9	1.7	8.2	27	26	53	30	5.54				86.9	482	4.47	138.1	103.7	2.41	0.94	1.14	7.53	4.22	2.49	0.58	0.17	0.07	5.13	156	45.4	88.5	30.4	344	39.7	303				11.9	1.05	39	3.09	14.2	0.982972	513.518	297.84	121.687
Male	40	60.6	36.3	24.3	13.2	2.6	10.6	19	14	45	19	19.97	171	189	6.6	74.9	360	4.34	139	105.6	2.14	0.74	1.17	9.05	7.11	1.17	0.68	0.07	0.02	4.73	140	39.6	83.7	29.6	354	35.7	201				10.4	0.93	27.7	2.65	16.3	4.13231	1221.46	830.594	171.795
Male	53	69.7	40.3	29.4	10.6	2.5	8.1	24	24	37	20	5.11	211	307	20	89.7	562	4.16	140.6	104.7	2.29	0.88	1.27	9.85	5.94	3.18	0.45	0.26	0.02	4.61	135	40.3	87.4	29.3	335	45.9	279									0.840566	521.151	234.518	87.7358
Female	81	68.5	34.9	33.6	9.2	1.9	7.3	19	11	38	15	5.53				74	381	4.12	141	106.1	2.15	0.79	1.09	5.95	4.62	1	0.29	0.02	0.02	4.59	128	39.1	85.2	27.9	327	38.7	144				10.8	0.97	37.4	2.34	14.6	1.3398	665.28	192.931	144
Male	59	62.4	37.5	24.9	8.3	1.6	6.7	17	14	108	17	7.56	157	84	7.8	128.7	484	4.6	137.6	103.9	2.32	0.75	1.05	10.53	6.89	2.24	1.11	0.24	0.05	4.54	134	39.5	87	29.5	339	44.9	170		3.94	7.14	10.8	0.96	32.3	3.05	15.7	3.41424	522.902	580.421	75.8929
Male	57	78	44.6	33.4	11.8	2.7	9.1	24	16	97	42	6	210	152	11	74.1	685	4.37	142.3	105.5	2.4	0.77	0.89	6.55	4.25	1.69	0.43	0.13	0.05	5.69	166	47.7	83.8	29.2	348	39.4	321				11	0.97	32.9	4.36	14	1.08136	807.249	347.117	189.941
Male	48	78.9	42.4	36.5	17.8	4	13.8	16	13	134	23	5.1	185	47	7.6	76.5	466	5.09	138.9	102.4	2.39	0.84	1.11	5.69	3.81	1.37	0.44	0.03	0.04	4.85	140	41.8	86.2	28.9	335	38.4	331	1.58	1.35	10.03	13.1	1.16	36.2	5.14	11.8	1.22365	920.518	405.028	241.606
Male	46	68.8	44.8	24	15.5	3.2	12.3	13	11	68	26	4.69	117	34	7.6	57.9	383	4.44	141	104.3	2.33	0.96	1.29	7.57	4.55	2.07	0.61	0.29	0.05	6.17	124	39.9	64.7	20.1	311	35.6	233				12.8	1.13	35	3.27	15.1	1.34082	512.15	312.411	112.56
Male	49	72.9	49.8	23.1	17.4	2.8	14.6	22	40	80	37	5.32	137	114	18	102.9	372	5.34	142	108	2.53	0.91	1.12	11.6	6.5	4.34	0.56	0.19	0.01	4.65	146	44.6	95.9	31.3	327		273									0.83871	408.871	228.968	62.9032
Male	59	78	43	35	13.1	4.5	8.6	93	88	120	460	8.28	160	84	11.2	55.7	415	3.96	141	101.6	2.34	0.82	1.14	5.42	2.13	2.03	0.53	0.67	0.06	5.2	170	50.2	96.5	32.7	339	42.2	173				12.3	1.09	32.9	2.45	15.5	0.556108	181.522	96.2067	85.2217
Male	55	68.6	38.2	30.4	13.9	2.6	11.3	22	16	69	48	6.66	154	216	19	87.3	256	3.8	139	104	2.28	0.86	1.17	5.61	3.1	1.97	0.49	0.01	4	4.21	140	39.5	93.8	33.3	354	43.5	164				10.6	0.95	28	2.75	15.7	0.771066	258.071	126.455	83.2487
Male	47	82.4	43.8	38.6	15.3	3.3	12	20	19	85	40	7.19	147	115	6.6	65.1	390	4.33	138.3	102.2	2.33	0.93	1.22	7.31	4.48	2.22	0.47	0.12	0.02	4.43	136	40.9	92.3	30.7	333	43.2	314	4.1	1.22		12.1	1.07	33.7	4.41	12.5	0.948468	633.658	297.819	141.441
Male	36	72.7	47.1	25.6	34.7	3.4	31.3	17	17	48	30	5.72	112	92	14.7	123	390	3.91	141	108	2.4	0.86	1.8	6.6	3.92	2.28	0.36	0.03	0.01	5.04	165	44.7	88.7	32.7	369	38.9	253	2.62	2.46	4.7	10.7	0.96	29.9	2.39	17.1	0.618947	434.982	156.594	110.965
Male	69	71.4	45.5	25.9	35.9	5.8	30.1	14	12	48	9	7.28	11	115	14	78.6	355	3.99	140.2	100.8	2.42	0.76	1.23	3.79	1.92	1.6	0.17	0.07	0.03	5.19	152	44.1	84.8	29.2	344	42.5	182	0.87	4.57							0.204	218.4	37.128	113.75
Female	57	76.3	46.8	29.5	21.4	4.5	16.9	19	20	69	22	6.54	176	57	5.7	53.3	476	3.7	137.6	106.3	2.49	0.89	1.36	4.75	2.72	1.72	0.27	0.01	0.03	4.65	136	38.7	83.2	29.2	351	37.7	253	1.77	2.65		10.7	0.96	31.4	2.19	16.8	0.426977	400.093	108.025	147.093
Male	61	82.6	46.8	35.8	9.7	2	7.7	16	12	92	17	4.51	157	110	8.1	152.8	447	4.82	137.6	106.1	2.5	0.91	1.38	7.35	4.97	1.47	0.55	0.3	0.06	4.47	110	35.6	79.6	24.6	309	43.9	264	1.45	1.62		10.4	0.92	43.2	2.93	17.1	1.85952	892.571	490.914	179.592
Female	49	72.2	40.1	32.1	11.9	2	9.9	22	24	84	30	7.6	182	57	10	49.4	436	3.67	141.4	101.5	2.44	0.73	1.59	5.85	3.09	2.1	0.53	0.1	0.03	4.27	136	39.1	91.6	31.9	348	37.9	229				10.8	0.97	33.6	2.98	16.1	0.779857	336.957	178.587	109.048
Female	59	77.5	42.6	34.9	9.8	1.4	8.4	20	21	129	40	4.84	176	33	5.5	48.1	381	4.2	137.3	104.3	2.33	0.9	1.49	7.8	4.26	2.84	0.53	0.13	0.04	5.06	130	40	79.1	25.7	325	43.2	347	1.35	1.68		10.8	0.96	34.7	3.43	13.5	0.795	520.5	275.865	122.183
Male	66	69.6	41	28.6	18.3	3.3	15	17	25	95	33	7.03	140	100	11	58.8	225	3.87	141	104.3	2.33	0.92	1.25	7.49	4.53	2.02	0.65	0.25	0.04	5.01	147	42.8	85.4	29.3	343	41	192				10.8	0.96	32.6	2.9	15.5	1.45767	430.574	279.873	95.0495
Female	41	72.4	38.4	34	18.2	3.8	14.4	53	24	98	25	5.87	1479	130	82	79.8	511	4.09	137	102	2.3	0.82	1.07	9.24	7.2	1.34	0.68	0.01	0.01	3.81	123	34.6	90.8	32.3	355	36.7	234				11.7	1.04	30.1	6.52	12.9	3.65373	1257.31	854.973	174.627
Female	82	80.7	45.2	35.5	9.4	1.4	8	17	20	76	13	5.13	162	70	14.7	44.9	262	4.05	139.3	106.9	2.3	0.83	0.95	5.42	3.69	1.26	0.42	0.04	0.01	4.18	89	30.4	72.7	21.3	293	45.5	245				10.8	0.97	29.2	4.16	13.4	1.23	717.5	301.35	194.444
Male	78	72.3	42	30.3	12	2.3	9.7	21	9	91	27	5.11	195	80	13.4	114.5	199	3.84	141.1	105.4	2.35	0.96	1.14	4.3	2.1	1.74	0.4	0.04	0.02	4.07	125	36.5	89.7	30.7	342	39.5	207	2.49	1.99	16.02	11.2	0.99	33	4.23	13.9	0.482759	249.828	99.931	118.966
Male	57	61.5	35.8	25.7	14.3	2.3	12	14	12	65	17	6.07	206	47	9.4	69.7	349	4.11	141.7	106.6	2.23	0.85	1.07	7.94	5.99	1.14	0.63	0.14	0.04	4.61	131	38.4	83.3	28.4	341	40	158	0.82	4.15	19.15	11	0.97	28.7	3.48	13.9	3.31026	830.193	523.022	138.596
Male	63	70.3	43.9	26.4	16.9	3.3	13.6	17	15	62	24	4.6	162	94	15.3	89.7	368	4.21	138.4	101.7	2.39	0.83	1.06	9.36	6.9	1.7	0.67	0.07	0.02	5.31	168	48.3	91	31.6	348	37.7	177	2.68	0.96	3.1						2.71941	718.412	481.336	104.118
Male	64	72.8	45.9	26.9	16	3.1	12.9	24	29	56	16	9.47	178	203	12.7	73.1	339	3.79	139.8	100.7	2.4	0.8	1.21	6.02	3.81	1.66	0.43	0.09	0.03	4.81	143	42.5	88.4	29.7	336	39.3	142				10.5	0.93	32.8	2.35	14.3	0.986928	325.916	140.144	85.5422
Male	41	74.8	44.5	30.3	13.7	2.1	11.6	20	15	102	26	7.15	161	148	13.8	72.8	289	3.88	140	103.1	2.36	1.05	1.1	4.29	2.63	1.07	0.36	0.21	0.02	5.17	158	45	87	30.6	351	37.2	226				10.8	0.95	32.1	4.24	12.1	0.88486	555.495	199.978	211.215
Male	37	84.7	46.9	37.8	18.6	3	15.6	31	38	102	21	27.41	202	704	15.2	164.6	658	4.7	150.1	106.9	2.49	1.18	2.2	12.38	9.56	1.98	0.75	0.01	0.08	5.99	171	51.8	86.5	28.5	330	39.7	275	1.5	3.76	47.98						3.62121	1327.78	995.833	138.889
Male	64	69.7	42.2	27.5	10.4	2.2	8.2	15	18	62	22	4.61	127	74	14	71.1	380	3.83	139	106	2.38	0.94	1.44	7.15	3.7	2.77	0.47	0.14	0.07	5.73	164	48	83.8	28.6	342	38.5	291	2.11	1.06	4.2	11.9	1.06	35.2	2.1	15.1	0.627798	388.7	182.689	105.054
Male	38	65.8	37.5	28.3	13.5	2.4	11.1	15	11	70	23	5.38	118	80	10	102.9	258	4.1	143	106	2.24	0.91	1.15	5.42	2.86	1.79	0.52	0.19	0.06	4.5	136	39.3	87.3	30.2	346	39.5	216		1.92	0.4	11.5	1	33.7	2.75		0.830838	345.117	179.461	120.67
Female	51	77.3	45.8	31.5	20.6	3.7	16.9	12	11	82	18	4.76	138	63	7.8	51.3	166	3.97	136.6	104.2	2.36	0.84	1.08		3.08	1.83		0.28	0.07	4.92	133	39.3	79.9	27	338	37.9	275	1.27	1.02	3.97	10.8	0.96	33	2.15	15.7		462.842		150.273
Female	61	78.5	44.5	34	7.3	1	6.3	24	25	126	30	4.42	181	81	10.7	42.9	267	3.45	137.4	102.2	2.26	0.96	0.92	6.77	4.2	1.88	0.37	0.28	0.04	4.32	117	35.3	81.7	27.1	331	45.3	153	2.16	1.85		10.7	0.95	33.3	3.58	14.5	0.826596	341.809	126.469	81.383
Female	59	84.8	47.6	37.2	9.6	1.9	7.7	27	11	91	13	8.08	176	116	12.6	59.2	289	3.63	136.7	101.1	2.45	0.79	1.03	5.41	3.56	1.48	0.35	0.01	0.01	3.7	115	33.7	91.1	31.1	341	38.5	193	7.86	2.52	31.3	11.2	0.99	33.2	3.5	15	0.841892	464.243	162.485	130.405
Male	46	63	40	23	13.4	2.3	11.1	17	17	83	35	5.86	216	252	9.9	85.8	501	3.72	148.1	111.5	2.26	0.81	1.24	6.39	3.46	2.13	0.45	0.29	0.06	4.43	129	38.3	86.5	29.1	337	39.6	225	3.22	1.42	17.22	10.5	0.93	30.6	3.45	15.2	0.730986	365.493	164.472	105.634
Male	74	80.6	39.6	41	14.2	3.3	10.9	19	32	134	79	6.14				72	424	4.15	137.9	99.9	2.35	0.91	1.49	7.96	6.62	1.11	0.22	0	0.01	5.16	147	43.6	84.5	28.5	337	37.2	305				13.6	1.2	36.5	5.46	12.9	1.31207	1819.01	400.182	274.775
Male	72	78.1	43.3	34.8	30	5.2	24.8	18	14	100	33	6.42	159	54	21	102.6	450	3.86	139	102	2.53	0.79	1.33	11.7	8.4	2.2	0.8	0.1	0.2	7.05	148	47.2	66.9	21	314		331		1.65	6.7	13.1	1.15	27.7	3.48		3.05455	1263.82	1011.05	150.455
Male	87	70.8	41.7	29.1	14.8	1.4	13.4	25	28	71	45	6.15	208	157	23.8	104	284	4.17	143	104	2.25	0.91	1.05	3.18	1.99	0.97	0.21	0	0.01	5.32	165	46	86.5	31	359	42.8	118		2.92	8.4	9.4	0.82	25.6	2.61		0.430825	242.082	50.8373	121.649
Male	59	70.8	30.2	40.6	12.7	4.1	8.6	19	13	112	44	5.23	211	41	5.5	83.4	257	3.86	129.5	96.9	2.07	0.87	1.12	7.15	5.23	1.08	0.79	0.03	0.02	3	75	23.8	79.3	25	315	49.9	377	1.25	2.43	7.34	14.1	1.28	30.4	4.04	14.6	3.82565	1825.66	1442.27	349.074
Male	64	73.7	43.1	30.6	12.5	2.6	9.9	28	16	145	21	7.26	339	117	20	87.2	447	4.08	136.8	104.4	2.42	0.8	0.88	12.03	10.06	0.84	0.83	0.27	0.03	4.48	132	38.5	85.9	29.5	343	36	272	1.58	1.35	13	10.9	0.97	42	4.9	14.2	9.94024	3257.52	2703.74	323.81
Male	45	68.8	34.8	34	20.4	6.7	13.7	83	32	64	169	5.61	222	818	21	81.7	350	3.93	132	97	2.37	0.84	0.82	8.77	7.02	0.73	0.98	0.02	0.02	3.7	129	36	97.3	34.9	358	42.9	129	3.07	1.1	9.6	12.2	1.09	32.7	6.39	13.1	9.42411	1240.52	1215.71	176.712
Male	58	75.5	33.4	42.1	14	2.8	11.2	23	41	108	81	5.06	128	31	7.2	66.3	271	4.38	135.4	99.1	2.27	0.71	1.25	10.83	6.25	3.26	1.06	0.18	0.08	4.39	124	37	84.3	28.2	335	38.2	433	2.4	1.61	10.7	13.6	1.21	29.2	4.89	14.2	2.03221	830.138	879.946	132.822
Male	70	81.2	48.5	32.7	12.1	2.5	9.6	31	40	83	133	4.69	165	236	9	159.7	395	4.16	142	105	2.5	0.82	1.1	6.46	3.31	2.61	0.37	0.15	0.02	4.86	143	45.3	93.2	29.4	315		184	2.18	2.8	10.1	9.7	0.86	36	3.59	15.1	0.469234	233.349	86.339	70.4981
Male	69	76.5	36.7	39.8	7	1.4	5.6	28	35	112	63	5.3	189	30	26.4	118.2	258	4.28	136.8	104.8	2.27	0.88	0.85	10.23	6.8	2.13	1.15	0.1	0.05	5.88	162	48.5	82.5	27.6	334	39.9	283		2.59	0.03	11.1	0.99	49.3	5.37	13.6	3.67136	903.474	1039	132.864
Male	56	74.8	46.8	28	25.5	5.2	20.3	22	25	66	35	5.92	159	88	10	120.2	556	4	141	102	2.39	0.7	1.1	11.3	7.9	2.2	0.9	0.2	0.1	5.18	157	46.8	90.3	30.4	336		170	3.22	2.41	0.8	11.5	1	25.4	3.22		3.23182	610.455	549.409	77.2727
Female	53	78.5	41.5	37	11.1	2.2	8.9	25	8	76	14	4.79	864	65	78	75.1	449	4.24	135.3	98.6	2.35	0.84	1.17	5.15	3.29	1.43	0.4	0.02	0.01	3.47	104	31.2	89.9	30	333	43.7	219	6.96	9.42	14.03	11	0.98	32.2	2.86	16.6	0.92028	503.853	201.541	153.147
Male	81	63	39.5	23.5	14.6	2.5	12.1	9	7	69	20	11.42	110	43	9.6	55.7	328	3.41	140.3	104.7	2.16	0.85	1.11	5.59	2.9	1.89	0.67	0.09	0.04	5.03	149	42.7	84.9	29.6	349	37.6	382	1.54	3.39	23.78	10	0.9	33.9	3.05	13.5	1.02804	586.138	392.712	202.116
Male	62	73.5	39.7	33.8	12.1	1.9	10.2	17	12	76	30	5.81	283	144	29.5	78.7	519	4.45	136	102.3	2.32	0.93	1.28	6.88	4.63	1.57	0.55	0.07	0.06	4.85	118	36	74.2	24.3	328	39.3	194	3.51	1.5	3.25	11.7	1.04	18	4.76	12.7	1.62197	572.115	314.663	123.567
Female	67	71.6	29.3	42.3	11.5	3.1	8.4	20	16	294	116	5.43	255	23	7.1	51	207	3.69	139	102	2.17	0.94	1.49	7.49	4.69	1.71	0.98	0.09	0.02	2.35	60	20	85.1	25.5	300	70.3	684				12.3	1.07	27.4	5.18		2.68784	1876	1838.48	400
Male	68	85.1	44.7	40.4	11.6	2	9.6	15	14	124	21	4.84	156	101	10	67.1	329	4.33	136	100	2.51	0.96	1.14	8.4	6.61	1.19	0.57	0.01	0.02	5.11	156	45.1	88.3	30.5	346	40.2	192	3.44	4.14	7.9	11.4	1.02	28.3	4.04	13.8	3.16613	1066.49	607.898	161.345
Female	70	74.4	47.2	27.2	14.1	2.4	11.7	14	13	73	18	5.85	175	78	9.5	46.8	329	3.99	137.2	101.7	2.34	0.85	1.35	6.87	4.01	2.26	0.5	0.05	0.05	4.91	144	42.6	86.8	29.3	338	40	294	2.66	1.27	7.5	11	0.98	35.2	3.53	15.6	0.887168	521.655	260.827	130.088
Male	78	62.3	37.8	24.5	10.7	1.6	9.1	23	11	107	17	4.27	177	123	12	233.5	209	3.42	142	113	2.05	0.97	0.8	10.01	7.37	1.48	0.83	0.29	0.04	2.74	88	25.4	92.7	32.1	346	43.2	212	5.45	1.24	5.3	11.9	1.03	27.6	3.59		4.13318	1055.7	876.233	143.243
Female	62	64.1	36.3	27.8	13.5	2.3	11.2	18	19	74	12	5.16	133	19	16	74.1	464	4.08	142	107	2.46	0.88	0.98	7.01	4.21	1.96	0.69	0.14	0.01	4.34	143	42	96.8	32.9	340	42.3	203				10.3	0.9	27	2.33		1.48209	436.036	300.865	103.571
Female	68	77.3	43.6	33.7	13.9	2.4	11.5	23	18	78	20	5.1	186	97	10	63.5	272	4.3	138	102	2.41	0.88	1.3	6.67	3.68	2.39	0.38	0.19	0.03	4.69	139	39.9	85.1	29.6	348	36.9	209	3.02	1.85	19.9	11.4	1.02	31.4	2.46	17.2	0.585105	321.808	122.287	87.4477
Male	59	73	44.8	28.2	24.4	5.2	19.2	33	40	65	43	6.42	167	115	13	116	314	4.24	140	107	2.42	0.84	1.22	6.52	3.75	2.32	0.4	0.03	0.02	5.13	151	44	85.8	29.4	343	39.8	230		0.83		11.9	1.04	33.6	3.66		0.646552	371.767	148.707	99.1379
Female	67	79.7	43.1	36.6	9.4	1.5	7.9	19	10	92	14	5.37	157	107	71	97.1	333	3.93	138	100	2.43	0.91	1.17	5.88	3.87	1.27	0.59	0.13	0.02	2.89	87	26.4	91.3	30.1	330	39.8	264	4.38	1.99		11.2	0.97	28.1	4.1		1.79787	804.472	474.639	207.874
Male	78	71.9	44.3	27.6	31.3	5.2	26.1	20	17	43	21	5.38	152	111	14	110.1	407	4.26	138	104	2.38	0.92	0.99	7.3	3.6	2.8	0.7	0.1	0	5.48	166	50	91.3	30.3	332		233				11.1	0.97	28.4	1.99		0.9	299.571	209.7	83.2143
Male	52	64.2	29.6	34.6	7.6	1.9	5.7	29	35	144	29	3.67	166	38	8	55.3	264	4.41	137.3	101.8	2.18	0.79	0.91	8.4	6.07	1.36	0.76	0.1	0.11	3.56	106	32.7	91.9	29.8	324	50.4	372	3.42	3.32	7.4	12	1.07	31.3	3.83	13.2	3.39206	1660.32	1261.85	273.529
Male	64	57.6	36	21.6	13.1	3.6	9.5	35	24	114	278	5.22	221	119	27	106.6	681	3.33	142	93	2.1	0.79	1.42	8.53	6.61	1.29	0.44	0.08	0.11	5.84	183	54.4	93.2	31.3	336	44.8	189				11.4	1.03	30.4	2.5		2.25457	968.442	426.114	146.512
Male	46	84.3	38.9	45.4	10	2.6	7.4	27	28	224	279	7.93	131	46	9	68	404	4.28	138	101	2.49	0.91	1.21	9.1	5.8	2.6	0.6	0	0.1	4.44	131	39.8	89.6	29.4	328		283	3.59	3.81		10.3	0.95	29	4.79		1.33846	631.308	378.785	108.846
Female	74	78.6	48.2	30.4	11.2	1.8	9.4	22	21	61	28	6	175	64	23.9	64	222	4.12	138	103	2.44	0.94	1.13	8.5	4.5	2.9	0.5	0.6	0	4.69	139	40.8	87.1	29.8	342		274	3.62	0.86	10.84	10.2	0.92	30.6	2.73		0.775862	425.172	212.586	94.4828
Female	56	77.1	43	34.1	12.3	2.7	9.6	42	25	120	13	5.5	206	138	25.7	46.6	275	3.75	136.9	103.2	2.43	0.81	1.44	5.6	3.72	1.39	0.41	0.03	0.05	4.67	139	40.8	87.4	29.8	341	43.7	151	0.48	4.32	16.69	11.1	0.99	32	2.74	15.4	1.09727	404.115	165.687	108.633
Male	64	74.7	29.5	45.2	7.8	1.9	5.9	79	115	1041	302	6.2	248	25	12	65.9	227	4.64	140	101	2.44	0.87	1.2	6.89	3.9	2.14	0.74	0.1	0.01	3.16	81	25.9	82	25.6	313	46.1	536	1.07	1.29	3.8	15.7	1.39	37.5	4.7	15.7	1.3486	976.822	722.849	250.467
Female	36	75.9	28.7	47.2	7.1	1.8	5.3	31	46	206	116	5.84	123	43	8	65.7	233	4.66	136	100	2.16	0.93	1.37	13.5	11.89	0.96	0.61	0.01	0.03	3.49	79	26	74.5	22.6	304	42.3	493	1.33	0.89	11.4						7.5551	6106.01	3724.67	513.542
Female	43	78.8	41.2	37.6	6.8	1.2	5.6	18	18	71	27	4.53	136	32	13	83.9	464	3.86	137	107	2.25	0.84	1.26	4.8	3.2	0.9	0.6	0.1	0	4.18	104	32	76.6	24.9	326	37.2	293	1.54	0.69	6.3	12.4	1.07	33.9	4.79		2.13333	1041.78	625.067	325.556
Male	61	78.4	45.5	32.9	17.5	3.1	14.4	20	13	50	17	3.63	158	134	26	69.5	407	4.28	137	103	2.44	0.85	1.35	4.87	2.99	1.33	0.38	0.12	0.05	5.25	161	45.9	87.4	30.7	351	37.1	342	4.01	1.23	0.8	11.6	1.04	31.6	2.43	14.4	0.854286	768.857	292.166	257.143
Male	45	73.9	38.6	35.3	8	1.7	6.3	18	27	121	77	5.98	164	84	15	106.5	584	4.53	136.9	103	2.43	0.84	1.28	9.54	6.56	2.17	0.59	0.2	0.02	5.56	168	48	86.3	30.2	350	38.5	193	2.28	3.38	0.8	10.9	0.97	35.7	3.46	13.1	1.78359	583.447	344.234	88.9401
Male	63	67.5	39.1	28.4	7.2	0.8	6.4	19	17	53	12	7.43	319	780	66.1	1197.9	519	6.7	134.3	95.7	2.1	0.98	2.83	7.32	5.31	1.21	0.47	0.29	0.04	3.4	104	30.7	90.3	30.6	339	40.1	217	2.13	10.42	0.86	10	0.89	37.6	4.9	15.4	2.06256	952.289	447.576	179.339
Male	84	54.7	20.8	33.9	9.5	2.3	7.2	8	8	130	54	13.36	99	14	8	55	306	4.01	132	96	2.73	0.65	0.86	5.07	3.63	0.93	0.4	0.07	0.04	2.8	73	23.4	83.6	26.1	312	40	347	2.11	4.21	12	13.2	1.15	31.8	3.39		1.56129	1354.42	541.768	373.118
Male	58	59.8	39.9	19.9	23.7	6.2	17.5	15	11	63	21	5.41	150	41	8.1	75.2	250	3.03	126.9	86.7	2.42	0.69	1.24	3.88	2.94	0.57	0.33	0.03	0.01	4.56	141	36.3	79.6	30.9	388	33	107	3.06	3.63		11.6	1.03	30.7	2.62	14.7	1.70211	551.895	182.125	187.719
Male	59	71.1	33.6	37.5	6.8	1.6	5.2	34	31	84	24	4.97	181	58	27	70.7	342	4.37	138	103	2.14	0.97	1.17	6.1	2.87	2.8	0.34	0.06	0.03	3.98	122	36.5	91.7	30.7	334	39.8	411				11.7	1.03	32.8	3.51	15.8	0.3485	421.275	143.233	146.786
Male	28	69.5	40.1	29.4	13.9	3.2	10.7	20	14	92	32	7.11	253	194	9.1	68.5	357	4	135.5	98.3	2.35	0.83	1.23	12.71	9.92	1.44	1.32	0.01	0.02	4.11	116	35.5	86.4	28.2	327	41.2	266	1.14	0.92	1.62	11.9	1.05	26.7	5.56	11.8	9.09333	1832.44	2418.83	184.722
Male	56	73.8	51.1	22.7	12.9	2	10.9	20	22	90	30	5.5	142	110	14	73.3	486	4.25	139	103	2.58	0.86	1.36	5.46	2.87	1.93	0.47	0.15	0.04	5.26	161	45	85.6	30.6	358	35.8	227				11.9	1.06	31.9	2.83		0.698912	337.56	158.653	117.617
Female	64	74.1	45.1	29	13.7	2.3	11.4	20	16	103	21	5.74	168	207	17.2	54.5	228	3.54	141.2	103.8	2.34	0.93	1.31	5.86	3.14	2.28	0.36	0.05	0.03	5.31	149	43.8	82.5	28	340	39.2	187	2.1			11	0.98	30.1	2.93	15	0.495789	257.535	92.7126	82.0175
Female	59	76.9	45.6	31.3	10.1	2	8.1	24	22	78	26	5.63	187	158	21	52.5	388	4.3	140	102	2.4	0.89	1.25	6.7	4.1	2.2	0.3	0.1	0	4.55	139	42.3	92.9	30.6	329		309	3.38	2.33	4.6	10	0.87	26	3.53		0.559091	575.864	172.759	140.455
Male	67	72.9	43.9	29	13.5	2.8	10.7	22	34	99	22	5.01	127	67	13	90.3	495	4.49	140	103	2.36	0.97	1.29	5.74	2.48	2.36	64	0.23	0.03	5.2	155	46.9	90.2	29.8	330	38.1	236		0.45		10.1	0.88	29.9	2.2		67.2542	248	15872	100
Female	58	86.2	49.9	36.3	10.3	1.8	8.5	21		70	14	5.79	173	85	10	71	258	4.38	138.7	104.2	2.57	0.86	1.11	5.51	4.41	0.7	0.38	0.01	0.01	3.95	125	36.4	92.2	31.6	343	40.8	174	5.53	1.16	0.8	10.9	0.97	33.2	3.7	14	2.394	1096.2	416.556	248.571
Female	58	78.4	43.1	35.3	15	3.7	11.3	23	18	97	44	5.81	358	130	37	103.3	371	4.34	139	100	2.49	1	1.26	13.04	9.74	2.44	0.71	0.11	0.04	5.46	149	44.9	82.2	27.2	331		300	3.05	1.06	21.3	10.9	0.94	26.2	5.58		2.83418	1197.54	850.254	122.951
Male	66	55.8	33.6	22.2	19.2	4.5	14.7	20	19	61	13	4.56	125	214	15	69.3	277	3.68	144	107	2.12	0.9	1.12	9.37	6.8	1.9	0.64	0.01	0.02	3.87	132	37.9	97.9	34.1	348	41.6	204				10.6	0.93	26.2	2.17		2.29053	730.105	467.267	107.368
Male	46	67.6	42.6	25	15.3	2.3	13	18	12	72	15	4.91	175	138	10.5	77.7	306	3.79	140.3	107.2	2.41	0.93	1	4.88	3.12	1.3	0.36	0.07	0.03	4.73	142	40.9	86.5	30	347	39.3	163	2.38	1.46	12.4	11.3	1.01	29.1	2.4	17.6	0.864	391.2	140.832	125.385
Male	70	61.4	39.1	22.3	11.6	2	9.6	18	16	51	21	5.62	142	95	21	77.4	377	3.86	139	106	2.01	0.99	1.12	5.2	3	1.8	0.4	0.1	0	4.58	147	44.5	97.2	32.1	330		155	2.15	1.59	5.3	10.3	0.9	24.9	2.28		0.666667	258.333	103.333	86.1111
Female	45	70.2	41.7	28.5	14.4	2.7	11.7	22	20	126	17	5.25	169	96	13.7	64.3	520	4.24	137.8	104	2.49	0.86	1.15	4.16	2.59	1.2	0.28	0.06	0.03	5.48	162	47.5	86.7	29.6	341	39.8	159	2.43	3.19	6.5	10.6	0.94	29.4	3.84	13.2	0.604333	343.175	96.089	132.5
Male	59	75.6	48.7	26.9	23.8	3.9	19.9	19	15	69	29	4.6	113	77	9	69.5	321	4.2	139.3	103.2	2.49	0.85	1.22	4.35	2.43	1.39	0.29	0.21	0.03	4.75	149	43.6	91.8	31.4	342	38.5	282				12.2	1.09	38.3	2.97	14	0.506978	492.993	142.968	202.878
Male	32	73.7	41.3	32.4	8.1	1.4	6.7	21	14	118	27	5.03	185	97	19	88.5	503	3.96	141	109	2.41	0.91	1.21	5.21	2.38	2.05	0.41	0.32	0.05	4.64	127	39	84.1	27.4	326	51.2	284	2.54	7.24	15.5	10.7	0.94	30.9	3.16	15.5	0.476	329.717	135.184	138.537
Male	67	67.8	41.6	26.2	15.1	2.5	12.6	21	20	53	111	5.4	206	171	16	75.6	439	4.1	136	105	2.2	0.96	1.48	12.4	8.8	2.7	0.7	0.2	0.1	5.19	159	47	90.7	30.7	338		228	2.46		2.2	10.7	0.93	22.4	2.24		2.28148	743.111	520.178	84.4444
Male	65	76.2	44.5	31.7	15.6	2.4	13.2	24	24	80	20	8.74	159	105	12	95.3	392	3.89	136	101	2.39	0.81	1.21	8.37	5.01	2.58	0.48	0.26	0.04	4.79	149	42.1	87.9	31.1	354	38.7	209				11.1	0.99	29	2.7	15.7	0.932093	405.849	194.807	81.0078
Female	73	82.8	45.9	36.9	18.9	3.8	15.1	23	24	73	17	6.29	179	49	18	78.9	303	3.81	141	103	2.54	0.91	1.35	7.2	4.2	2.4	0.5	0.1	0	3.99	139	39.8	99.9	34.7	348	41.5	183	3.82	6.41	0.8	11.5	1.01	35.3	2.75		0.875	320.25	160.125	76.25
Female	65	67.9	33.2	34.7	18.9	4.9	14	14	10	77	54	7.32	160	31	4	77.8	279	4.09	141	108	2.19	0.92	1.12	7.1	4.3	1.9	0.9	0	0	3.75	108	31.9	85	28.8	339	42.8	266	3	2.97		12.6	1.1	26.2	5.35		2.03684	602	541.8	140
Female	62	79.6	39.5	40.1	13.7	3.2	10.5	19	17	91	28	8.28	151	90	15	69	342	4.75	141	102	2.38	0.95	1.01	6.98	4.06	2.22	0.63	0.04	0.03	4.91	140	41.3	84.1	28.5	339	40.4	283	1.51	2.4	7.39	9.9	0.86	27.6	5.18		1.15216	517.559	326.062	127.477
Male	52	64.5	41.5	23	9.5	1.7	7.8	15	22	83	40	6.1	179	71	13.7	63.3	429	4.8	143.2	108.4	2.23	0.86	0.98	6.63	3.95	1.78	0.7	0.16	0.04	4.46	130	38.7	86.8	29.1	336	40	171				11	0.97	39.9	3.8	14.5	1.55337	379.466	265.626	96.0674
Male	62	77.4	41.1	36.3	13.6	2.1	11.5	26	21	62	72	4.7	253	77	10	80.4	498	4.15	140.2	105.7	2.4	0.84	1.27	6.36	3.56	1.76	0.74	0.26	0.04	4.79	151	45.4	94.8	31.5	33	41.7	242	2.72	0.59	5.1	11.2	1	29.4	3.94	14.5	1.49682	489.5	362.23	137.5
Female	60	70.6	43.3	27.3	20.6	2.9	17.7	23	27	106	22	6.36	215	155	21.2	76	267	3.83	141	106	2.46	0.97	0.99	5.4	3.1	2	0.2	0	0	4.35	139	41.2	94.6	31.8	336	39.2	204	2.7	2.32	6.9	9.9	0.86	25.8	2.38		0.31	316.2	63.24	102
Male	59	60.4	34	26.4	12	2.8	9.2	29	27	227	280	4.89	160	13	13	60.5	291	4.52	136	101	2.5	0.84	1.22	11.1	8.2	1.5	1.2	0.2	0.1	3.4	100	30.4	89.5	29.5	329	41.7	477	2.23	2.06	3.5	10.3	0.9	27.2	5		6.56	2607.6	3129.12	318
Female	80	70.6	47.9	22.7	8	1.4	6.6	16	22	64	22	6	235	67	13	76.6	243	3.93	140	105	2.33	0.86	1.14	6.7	4.6	1.5	0.4	0.2	0	4.64	132	40.3	86.9	28.4	326		313	2.13	1.37	12.6	11.1	0.97	27.5	2.16		1.22667	959.867	383.947	208.667
Male	58	80.6	42.5	38.1	29	5	24	23	18	131	28	5.75	229	167	12	167.3	668	3.75	142	103	2.38	0.81	1.16	7.5	6.1	0.9	0.4	0.1	0	4.28	126	37.5	87.6	29.5	337	48.2	181	1.67		3.8	12.5	1.09	25.9	3.7		2.71111	1226.78	490.711	201.111
Male	58	57.7	34.9	22.8	24.3	4.3	20	28	20	57	29	4.95	166	643	19	125.5	525	3.73	137	102	2.07	0.71	0.95	10.69	8.63	1.09	0.95	0	0.02	4.44	136	38.6	86.9	30.6	352	36.8	196									7.52156	1551.82	1474.23	179.817
Male	55	74	43.7	30.3	19.5	3.1	16.4	39	24	53	18	4.48	234	348	25	78.4	233	4.6	139	103	2.45	0.86	1.36	4.7	2.09	2	0.43	0.15	0.03	4.33	129	38.8	89.6	29.8	332	41.9	280				10.8	0.94	23.7	3.22		0.44935	292.6	125.818	140
Male	76	55.1	34	21.1	14.2	2.5	11.7	96	108	49	23	8.81	199	175	17.3	90.4	314	3.87	138.8	103.6	2.04	0.82	0.93	7.61	4.31	2.74	0.46	0.08	0.02	5.19	143	42.9	82.7	27.6	333	38	258	4.64	5.79	9.9	11.2	0.99	23.2	2.93	14.5	0.723577	405.832	186.683	94.1606
Male	61	76	43.5	32.5	16.3	2.6	13.7	28	23	103	90	4.98	191	96	11	62.2	357	4.22	138	105	2.36	0.88	0.87	7.02	4.36	2.13	0.47	0.03	0.03	4.92	159	45.8	93.1	32.3	347	43.8	238	4.42	2.43	34.4						0.962066	487.174	228.972	111.737
Male	64	71.1	39.5	31.6	10.3	2	8.3	18	23	58	18	7.29	194	62	10.8	191.3	346	4.44	141.3	109.3	2.35	0.74	1.33	6.18	4.25	1.2	0.47	0.22	0.04	4.04	116	34.9	86.4	28.7	332	39	136	0.73	1.24	6.08	11.3	1	32.6	4.24	14.3	1.66458	481.667	226.383	113.333
Female	68	61.1	35.7	25.4	11.4	2.3	9.1	17	14	55	27	5.26	132	42	10	53.9	173	4.12	140.7	106.2	2.22	0.83	1.02	3.89	1.97	1.56	0.28	0.06	0.02	4.64	101	32.1	69.2	21.8	315	33.6	209				12.4	1.11	32.2	2.06	17	0.35359	263.929	73.9003	133.974
Male	33	64.8	40.6	24.2	14.1	2.5	11.6	22	15	96	24	4.3	160	193	12	101.4	432	3.97	135	101	2.29	0.9	1.27	5.5	3.6	1.2	0.5	0.3	0	4.72	132	40	84.7	28	331		212				11.3	0.98	28.4	3.22		1.5	636	318	176.667
Female	75	70.5	44.2	26.3	13.3	2.4	10.9	17	10	55	16	4.38	145	44	12	63.2	278	3.65	139	106	2.2	0.83	1.03	6	3.3	2.2	0.4	0.1	0	4.55	136	41.3	90.7	29.9	329		205	1.45	1.07		11.8	1.03	28.3	2.19		0.6	307.5	123	93.1818
Female	59	67.8	43.3	24.5	13	2.1	10.9	22	12	70	14	5.56	215	141	16	78.2	390	4.11	142	104	2.2	0.88	1.23	5.94	3.37	2.16	0.34	0.06	0.01	4.43	138	41.1	92.6	31.2	337		201	3.23	1.85	5.6	10.6	0.92	26.4	3.26		0.530463	313.597	106.623	93.0556
Male	59	49.9	33	16.9	48.1	11.4	36.7	22	9	132	27	11	579	48	7.5	89.4	444	4.85	132.5	102.2	2.16	0.84	1.36	0.41	0.02	0.29	0.08	0.01	0.01	1.9	53	17.2	90.6	28	308	73.3	84				21.5	1.89	47	4.49	14.5	0.00551724	5.7931	0.463448	289.655
Male	67	70.6	45.8	24.8	8.1	2	6.1	30	47	78	28	8.04	173	127	14.3	101	322	3.52	138.7	100.3	2.24	0.85	1.08	6.54	5.37	0.79	0.29	0.05	0.04	4.34	139	39.8	91.7	32	349	44.2	211	2.92	2.84	11.96	11.3	1.01	28.2	2.44	13.5	1.97127	1434.27	415.937	267.089
Male	65	62.3	34.8	27.5	12.5	2	10.5	55	49	80	58	4.12	150	60	11	56.1	443	3.6	141.2	104.9	2.41	0.71	1.57	6.01	2.85	2.39	0.57	0.16	0.04	4.5	144	40.3	89.6	32	357	42.7	250	4.84	3.27	3.1	10.7	0.95	30.9	3.67	15.2	0.679707	298.117	169.927	104.603
Female	47	68.5	41.9	26.6	13.5	2.2	11.3	21	15	75	19	6.32	254	169	15	112.9	352	3.52	141	108	2.24	0.82	1.24	8.72	6.2	1.9	0.52	0.05	0.05	4.42	129	38.7	87.6	29.2	333	41.5	228	2.84	1.41	6.8	11.4	0.99	21.7	2.16		1.69684	744	386.88	120
Male	55	87.5	40.9	46.6	12.7	2.4	10.3	12	10	93	30	5.32	137	43	7	66.3	354	4.25	136	98	2.53	1	1.26	5.16	3.39	1.32	0.36	0.07	0.02	3.86	106	35.1	90.9	27.5	302	46.3	297				12.8	1.12	32.7	5.53		0.924545	762.75	274.59	225
Male	65	72.3	45	27.3	8.5	1.7	6.8	19	14	75	34	5.54	163	94	16	55	410	3.74	143	106	2.43	0.79	1.37	7.82	4.83	2.17	0.64	0.13	0.05	4.66	137	41.4	88.8	29.4	331	40	231	5.16	5.85	27.6	11.1	0.97	34	3.83		1.42452	514.161	329.063	106.452
Male	38	68.2	44.3	23.9	18.6	4.7	13.9	22	21	62	18	5.54	190	121	9.5	90	356	4.7	138	102	2.41	0.97	0.95	6.71	5.91	0.58	0.09	0.12	0.01	3.32	117	33.1	99.7	35.2	353	50.4	235	2.84		27.7	10.8	0.97	27.9	2.97	16.1	0.917069	2394.57	215.511	405.172
Female	73	74.1	46.6	27.5	15	2	13	14	12	50	15	5.28	128	64	7.1	56	206	4.11	134	102	2.38	0.76	0.98	7.05	5.28	1.31	0.39	0.05	0.02	4.52	138	40.5	89.6	30.5	341	41.6	249	2.32	0.7	19.3	11.1	0.97	33.5	1.86		1.57191	1003.6	391.405	190.076
Female	47	63.4	36	27.4	10.7	2.3	8.4	13	8	74	16	5.02	130	51	7.9	56.6	275	3.85	143.4	110.1	2.22	0.95	1.28	6.06	3.09	2.4	0.44	0.11	0.02	4.15	122	36.8	88.7	29.4	332	40.2	288	3.93	0.99	7.6	10.3	0.92	27.7	3.84	16.7	0.5665	370.8	163.152	120
Male	61	76.2	41.1	34.8	11	2.1	8.9	15	14	67	25	5.28	143	93	13	91.3	405	4.19	137	102	2.39	0.85	1.16	5.04	2.9	1.5	0.49	0.12	0.03	4.95	142	42.9	86.7	28.7	331	39.6	319				10	0.87	30	3.53		0.947333	616.733	302.199	212.667
Male	53	64.4	39.3	25.1	8.8	1.7	7.1	17	13	67	26	6.21	632	61	7.1	105.6	542	4.2	140.7	104.9	2.3	0.86	0.97	6.52	2.92	2.9	0.62	0.06	0.02	5.33	134	42	78.8	25.1	319	42.7	244	6.77	1.32	0.6	10	0.89	28.8	4.59	13.2	0.624276	245.683	152.323	84.1379
Female	60	69.9	42.5	27.4	11	2	9	22	23	72	36	5.39	152	87	9.5	46.7	307	4.46	141.6	107.6	2.36	0.82	1.22	6.68	3.96	2.15	0.47	0.07	0.03	4.33	134	38.5	88.9	30.9	348	40.3	278				10.7	0.96	32.2	2.68	13.9	0.865674	512.037	240.657	129.302
Male	64	63.3	36.1	27.2	13.7	2.6	11.1	20	16	63	48	4.88	144	70	10	75	403	4.24	138	105	2.32	0.92	0.98	5.53	2.38	2.42	0.49	0.17	0.07	4.73	151	43.8	92.6	31.9	345	41.2	274	3.41	2.24	16	10.3	0.9	27.6	2.41		0.481901	269.471	132.041	113.223
Female	74	61.7	39.8	21.9	9.3	2.1	7.2	14	6	61	13	5.65	156	98	13.7	45.6	195	3.78	141.4	101.9	2.25	0.92	1.35	5.18	2.9	1.77	0.4	0.08	0.03	3.73	107	32.6	87.4	28.7	328	43.8	310	2.92	1.57	1.65	11.3	1	31.7	4.41	13.2	0.655367	507.91	203.164	175.141
Male	33	67.4	30.3	37.1	7.8	1.6	6.2	15	9	84	19	4.65	177	69	8.4	56.5	222	3.87	136.5	100.2	2.24	0.76	0.95	5.74	3.81	1.32	0.57	0.04	0	3.78	97	31.4	83.1	25.7	309	40.8	341	1.79	1.14	2	14.3	1.26	41.7	5.82	13.6	1.64523	984.25	561.023	258.333
Male	58	74.2	45.6	28.6	17.9	2.1	15.8	30	57	127	31	4.57	177	63	19.6	77	357	3.93	138	99	2.21	0.79	1.12	8.19	5.53	2.05	0.53	0.07	0.01	5.99	180	51	85.1	30.1	353	37.6	241	2.73			10.8	0.96	29	2.98	13.2	1.42971	650.112	344.559	117.561
Male	64	71	43.5	27.5	18.6	2.9	15.7	15	11	68	25	5.53	152	94	9	56.8	299	4.42	137.5	106.4	2.45	0.81	0.83	7.8	4.65	2.32	0.59	0.21	0.03	4.12	149	43.8	106.3	36.2	340	42.1	249				10.3	0.92	31.2	3.17	13	1.18254	499.073	294.453	107.328
Male	67	60.9	37.1	23.8	6	0.8	5.2	16	23	89	59	4.66	116	50	5	56.4	328	3.87	143	107	2.24	0.87	1.11	6.63	3.61	2.5	0.28	0.22	0.02	4.35	131	38.5	88.5	30.1	340	39.4	344	2.85	1.37	5.1	11.1	0.99	30.1	2.63	16.1	0.40432	496.736	139.086	137.6
Male	65	82.2	40.4	41.8	15.6	3.5	12.1	18	16	208	33	5.51	187	103	21	85.6	551	4.62	138	101	2.49	0.94	1.22	8.4	5.9	1.8	0.6	0.1	0	4.29	131	39.2	91.4	30.6	335		340				10.9	0.96	27.8	4.52		1.96667	1114.44	668.667	188.889
Female	53	62.4	27.4	35	14.2	2.9	11.3	11	7	99	26	5.53	179	19	12	52.1	153	3.23	138	103	2.11	0.82	1.11	10.77	7.44	2.49	0.71	0.11	0.02	3.29	94	26.9	81.8	28.6	349	37.5	587	2.49	1.51	31.1	11.4	0.99	25.3	6.69	17.4	2.12145	1753.93	1245.29	235.743
Female	42	49.6	28	21.6	10.4	2	8.4	30	16	58	10	4.56	135	21	10	46.7	255	4.11	142	106	2.2	0.8	1.29	7.17	4.67	1.72	0.56	0.18	0.04	4.17	127	39.2	94	30.5	324	43.9	411									1.52047	1115.91	624.911	238.953
Male	65	50.2	33.5	16.7	8.7	1.7	7	40	41	53	39	7.27				133.6	259	4.11	140	109	1.92	0.86	1.11	11.9	10.67	0.84	0.35	0	0.04	4.69	138	42.4	90.4	29.4	325	43.8	163									4.44583	2070.49	724.671	194.048
Female	65	44.2	24	20.2	13	4	9	139	71	42	37	11.27	282	210	18.7	91	361	3.76	142	110	1.93	0.65	1.14	13.23	12.26	0.34	0.62	0	0.01	3.47	102	30.4	87.6	29.4	336	43.2	166				11.3	0.98	29.9	1.88		22.3565	5985.76	3711.17	488.235
Male	55	65.4	32.6	32.8	13.5	2.7	10.8	21	28	101	85	5.47	191	20	12	65.2	350	4.51	131	97	2.17	0.81	1.05	5.96	4.35	0.82	0.69	0.06	0.04	4.75	143	41.4	87.2	30.1	345	40.2	360				13.2	1.17	34.5	4.39	13.1	3.66037	1909.76	1317.73	439.024
Male	57	67.5	39.6	27.9	8.1	1.2	6.9	21	20	88	39	5.99	178	58	22	117.1	308	3.83	134	102	2.16	0.89	1.06	9.41	7.19	0.74	1.41	0.02	0.05	4.19	132	37.6	89.7	31.5	351	40.3	185				11	0.95	28.1	2.51		13.6999	1797.5	2534.47	250
Male	76	61.1	34.4	26.7	76.3	44.9	31.4	179	228	803	336	9.46	250	34	14	103.6	324	4.13	135	101	2.24	0.84	1.03	4.39	2.48	1.74	0.1	0.06	0.01	5.71	117	36.5	63.9	20.5	321	42.5	62									0.142529	88.3678	8.83678	35.6322
Male	63	68.7	40.2	28.5	11.2	2.6	8.6	18	15	74	71	7.59	214	83	8	155.1	416	4.33	140.8	106.8	2.47	0.89	1.14	6.08	3.54	1.41	0.43	0.68	0.02	4.09	118	36.9	90.2	28.9	320	51	242	2.3	3.49	10.28						1.07957	607.574	261.257	171.631
Male	41	71	42.3	28.7	17.2	4.9	12.3	56	51	118	560	4.73	223	164	15.5	65.2	363	3.42	139.8	100.9	2.37	0.65	0.98	7.17	4.5	2.01	0.48	0.09	0.09	3.75	132	37.7	100.5	35.2	350	56.8	351	7.15	6.41	52.4	10.7	0.96	50.3	4.22	15.8	1.07463	785.821	377.194	174.627
Female	58	81.4	43.6	37.8	16.5	3.8	12.7	23	21	85	17	5.56	143	56	14	59.5	320	4.04	137	101	2.52	0.9	1.34	6.48	4.17	1.68	0.5	0.07	0.06	4.67	127	38.6	82.7	27.2	329	42	227				10.5	0.92	27.4	2.65	15.1	1.24107	563.446	281.723	135.119
Male	65	56.1	21.2	34.9	7.4	2	5.4	16	8	134	31	3.78	157	14	16	84.7	194	4.44	139	103	1.98	0.88	1.26	9.5	6.4	1.9	1.1	0.1	0.1	3.67	78	25.5	69.6	21.3	306		639	1.68	4.19	6.4	14.4	1.27	52.3	5.62		3.70526	2152.42	2367.66	336.316
Female	66	69.1	36.7	32.4	8.8	2	6.8	16	10	72	11	4.77	144	79	17	49.3	190	4.24	139	105	2.27	0.97	1.18	5	2.7	1.7	0.4	0.1	0.1	3.76	118	34.9	92.9	31.3	337	40.7	301	2.23	6.14	5.4	11.9	1.04	35.6	4.33		0.635294	478.059	191.224	177.059
Male	63	64.3	39.3	25	15.4	3.3	12.1	14	14	80	15	4.94	140	112	12	104.1	305	3.91	143	107	2.12	0.91	1.33	4.72	2.42	1.79	0.35	0.13	0.02	3.91	120	37.6	96.3	30.8	320		155	1.99	0.72	4.4	11.8	1.03	29.5	2.94		0.473184	209.553	73.3436	86.5922
Male	61	72.6	34.1	38.5	8.6	2.6	6	12	6	101	40	5.12	124	70	11	81.8	284	4.39	135	98	2.82	1.02	1.11	5.57	3.75	1.41	0.38	0.01	0.02	4.84	129	40.3	83.3	26.6	320		447	2.82	1.93	0.8	11.4	1.06	35.8	5.23		1.01064	1188.83	451.755	317.021
Male	65	63.7	37.5	26.2	5.1	1	4.1	19	12	74	35	5.26	124	35	11	54	455	4.28	139.1	105.6	2.32	0.77	1.01	6.94	4.91	1.48	0.41	0.12	0.02	3.2	103	30.7	95.9	32.2	336	43.8	394				11	0.98	33.3	3.34	14.9	1.3602	1307.12	535.92	266.216
Male	65	77.1	45	32.1	15.4	2.4	13	29	27	81	29	9.14	189	160	19	99.8	452	4.31	140	106	2.4	0.86	1.12	6.7	4.3	1.5	0.7	0.2	0	4.94	152	44.8	90.7	30.7	339		171	1.8	1.01		10.9	0.94	24.3	3.41		2.00667	490.2	343.14	114
Female	56	85.3	24.7	60.6	11.5	4.4	7.1	25	9	103	55	7.78	225	27	8	50.6	158	4.22	133	98	2.21	0.95	1.2	6.86	2.91	2.7	1.06	0.13	0.06	3.8	98	31.4	82.6	25.8	312	43	377	3.63	1.24	11.6						1.14244	406.322	430.702	139.63
Male	65	62.6	36.3	26.3	7.4	1.3	6.1	12	8	76	12	4.52	105	53	12.4	73.2	523	4.05	141.1	108.3	2.71	0.83	0.94	6.5	3.22	2.53	0.63	0.09	0.03	4.6	139	41.1	89.3	30.2	338	42.5	186				10.9	0.97	31.1	3.54	14.9	0.801818	236.727	149.138	73.5178
Male	61	63.2	38.3	24.9	14.3	2.4	11.9	20	16	64	39	5.74	153	99	10	121.3	544	3.81	140	104	2.39	0.82	1.29	8.53	5.36	2.33	0.62	0.2	0.02	5.16	156	45.1	87.4	30.2	346	40.2	215	2.05	1.89	29.1	11.3	1.01	29.2	3.58	16.1	1.42627	494.592	306.647	92.2747
Male	55	73.9	42.4	31.5	7.1	1.7	5.4	21	21	66	35	7.91	144	141	17	86.9	318	3.9	140	101	2.38	0.93	1.16	10.29	6.8	2.56	0.76	0.11	0.06	5.36	159	46.6	86.9	29.7	341	38.4	315				10.4	0.9	29.3	4.37	17.7	2.01875	836.719	635.906	123.047
Male	61	66	36.1	29.9	11.9	2.2	9.7	23	24	74	19	4.89	173	30	9.4	83.1	418	4.2	143.8	109.9	2.21	0.83	0.57	3.96	2.15	1.47	0.3	0.03	0.01	3.36	89	29.2	86.9	26.5	305	68.3	235	4	2.06	11.98	11.5	1.02	30.4	3.81	14.5	0.438776	343.707	103.112	159.864
Male	66	67.5	40.8	26.7	16.7	2.4	14.3	12	15	68	23	5.29	119	140	16	67.7	327	3.99	143	105.5	2.4	0.84	1.16	6.26	4.02	1.45	0.45	0.31	0.03	5.35	154	46.2	86.4	28.8	333	38	154	6.91	0.77	5.3	11	0.98	34.9	3.13	13.9	1.24759	426.952	192.128	106.207
Male	50	60.9	36.6	4.3	12	3.1	8.9	16	12	57	20	4.26	128	49	14	83.6	290	4.08	140	106	2.09	0.75	1.34	8	5.4	1.5	1	0.1	0	4.52	144	43	95.2	31.8	335		143	1.61	3.04	9.4	12	1.05	32.1	2.29		3.6	514.8	514.8	95.3333
Male	65	61.7	31.9	29.8	4.1	0.7	3.4	19	23	55	25	5.1	122	28	9	68.3	544	3.92	141	107	2.1	0.8	1.41	5.39	3.34	1.53	0.44	0.06	0.02	3.63	99	32.4	89.3	27.3	306	46.6	277	1.83	1.54	8.3	12.5	1.09	28.1	3.98		0.960523	604.693	266.065	181.046
Male	84	69.9	42.5	27.4	13.5	2.8	10.7	20	17	103	24	5.73	162	104	12	76.9	465	4.98	141	106	2.41	0.85	1.07	7.9	5	2	0.6	0.3	0.1	4.91	155	45.4	92.5	31.5	341		269	2.75	4.47	28.8	10.1	0.89	32.5	2.73		1.5	672.5	403.5	134.5
Male	44	64.5	31.3	33.2	14.5	3.8	10.7	12	13	97	118	4.94	129	23	15	102.8	356	4.29	139	104	2.21	0.87	1.42	5.98	3.4	1.58	0.65	0.31	0.04	3.72	105	31.2	83.9	28.2	337	41.3	306	1.88	2.01	6.1	11.2	0.97	28.9	5.37		1.39873	658.481	428.013	193.671
Male	68	63.4	40.2	23.2	7.9	1.2	6.7	16	19	93	21	4.4	125	62	15	55.8	365	4.44	139.3	103.7	2.57	0.93	1.46	8.32	4.06	2.97	0.97	0.27	0.05	4.55	143	41.9	92.1	341	31.4	44.2	387	4.82	2.68	10.3	11.4	1.02	32.9	3.66	12.8	1.32599	529.03	513.159	130.303
Male	48	78.7	47.2	31.5	12.2	2.1	10.1	16	21	62	25	7.26	128	98	11	101.8	548	4.38	140	103	2.46	0.85	1.07	6.26	4.32	1.46	0.4	0.05	0.03	4.85	140	41.7	86.1	28.9	336		281	1.73	1.83	10.3	11.7	1.02	21.1	4.41		1.18356	831.452	332.581	192.466
Male	40	68.8	41.9	26.9	12.1	2.5	9.6	17	17	94	33	5.34	170	102	9	72.2	420	3.97	139.8	105.5	2.33	0.9	1.45	9.03	5.8	2.03	0.87	0.28	0.05	4.6	134	39.1	85	29.1	343	37.7	368				13.1	1.18	37.2	4.25	14	2.48571	1051.43	914.743	181.281
Male	66	76.7	45.6	31.1	20.9	4.2	16.7	32	43	94	24	5.97	174	99	12	100.3	430	3.5	143	111	2.32	0.92	1.02	8.16	5.74	1.65	0.43	0.28	0.06	5.59	162	47.5	85	29	341	39.3	285	1.48	1.08	4.5	10.2	0.89	23.6	3.2	14.3	1.49588	991.455	426.325	172.727
Male	71	70.1	41	29.1	11.5	2.6	8.9	23	35	50	69	4.25	166	58	14	76.6	387	4.45	143	107	2.24	0.86	1.31	8.58	4.87	2.81	0.77	0.1	0.03	5.22	163	48.4	92.7	31.2	337	47.8	300				10.3	0.9	24.6	2.54		1.33448	519.929	400.345	106.762
Male	73	80.6	42.9	37.7	9.6	2.3	7.3	31	31	127	26	8.61	191	105	20	80.7	290	4.32	137	100	2.36	0.93	0.87	8.8	5.9	0.3	0.5	0.1	0	5.22	156	47.1	90.2	29.9	331		222				11.8	1.03	26.4	3.98		9.83333	4366	2183	740
Male	23	62.7	40.1	22.6	13.6	2.9	10.7	16	13	68	24	4.74	157	118	11.7	76.1	425	3.89	140.7	106.1	2.23	0.87	1.09	5	3.8	0.86	0.23	0.09	0.02	4.24	113	35.1	82.8	26.7	322	41.5	142	1.58	1.75	4.47	11.2	1	34.6	3.47	14	1.01628	627.442	144.312	165.116
Male	43	74.5	45.9	28.6	15.3	3.2	12.1	16	13	67	37	5.21	146	121	4.8	66.4	359	4.03	136.7	101.6	2.47	0.87	1.11	6.27	3.94	1.9	0.36	0.05	0.02	5.16	141	42.6	82.6	27.3	331	36.1	238		1.5		12.9	1.15	28.5	2.53	16	0.746526	493.537	177.673	125.263
Male	63	80.6	46	34.6	13.6	2.4	13.6	61	85	91	89	5.45	254	114	21.2	84	444	4.24	139	98	2.56	0.9	1.33	7.78	3.75	2.25	0.74	0.88	0.16	5.76	168	49.1	85.2	29.2	342	36.4	412	2.35	0.48		11.1	0.97	25.4	3.22		1.23333	686.667	508.133	183.111
Male	61	75	29.6	45.4	13.6	5.5	8.1	30	28	107	45	5.36	123	19	2	55	211	3.99	135.5	101.6	2.16	0.91	1.25	6.23	3.59	1.85	0.74	0.03	0.02	3.52	112	33.4	94.9	31.8	335	44.1	359	2.18	2.98	11.6	14.3	1.29	35.1	4.82	15.7	1.436	696.654	515.524	194.054
Male	65	51.1	25.4	25.7	24.4	6.5	17.9	26	17	102	75	5.56	481	430	28	72.9	256	4.14	133	101	2.05	0.96	1.04	11.42	8.37	1.29	1.65	0.07	0.04	1.69	65	18.3	108.3	38.5	355	50.1	281				12.2	1.07	34	3.83	15.6	10.7058	1823.23	3008.33	217.829
Female	38	72.1	41.9	30.2	18.3	3	15.3	20	17	100	14	7.48	123	68	11	76	279	3.54	142	102	2.34	0.8	1.24	5.23	3.69	1.14	0.32	0.06	0.02	4.43	131	38.5	86.9	29.7	341		261	2.92	1.38	0.8	9.5	0.83	20.2	2.58		1.03579	844.816	270.341	228.947
Female	64	70.6	42.1	28.5	11.6	2.4	9.2	12	11	39	20	5.46	116	81	9	87.7	382	3.7	140	103	2.27	0.98	1.28	8.6	5.5	2.4	0.5	0.1	0	4.37	130	37.6	86.1	29.7	345		120	3.09			11.8	1.03	26.4	2.85		1.14583	275	137.5	50
Male	62	66.1	40.3	25.8	15.8	3.6	12.2	24	15	55	16	4.52	122	105	17	81.8	338	4.48	137.6	100.3	2.4	0.84	1.15	6.55	4.47	1.21	0.64	0.21	0.02	3.81	129	38.5	101	33.9	335	42.5	220				11.3	1.01	28.9	2.44	15.1	2.3643	812.727	520.145	181.818
Male	61	71.8	37.8	34	8.4	1.8	6.6	7	11	72	80	11.87	123	35	4	130.4	411	5.07	135	98	2.5	0.91	1.29	11.4	8.6	1.47	0.87	0.43	0.03	3.94	112	34.4	87.3	28.4	325		548	1.84	1.48	7.2	10.1	0.88	22.9	5.58		5.0898	3205.99	2789.21	372.789
Male	55	60.3	31	29.3	5.1	0.8	4.3	86	59	128	42	5.88	270	98	17	835	436	4.9	137	103	1.71	0.86	2.03	4.7	0.5	1.5	0.5	0.3	0	2.22	64	18.7	84.2	28.8	342		132				11.4	0.99	25.7	4.58		0.166667	44	22	88
Male	68	84.7	41.6	43.1	8.3	1.6	6.7	18	17	119	37	4.33	140	57	11	58.4	407	4.12	139.7	104.7	2.46	0.79	1.18	7.3	5.07	1.61	0.55	0.06	0.01	4.79	136	40.6	84.8	28.4	335	44.8	301	2.86	1.31	3.2	12.1	1.08	32.9	4.62	13.8	1.73199	947.87	521.328	186.957
Female	45	76	44	32	15.5	3.2	12.3	23	12	47	12	4.72	197	57	10	57.8	274	3.92	140	102	2.39	0.9	1.21	5.11	3.38	1.12	0.48	0.1	0.03	4.03	129	37.6	93.3	32	343	43.5	223				11.5	1.01	31.7	3.43		1.44857	672.982	323.031	199.107
Male	69	66.2	37.5	28.7	18.2	3.1	15.1	57	84	69	28	4.55	124	64	16	70.2	336	4.34	139.6	101.9	2.47	0.86	1.48	3.68	1.56	1.62	0.36	0.11	0.03	4.01	133	39.6	98.8	33.2	336	44.2	183				12	1.07	31.4	2.85	15	0.346667	176.222	63.44	112.963
Male	65	56.3	27.7	28.6	27.9	14.4	13.5	38	30	95	108	4.44	234	401	32	206.3	417	3.32	132	105	1.75	0.72	0.51	4.53	3.28	0.6	0.56	0.05	0.04	2.68	92	25.5	95.1	34.3	361	54.1	109									3.06133	595.867	333.685	181.667
Male	69	68.5	42.1	26.4	9.4	2	7.4	43	45	94	26	4.82	174	46	11.1	75.2	340	4.14	138.9	101.4	2.31	0.79	1.2	4.91	2.06	2.1	0.62	0.12	0.01	4.58	135	40.1	87.6	29.5	337	46.4	193	5.23	2.51	201.6	10.8	0.97	32.5	3.99	15.5	0.60819	189.324	117.381	91.9048
Female	49	75.4	35.3	40.1	14.9	3.1	11.8	16	8	102	15	5.38	214	25	12.5	82.8	307	3.74	143.7	106.6	2.67	0.94	1	8.35	5.11	1.82	0.66	0.73	0.03	4.01	113	35	87.3	28.2	323	40	282	1.59	3.75		11.5	1.03	27.1	4.37	16.6	1.85308	791.769	522.568	154.945
Male	52	78.2	45.4	32.8	12.9	2.5	10.4	29	20	158	292	7.07	156	111	14	69.3	422	3.75	137	101	2.35	0.92	0.82	7.78	4.1	2.76	0.61	0.26	0.05	5.36	158	46.4	86.6	29.5	341	42.5	323	4.38	2.59	12.6	10	0.89	30.7	2.226	14.2	0.906159	479.819	292.689	117.029
Male	60	67.6	43.6	24	11	2.5	8.5	18	17	122	158	5.22	156	66	13	85.8	354	3.98	139	105	2.36	0.88	1.05	9	5.3	2.7	0.9	0.1	0	5.06	150	45.2	89.4	29.7	332		217	2.43	2.42	9.9	9.1	0.82	31.2	2.24	15.2	1.76667	425.963	383.367	80.3704
Female	58	72.6	35.9	36.7	8.5	2.1	6.4	8	5	93	22	8.1	123	18	5.2	31.4	296	4.1	135	95.5	2.42	0.72	1.35	8.64	7.05	1.11	0.44	0.02	0.02	3.41	93	28.3	83	27.3	329	40.3	379		0.614	44.63	13.7	0.22	31.5	4.85	11.7	2.79459	2407.16	1059.15	341.441
Male	74	72.1	39.9	32.2	13.2	2	11.2	20	18	74	25	9.53	163	425	19.5	312	419	5.79	130.9	102.1	2.3	0.92	1.71	6.03	3.63	1.55	0.6	0.19	0.06	4.31	128	39	90.5	29.7	328	41.3	245	1.79	3.15	11.12	10.6	0.95	33	3.86	13.4	1.40516	573.774	344.265	158.065
Female	66	68.4	40.8	27.6	10.7	2.1	8.6	14	8	121	13	5.4	168	32	15	51.6	207	3.97	138	108	2.27	0.8	1.17	3.6	2.2	0.7	0.5	0.2	0	4.39	93	29.3	66.6	21.3	319		125	3.18	0.74	20.1	11.7	1.02	23.1	2.19		1.57143	392.857	196.429	178.571
Female	67	75.3	45.7	29.6	19	2.4	16.6	21	13	69	23	5.71	184	103	18.6	63.2	323	4.4	139.9	103.7	2.44	0.85	1.27	6.59	4.65	1.48	0.31	0.12	0.03	4.64	144	41.6	89.8	31.1	346	41.3	209	4.7	2.24	42.1	10.4	0.93	27.2	3.12	15.6	0.973986	656.655	203.563	141.216
Female	49	59.4	32.8	26.6	17.5	2.9	14.6	20	20	52	25	6.55				97.8	242	3.98	136	104	2.17	1.09	1.29	7.4	5.1	1.3	0.6	0.4	0	4.32	125	37.4	86.6	28.8	333		245				9.4	0.82	26.3	1.91		2.35385	961.154	576.692	188.462
Male	35	71	42.1	28.9	9.8	1.8	8	18	22	111	47	5.93	119	39	10.9	73.6	450	3.99	138.4	104.8	2.35	0.84	0.9	7.42	4.41	2.37	0.49	0.12	0.03	4.58	139	41.2	90	30.3	337	42.6	254				10.4	0.92	31.7	3.54	13.9	0.911772	472.633	231.59	107.173
Male	64	74.2	46.2	28	41.2	6.7	34.5	97	219	63	72	5.42	220	99	13	77.9	356	3.53	141	107	2.36	0.85	1.19	14.19	12.69	0.59	0.88	0	0.03	4.25	129	36.5	85.9	30.4	353	39.7	206	3.14	3.52	9.7	10.1	0.88	20.9	2.54		18.9275	4430.75	3899.06	349.153
Female	80	69.4	42.1	27.3	22.9	4	18.9	14	12	63	12	4.78	118	24	11.7	55.5	347	3.87	138.9	103.8	2.31	0.85	1.42	4.47	2.12	1.69	0.52	0.12	0.02	3.76	124	36.9	98.1	33	336	47.1	209	3.55	1.25		12	1.06	26.5	2.79	16	0.652308	262.178	136.332	123.669
Female	56	60.2	34.5	25.7	10.7	2	8.7	22	34	95	15	4.85	178	32	16	97.8	383	4.69	137	102	2.25	0.72	1.17	6.62	4.48	1.46	0.38	0.28	0.02	5.01	144	44.1	88.1	28.8	327		233		0.77							1.16603	714.959	271.684	159.589
Male	64	88.7	38.1	50.6	17.2	4.2	13	19	12	96	44	5.44	164	63	17	84.5	603	4.65	139	101	2.4	0.99	1.11	8.64	5.46	2.14	0.76	0.25	0.03	5.27	144	44	83.5	27.3	327	45.5	329				12	1.05	32	5.73		1.93907	839.411	637.953	153.738
Female	28	62.9	35.2	27.7	7.3	1.8	5.5	12	11	69	23	5.59	169	23	13	62.8	302	4.33	137	102	2.2	0.85	1.44	1.76	0.93	0.57	0.06	0.12	0.08	2.5	63	20.6	82.4	25.2	305		160	2.54	1.13	3.9	10.9	0.95	32.3	3.4		0.0978947	261.053	15.6632	280.702
Male	50	69.4	43.6	25.8	16.3	3.2	13.1	34	65	74	49	4.77	182	142	7.6	69.8	579	3.78	140.6	103.3	2.23	0.98	1.41	9.68	5.45	2.99	0.88	0.29	0.07	5.24	162	46.6	88.9	30.9	348	39.7	350	2.33	0.86	3.7	11	0.98	32	3.4	14.6	1.60401	637.96	561.405	117.057
Male	63	63.4	38.5	24.9	16.1	2.7	13.4	15	12	68	15	5.23	136	37	8	68.2	316	3.75	141	106	2.37	0.72	0.93	7.3	4.92	1.94	0.38	0.05	0.01	4.84	144	40.6	83.9	29.8	355	36.4	221				10.9	0.97	30.1	2.54	17	0.963711	560.474	212.98	113.918
Male	63	60.8	33.3	27.5	14.4	3.5	10.9	25	31	63	33	5.565	216	58	6.8	98.5	361	3.9	139.3	103.6	2.11	0.86	0.89	7.03	5.76	0.56	0.49	0.2	0.02	3.6	113	32.7	90.8	31.4	346	44.1	104	2.86	3.88	6.5	12.6	1.12	28.7	5.36	14.2	5.04	1069.71	524.16	185.714
Male	26	73.7	45.8	27.9	13.3	2.2	11.1	24	14	72	24	5.06	155	163	15.6	95.5	363	4.86	139.8	101.7	2.52	0.91	1.34	7.7	4.23	2.52	0.71	0.19	0.05	5.36	159	48.6	90.7	29.7	327	38.5	227									1.19179	381.036	270.535	90.0794
Male	36	77.7	47.4	30.3	15.4	2	13.4	82	162	80	132	3.47	186	168	8.7	102.6	664	4.38	141.9	100.7	2.71	0.92	1.57	6.62	3.24	2.54	0.57	0.25	0.02	5.39	157	48.1	89.2	29.1	326	39.6	257									0.727087	327.827	186.861	101.181
Male	51	71	44.4	26.6	11	2	9	23	32	45	18	5.04	187	91	16.8	81.1	369	4.02	141.6	103.9	2.37	0.89	1.22	6.49	3.79	2.02	0.49	0.11	0.08	5.85	169	51.7	88.4	28.9	327	40.3	246									0.919356	461.554	226.162	121.782
Female	44	74.7	41.3	33.4	8.2	1.6	6.6	14	14	55	24	5.43	146	33	14.5	54.4	297	4.02	140.4	103.3	2.25	0.81	1.1	7.54	4.24	2.52	0.57	0.16	0.05	5.35	134	42.6	79.6	25	315	41.2	356									0.959048	598.984	341.421	141.27
Male	50	72.8	45	27.8	17.3	2.9	14.4	37	52	72	46	5.64	178	111	9.3	88.9	350	4.67	140	103	2.43	0.78	0.96	7.52	4.28	2.51	0.59	0.09	0.05	5.52	165	47.7	86.4	29.9	346	38.9	287									1.00606	489.386	288.738	114.343
Female	67	75.9	43.7	32.2	13.6	2.1	11.5	20	18	97	18	4.93	197	122	15.2	60.2	292	4.38	143.5	107	2.28	0.98	1.04	4.96	2.14	2	0.37	0.42	0.03	4.28	138	43.2	100.9	32.2	319	50.1	182									0.3959	194.74	72.0538	91
Male	46	77.3	45.3	32	7.5	1.3	6.2	22	19	67	31	5.56	194	69	15.7	70.7	244	5.24	142.4	103.2	2.5	0.93	1.04	7.87	3.11	3.68	0.49	0.5	0.09	5.26	156	47.1	89.5	29.7	331	38.4	312									0.414103	263.674	129.2	84.7826
Male	58	76.9	45.4	31.5	12.4	1.8	10.6	26	32	78	63	6.48	145	128	14.7	83.1	392	4.37	140.5	101.5	2.42	0.89	0.97	5.11	1.96	2.65	0.32	0.14	0.04	4.86	155	45.9	94.4	31.9	338	40.6	223									0.236679	164.936	52.7795	84.1509
Male	70	76	46.1	29.9	17.4	2.7	14.7	39	32	74	39	5.41	201	165	23.5	78.5	454	4.54	142	103.3	2.43	0.96	1.13	5.31	2.76	1.8	0.6	0.12	0.03	4.75	154	45.6	96	32.4	338	40.1	241									0.92	369.533	221.72	133.889
Female	48	75.1	41.4	33.7	10.4	1.8	8.6	23	25	49	39	5.41	147	86	10.4	63.5	260	4.07	138.6	102.6	2.29	0.79	0.96	4.11	2.23	1.42	0.32	0.11	0.03	4.75	119	38.8	81.7	25.1	307	44.5	308									0.502535	483.69	154.781	216.901
Female	37	69.2	38.1	31.1	6.6	1.3	5.3	25	24	50	11	4.46	144	31	8.1	44.6	236	4.57	138.4	105.6	2.33	0.89	1.2	10.16	7.95	1.66	0.48	0.03	0.04	4.15	131	39.5	95.2	31.6	332	42.3	300									2.2988	1436.75	689.639	180.723
Female	51	78.5	43.4	35.1	8.5	1.3	7.2	21	17	70	10	5.42	154	110	21.4	77.8	262	4.25	141.8	103.8	2.43	0.9	1.56	4.89	2.3	2.15	0.32	0.1	0.02	4.74	137	43.1	90.9	28.9	318	40.5	194									0.342326	207.535	66.4112	90.2326
Female	36	76	46.7	29.3	18	3.3	14.7	21	24	53	22	4.8	148	98	9	53.1	281	3.88	139	101.1	2.46	0.81	1.34	7.93	4.47	2.76	0.56	0.11	0.03	6.47	133	43.1	66.6	20.6	309	33.4	209									0.906957	338.489	189.554	75.7246
Female	47	66.5	40.3	26.2	10.2	2	8.2	18	16	68	13	5.34	150	66	6.1	59.6	238	4.32	139.9	104.4	2.29	0.8	1.14	6.06	3.36	2.13	0.43	0.1	0.04	4.58	135	41.8	91.3	29.5	323	37.6	296									0.67831	466.93	200.78	138.967
Male	53	69.5	42.8	26.7	13	2.7	10.3	25	29	103	22	5.5	166	52	8.3	81.1	292	4.48	142.7	104.1	2.32	0.86	1.33	6.23	3.71	1.88	0.48	0.13	0.03	5.03	156	46.5	92.4	31	335	41.8	225									0.947234	444.016	213.128	119.681
Male	56	75.1	45.1	30	14.1	2.6	11.5	18	18	60	17	5.28	123	48	9.9	92.8	341	4.17	140.8	102	2.47	0.96	1.07	6.49	3.13	2.55	0.57	0.2	0.04	5.59	164	50.7	90.7	29.3	323	42.3	193									0.699647	236.898	135.032	75.6863
Female	58	72.8	44.4	28.4	8.9	1.4	7.5	25	22	88	21	5.27	128	49	11.1	47.9	201	4.2	143.2	105.8	2.33	0.88	1.17	3.88	2.69	0.83	0.32	0.02	0.02	4.39	136	40.4	92	31	337	39.8	177									1.03711	573.651	183.568	213.253
Male	17	76.9	46.4	30.5	12.4	2.4	10	32	35	85	29	5.63	121	125	9.8	81.8	374	4.69	140.5	100.2	2.48	0.9	1.38	8.49	3.08	4.4	0.73	0.24	0.04	5.6	161	50.2	89.6	28.8	321	42.8	326									0.511	228.2	166.586	74.0909
Female	24	77.6	48.2	29.4	14.5	2.9	11.6	18	12	61	11	4.96	142	53	10.2	70.7	263	3.83	140.8	104.5	2.46	0.87	1.24	6.43	3.57	2.25	0.48	0.11	0.02	4.7	137	42.2	89.8	29.1	325	39.7	246									0.7616	390.32	187.354	109.333
Male	34	75	44.5	30.5	13.7	2.1	11.6	26	20	68	12	5.44	191	95	12.5	66.1	297	4.38	141.1	103.1	2.41	0.91	1.13	10.06	7.36	1.78	0.77	0.1	0.05	5.3	160	48.7	91.9	30.2	329	40.3	200									3.18382	826.966	636.764	112.36
Female	63	73.5	42.7	30.8	12.5	2.2	10.3	29	33	80	27	5.04	180	89	9.3	53.7	328	4.28	142.3	103.1	2.43	0.92	1.21	5.93	3.13	2.24	0.43	0.1	0.03	4.93	140	43.8	88.8	28.4	320	42	243									0.600848	339.549	146.006	108.482
Female	56	78.8	44.4	34.4	8.9	1.3	7.6	24	23	94	17	6.41	161	65	12.8	58.3	286	4.58	141.4	102.6	2.46	0.91	1.34	9.77	7.06	2.23	0.4	0.04	0.04	4.88	145	44.1	90.4	29.7	329	39	329									1.26637	1041.59	416.635	147.534
Female	33	73.2	41.9	31.3	7.2	1.5	5.7	19	10	37	7	5.25	163	77	10	46.6	249	3.79	141.1	106.3	2.3	0.77	1.01	4.96	2.24	2.36	0.27	0.06	0.03	4.08	122	37.4	91.7	29.9	326	42.9	182									0.256271	172.746	46.6414	77.1186
Female	47	70.7	43.2	27.5	11.9	2.2	9.7	38	34	63	23	4.74	183	61	7.3	51.8	264	4.44	139.3	102.9	2.35	0.76	1.04	6.69	3.5	2.37	0.65	0.12	0.05	4.55	139	43.5	95.6	30.5	320	43.1	179									0.959916	264.346	171.825	75.5274
Male	27	79.1	46	33.1	7.3	1.6	5.7	34	55	64	106	5.22	221	362	13.2	99.4	675	5.05	139.5	101	2.46	0.9	1.1	8.46	4.96	2.58	0.5	0.36	0.06	5.84	176	53.8	92.1	30.1	327	41.3	247									0.96124	474.853	237.426	95.7364
Male	34	77.1	47.9	29.2	7.8	1.3	6.5	18	18	76	19	4.66	183	77	12.8	72.6	503	4.69	141.3	103.1	2.53	0.93	1.2	4.59	2.79	1.31	0.41	0.04	0.04	5.4	151	47.7	88.3	28	317	41	239									0.873206	509.015	208.696	182.443
Female	50	77.1	46.3	30.8	11.5	1.7	9.8	20	16	57	10	5.66	139	96	8.4	43.7	242	4.29	139.5	101.1	2.43	0.92	1.3	6.12	2.3	3.02	0.51	0.26	0.03	4.73	142	44	93	30	323	48.1	206									0.388411	156.887	80.0126	68.2119
Female	27	73.4	48.2	25.2	16.2	2.9	13.3	17	15	63	8	6.03	122	43	9.6	58.1	254	4.01	140.6	103.5	2.46	0.95	1.43	4.88	3.04	1.31	0.36	0.14	0.03	4.99	145	44.6	89.4	29.1	325	42.5	140									0.83542	324.885	116.959	106.87
Male	29	79.4	48.8	30.6	15.2	2.9	12.3	36	42	62	32	4.91	172	166	8.3	87	425	4.06	142.3	102	2.51	0.92	1.34	6.95	3.37	2.72	0.61	0.22	0.03	4.98	153	46.4	93.2	30.7	330	39.2	216									0.755772	267.618	163.247	79.4118
Female	51	78.3	47.4	30.9	9.1	1.7	7.4	92	87	85	77	6.74	313	121	11.7	54.8	264	4.36	142.4	105.7	2.52	0.84	1.41	6.84	5.56	1.01	0.24	0	0.03	4.77	142	43.1	90.4	29.8	329	38.3	306									1.32119	1684.51	404.284	302.97
Male	35	68.2	46.9	21.3	9.3	1.7	7.6	33	28	61	15	5.22	197	389	14.9	69.9	419	4.36	142.4	103.6	2.46	0.88	1.18	8.91	4.94	2.33	0.5	1.07	0.07	5.02	149	46.1	91.8	29.7	323	39.8	243									1.06009	515.202	257.601	104.292
Male	47	77	49.3	27.7	9.6	1.9	7.7	27	29	87	15	5.72	165	119	12.5	88.3	308	4.72	141.5	102.2	2.53	0.9	1.22	6.37	3.68	2.11	0.44	0.12	0.02	5.35	167	50.4	94.2	31.2	331	42.2	197									0.767393	343.583	151.176	93.3649
Male	25	79.4	49.3	30.1	18.2	2.8	15.4	26	29	83	14	4.75	165	76	21.9	70.6	342	4.4	141.9	101.4	2.55	0.94	1.35	7.39	4.01	2.64	0.64	0.07	0.03	5.53	174	52.6	95.1	31.5	331	42.9	272									0.972121	413.152	264.417	103.03
Female	67	72	42.2	29.8	10.5	1.7	8.8	29	26	59	19	6.56	197	84	26.6	52.2	379	3.76	142.2	106.1	2.29	0.84	1.22	5.57	3.16	2.09	0.27	0.03	0.02	4.57	138	40.8	89.3	30.2	338	38.9	270									0.40823	408.23	110.222	129.187
Male	34	75	48	27	19.9	3	16.9	22	40	84	44	6.72	179	106	17	85.7	238	4.41	140.3	101.1	2.47	0.96	1.37	7.01	4.44	2.02	0.43	0.05	0.07	5.94	172	51.6	86.9	29	333	37.2	274									0.945149	602.257	258.971	135.644
Male	35	71.9	44.8	27.1	12	1.7	10.3	27	54	112	18	5	164	62	6.8	82.4	374	4.48	141.6	105	2.34	0.9	1.07	7.56	3.95	2.89	0.56	0.13	0.03	5.27	153	47.4	89.9	29	323	37.2	255									0.765398	348.529	195.176	88.2353
Female	31	72.1	43.7	28.4	10.7	1.7	9	13	12	60	43	4.87	115	38	9.4	55.5	419	3.91	140.3	101.1	2.45	0.88	1.37	9.52	5.28	3.38	0.69	0.12	0.05	4.81	145	44.6	92.7	30.1	325	42.4	347									1.07787	542.059	374.021	102.663
Male	30	80.4	48.4	32	11.7	1.5	10.2	46	65	76	45	5.59	162	172	8.9	77.1	397	4.49	139.9	101	2.6	0.87	1.34	9.65	3.46	4.89	0.78	0.42	0.1	5.62	165	49.2	87.5	29.4	335	39.4	218									0.551902	154.249	120.315	44.5808
Male	56	72.8	39.4	33.4	10.1	1.8	8.3	49	21	87	19	4.99	132	205	14	74.5	335	5.42	141.4	105.1	2.33	0.87	1.12	4.92	2.48	1.75	0.39	0.25	0.05	5.95	127	41.6	69.9	21.3	305	37.9	285									0.552686	403.886	157.515	162.857
Male	32	73.3	45.2	28.1	11.9	1.8	10.1	22	32	75	35	5.47	152	100	10.4	68.6	366	4.72	142.3	103.8	2.44	0.92	1.05	7.16	3.89	2.56	0.53	0.12	0.06	5.43	172	52.7	97.1	31.7	326	41.4	322									0.805352	489.289	259.323	125.781
Female	38	77.1	43.2	33.9	9.3	1.6	7.7	17	15	49	8	4.68	143	50	14.2	56.1	228	3.91	139.3	102.5	2.4	0.83	1.32	7.14	4.32	1.81	0.68	0.26	0.07	4.44	131	41.2	92.8	29.5	318	39.1	176									1.62298	420.066	285.645	97.2376
Male	33	75.3	45.9	29.4	11.8	2	9.8	34	54	83	57	5.25	200	146	13.8	89	456	4.92	140.6	103.5	2.54	0.94	1.33	7.83	3.81	3.4	0.53	0.06	0.03	5.6	164	49.8	88.9	29.3	329	38	254									0.593912	284.629	150.854	74.7059
Female	51	78.6	45.9	32.7	12.3	1.7	10.6	21	19	86	11	5.27	224	97	22.3	58.8	391	4.69	140.8	102.7	2.45	0.93	1.17	7.46	4.47	2.44	0.42	0.08	0.05	4.9	140	43.4	88.6	28.6	323	39.3	261									0.769426	478.143	200.82	106.967
Male	45	73.9	47.3	26.6	18.5	2.5	16	20	13	79	17	4.7	151	53	8.3	75.8	382	4.89	142.8	103.3	2.56	0.94	1.42	5.07	1.64	2.59	0.53	0.25	0.06	5.44	162	48.6	89.3	29.8	333	40.8	271									0.335598	171.598	90.9472	104.633
Male	46	78.4	47	31.4	17.8	2.5	15.3	37	65	50	47	5.19	183	130	8.5	69.3	358	4.4	141.4	103.1	2.42	0.94	1.18	7.43	3.92	2.41	0.7	0.31	0.09	4.73	148	44.2	93.4	31.3	335	39.8	293									1.13859	476.581	333.607	121.577
Female	33	71.5	40.4	31.1	8.4	1.2	7.2	12	10	46	11	4.45	179	35	9.9	35.8	228	4.08	138.3	104.7	2.31	0.89	1.28	8.57	5.95	1.99	0.53	0.06	0.04	4.22	118	36.5	86.5	28	323	40.5	353									1.58467	1055.45	559.39	177.387
Male	53	70.6	47.4	23.2	17.5	2.5	15	25	35	84	24	5.04	184	140	10.5	97.5	389	4.22	141.5	104.7	2.45	0.93	1.22	7.76	5.1	1.85	0.57	0.2	0.04	5.02	159	47.9	95.4	31.7	332	41.6	200									1.57135	551.351	314.27	108.108
Female	44	79.9	43.9	36	7.2	0.9	6.3	20	21	70	11	6.4	169	98	10.6	52.9	220	4.65	138.2	105.1	2.32	0.87	1.31	6.16	4.21	1.44	0.39	0.09	0.03	4.82	95	33.2	68.9	19.7	286	42.5	313									1.14021	915.09	356.885	217.361
Male	54	73	43.4	29.6	12.8	2.3	10.5	29	31	79	41	5.52	159	126	11.9	80.4	425	4.46	143.8	105.9	2.34	0.93	1.1	6.17	3.51	1.94	0.45	0.23	0.04	5.11	155	45.6	89.2	30.3	340	43.6	273									0.814175	493.933	222.27	140.722
Female	52	76.7	43.9	32.8	15.5	2.3	13.2	31	55	86	31	4.87	178	89	13	54.2	407	3.99	142.2	107.1	2.45	0.9	1.38	5.93	3.26	2.03	0.51	0.08	0.05	4.52	135	40	88.5	29.9	338	37.1	296									0.819015	475.35	242.428	145.813
Male	56	70.7	41.5	29.2	13.4	2.4	11	17	14	71	25	4.52	128	78	12.2	87.4	374	4.06	138.5	103	2.25	0.93	1.33	7.41	4.28	2.3	0.66	0.11	0.06	4.55	144	42.5	93.4	31.6	339	40.9	236									1.22817	439.165	289.849	102.609
Male	55	80.8	44.7	36.1	19.7	3.2	16.5	28	44	132	49	6.1	168	51	13.9	92.9	420	4.1	138.8	98.2	2.45	0.79	1.05	6.65	4.26	1.61	0.57	0.16	0.05	5.17	156	47.4	91.7	30.2	329	42.1	296									1.5082	783.205	446.427	183.851
Female	37	69.9	41.6	28.3	6.3	1.2	5.1	18	16	43	22	5.38	148	108	12.4	51	242	4.24	139.7	104.7	2.26	0.92	1.2	7.01	3.71	2.68	0.48	0.11	0.03	4.99	103	35.6	71.3	20.6	289	-----	318									0.664478	440.216	211.304	118.657
Female	55	70.4	41.6	28.8	16	3	13	26	18	51	8	4.59	167	144	19.1	55.8	293	3.77	139	100.9	2.27	0.85	1.33	5.59	1.86	3.22	0.43	0.07	0.01	4.22	127	37.8	89.6	30.1	336	40.7	186									0.248385	107.441	46.1996	57.764
Male	36	79.8	51.2	28.6	20.4	3.5	16.9	25	23	59	19	5.65	143	126	9.9	83.3	455	4.26	140.7	100.3	2.64	0.86	1.27	7.99	4.44	2.66	0.54	0.29	0.06	5.78	165	48.7	84.3	28.5	339	35.9	218									0.901353	363.88	196.495	81.9549
Male	57	71.6	43.2	28.4	22.1	2.9	19.2	24	25	76	14	5.58	180	102	11.7	66.8	372	4.23	140.3	104	2.37	0.95	1.24	6.06	3.51	1.64	0.73	0.12	0.06	5	156	44	88	31.2	355	39.4	282									1.56238	603.549	440.591	171.951
Male	68	71.5	46	25.5	22.8	3.9	18.9	24	34	127	15	13.81	197	82	16.4	99	330	4.45	139.6	103.4	2.4	0.84	0.92	5.05	3.26	1.35	0.35	0.08	0.01	5.14	157	46.3	90.1	30.5	339	40.3	151									0.845185	364.637	127.623	111.852
Female	60	78.3	43.4	34.9	10.3	1.7	8.6	28	25	115	23	6.61	252	200	22.5	68.8	276	4.59	137.4	98.9	2.43	0.91	1.05	12.02	8.61	2.7	0.62	0.04	0.05	5.2	148	44.5	85.6	28.5	333	37.8	274									1.97711	873.756	541.728	101.481
Male	48	69	42.4	26.6	9.6	2	7.6	62	156	223	407	4.69	169	102	12.1	74.3	382	4.75	142.7	106.3	2.4	0.95	1.08	6.11	3.92	1.45	0.64	0.06	0.04	4.94	148	47.9	97	30	309	45.6	222									1.73021	600.166	384.106	153.103
Female	37	82.1	46.1	36	17.7	3.3	14.4	14	13	45	10	5.23	143	82	5.4	60.6	292	3.95	138.7	102.9	2.45	0.85	1.34	7.59	3.89	3.04	0.43	0.19	0.04	4.87	147	42.7	87.7	30.2	344	37.2	308									0.55023	394.118	169.471	101.316
Female	64	77.7	44.3	33.4	10.9	1.9	9	24	12	114	12	5.51	131	37	8.4	64.7	332	4.56	141.1	103.3	2.43	0.93	1.16	5.93	3.06	2.29	0.32	0.22	0.04	4.36	135	42.2	96.8	31	320	43.2	218									0.427598	291.301	93.2164	95.1965
Male	61	72.9	40.8	32.1	14.8	2.1	12.7	23	22	77	36	5.42	204	184	13.6	94.9	412	4.47	139.5	102.3	2.43	0.84	1.23	6.21	3.48	2.04	0.58	0.08	0.03	4.98	162	49.5	99.4	32.5	327	44.4	222									0.989412	378.706	219.649	108.824
Male	42	77.2	48.4	28.8	12.6	2	10.6	23	41	85	18	5.21	156	123	14.3	72.3	405	4.51	139.9	101.5	2.48	0.88	1.21	6.4	3.08	2.59	0.47	0.25	0.01	5.25	157	48.2	91.8	29.9	326	40.8	304									0.558919	361.514	169.911	117.375
Male	46	77.4	44.5	32.9	14.1	2.2	11.9	25	44	59	73	6.08	160	83	11.4	71.6	358	4	138.4	100.5	2.37	0.84	0.97	5.4	2.98	1.82	0.48	0.1	0.02	5.28	159	46.6	88.3	30.1	341	41.2	262									0.785934	428.989	205.915	143.956
Female	42	75.7	42.8	32.9	5.5	0.9	4.6	18	15	52	9	4.72	124	79	10	62	323	3.85	137.1	99	2.39	0.87	1.26	6.05	3.65	1.84	0.37	0.16	0.03	4.28	126	39.2	91.6	29.4	321	42	318									0.733967	630.815	233.402	172.826
Female	43	77	40.2	36.8	10.5	2	8.5	33	29	59	19	4.26	129	72	6.3	44.8	167	4.16	140.2	104.5	2.28	0.8	1.03	7	3.83	2.5	0.54	0.06	0.07	3.96	118	37.7	95.2	29.8	313	47.8	234									0.82728	358.488	193.584	93.6
Male	36	74.4	46.8	27.6	32.2	4.4	27.8	28	34	61	38	4.8	180	80	14.4	82.6	447	4.18	142.4	102	2.46	0.91	1.07	6.37	2.91	2.84	0.46	0.12	0.04	5.52	174	52.8	95.7	31.5	330	40.4	170									0.471338	174.19	80.1275	59.8592
Female	37	70.8	41.7	29.1	8.2	1.3	6.9	18	15	48	8	5.21	131	56	9.1	64	225	4.25	139.8	105.7	2.27	0.94	1.31	4.08	2.21	1.5	0.25	0.09	0.03	4.72	130	39.8	84.3	27.5	327	37.5	203									0.368333	299.087	74.7717	135.333
Female	46	72.6	41.5	31.1	18.5	3.8	14.7	12	11	57	14	14.3	142	47	12	40	167	4.57	135.2	99.6	2.25	0.81	1.18	8.99	6.05	2.12	0.76	0.01	0.05	4.68	136	40.2	85.9	29.1	338	35.7	247									2.16887	704.882	535.71	116.509
Male	37	76.8	49.5	27.3	9.4	1.6	7.8	29	52	107	83	5.4	166	107	12.6	66.1	340	4.23	139.3	102.7	2.47	0.89	1.34	10.19	3.65	5.56	0.78	0.14	0.06	5.42	160	47.6	87.8	29.5	336	38.6	359									0.51205	235.674	183.826	64.5683
Male	52	76.7	46.3	30.4	32.5	5.3	27.2	32	48	68	23	5.07	197	161	13.4	68.8	397	4.14	143.2	105.5	2.38	0.95	0.92	7.04	4.1	2.2	0.59	0.11	0.04	5.2	165	49	94.2	31.7	337	42.2	222									1.09955	413.727	244.099	100.909
Male	54	76.1	46.3	29.8	14	2.5	11.5	102	53	119	22	5.21	209	152	20.8	78.4	356	4.37	139.1	102.6	2.51	0.79	1.21	8.93	5.53	2.1	0.75	0.49	0.06	5.18	160	48.8	94.2	30.9	328	42.5	271									1.975	713.633	535.225	129.048
Female	48	79.4	45.8	33.6	12.9	2.1	10.8	66	31	73	13	4.73	203	88	19.6	53.7	165	4.14	138.2	100.6	2.42	0.92	1.29	4.68	2.34	1.79	0.44	0.07	0.04	4.58	134	41.5	90.6	29.3	323	44	282									0.575196	368.648	162.205	157.542
Female	70	73.3	42.1	31.2	11.9	2	9.9	28	26	144	27	6	227	90	12	55.1	350	4.17	142.3	107.4	2.21	0.91	1.31	6.75	4.13	2.11	0.4	0.08	0.03	4.2	131	38.6	91.9	31.2	339	42.5	170									0.782938	332.749	133.1	80.5687
Male	48	71	43.2	27.8	13.3	2.1	11.2	21	22	67	23	7.1	126	61	10.2	66.1	325	3.97	142	102.5	2.39	0.93	1.37	8.08	4.04	3.37	0.55	0.08	0.04	5.16	160	47.8	92.6	31	335	42.5	270									0.659347	323.68	178.024	80.1187
Male	67	75.4	43.5	31.9	10.6	1.4	9.2	39	33	64	23	5.54	214	262	9.7	94.9	471	4.67	140.1	104.5	2.45	0.86	1.22	6.2	3.29	2.25	0.54	0.08	0.04	4.62	142	43	93.1	30.7	330	49.4	177									0.7896	258.813	139.759	78.6667
Female	34	74.8	44.6	30.2	13.3	2.2	11.1	22	17	62	11	5.15	147	54	12.7	55.8	304	4.15	138.8	106	2.35	0.81	1.29	6.19	2.42	2.77	0.77	0.18	0.05	4.51	139	41.5	92	30.8	335	39.9	307									0.672708	268.209	206.521	110.83
Female	56	74.6	44.6	30	22.1	3.6	18.5	20	19	71	15	5.14	166	107	11.2	51.7	304	4.3	143.1	106.4	2.39	0.87	0.99	6.68	3.38	2.74	0.39	0.13	0.04	4.47	147	44.6	99.8	32.9	330	45.5	181									0.481095	223.277	87.0782	66.0584
Female	58	74.2	43.5	30.7	12.4	2	10.4	28	31	45	14	5.19	181	83	14	49.6	372	4.27	142.9	103.9	2.38	1.01	1.35	6.37	2.37	3.51	0.4	0.07	0.02	4.45	141	42.8	96.2	31.7	329	44.3	261									0.270085	176.231	70.4923	74.359
Male	20	80.1	50.2	29.9	10.1	1.9	8.2	20	20	65	20	4.79	212	120	15	83.3	441	4.85	139.5	100.7	2.48	0.92	1.49	9.61	4.48	3.87	0.67	0.54	0.05	5.17	154	46.5	89.9	29.8	331	42.6	373									0.775607	431.793	289.301	96.3824
Female	39	70.8	42.8	28	7.3	1.7	5.6	18	14	75	7	5.02	163	115	8.9	53	273	4.56	141.5	104.7	2.46	0.87	1.67	7.02	4.07	2.45	0.33	0.13	0.04	4.71	138	42.6	90.4	29.3	324	39.5	272									0.548204	451.853	149.112	111.02
Female	54	75.8	44.3	31.5	5.9	0.8	5.1	20	18	60	19	6.05	156	57	11.6	49.6	371	4.16	138.5	104	2.32	0.88	1.46	7.19	4.15	2.33	0.54	0.13	0.04	4.35	127	39	89.7	29.2	326	39.4	299									0.961803	532.554	287.579	128.326
Male	46	73.5	45.2	28.3	8.9	1.4	7.5	22	36	65	23	8.23	148	86	20.3	65.4	283	4.25	141.5	104.4	2.36	0.92	1.12	7.91	4.29	2.89	0.51	0.16	0.06	5.62	155	47.9	85.2	27.6	324	39	310									0.757059	460.173	234.688	107.266
Male	42	75.4	44.7	30.7	16.8	2.4	14.4	30	34	87	35	5.38	159	234	9.7	82.6	388	4.13	139.4	99.7	2.43	0.93	1.08	9.07	5.2	2.92	0.76	0.13	0.06	5.07	151	46.4	91.5	29.8	325	41.4	323									1.35342	575.205	437.156	110.616
Female	44	77.6	42.1	35.5	13.6	2.4	11.2	14	13	90	14	5.31	102	54	7.7	52.4	284	4.57	137	101.3	2.39	0.87	1.21	5.29	3.21	1.7	0.32	0.04	0.02	4.48	136	40.5	90.4	30.4	336	39.5	241									0.604235	455.065	145.621	141.765
Female	52	75.5	42.4	33.1	11.7	2.1	9.6	18	28	61	26	5.95	132	63	10.1	52.4	337	4.05	143.5	104.9	2.41	0.9	1.22	7.31	3.95	2.53	0.52	0.26	0.05	4.57	139	42.3	92.6	30.4	329	40.3	276									0.811858	430.909	224.073	109.091
Male	25	77.5	45.9	31.6	13.1	2.6	10.5	48	107	73	36	5.2	171	122	11.2	67.5	506	4.61	143.1	104	2.5	0.94	1.56	8.18	4.37	2.69	0.6	0.45	0.07	6.05	173	53.2	87.9	28.6	325	39.9	364									0.974721	591.331	354.799	135.316
Male	29	75.2	47.4	27.8	13.1	2.6	10.5	20	40	39	35	5.57	155	133	10.2	70.9	489	4.14	140.8	103.4	2.38	0.94	1.22	6.23	3.34	2.34	0.36	0.15	0.04	5.42	157	47.9	88.4	29	328	39.8	299									0.513846	426.778	153.64	127.778
Male	45	77.5	46.5	31	27	4.6	22.4	47	86	79	24	6.5	196	111	12.6	87.4	368	4.45	139.7	101.4	2.4	0.85	0.91	7.93	5.1	2.28	0.47	0.06	0.02	5.35	163	48.5	90.7	30.5	336	38.9	213									1.05132	476.447	223.93	93.4211
Female	44	78.4	42.6	35.8	11.6	2	9.6	18	19	67	14	5.25	139	64	10.5	62	269	4.69	138.9	104.4	2.39	0.81	1.11	9.7	5.59	3.13	0.77	0.14	0.07	4.5	138	42.5	94.4	30.7	325	39.8	318									1.37518	567.93	437.306	101.597
Female	36	75.2	43.9	31.3	17.1	3	14.1	21	15	55	9	5.07	125	54	6.3	48.9	220	3.95	137.6	101.8	2.31	0.92	1.12	6.62	3.25	2.66	0.56	0.1	0.05	4.5	134	41.4	92	29.8	324	41.7	216									0.684211	263.91	147.789	81.203
Male	31	76.4	42.4	34	12.2	2	10.2	40	78	85	38	5.31	144	206	13.6	62	518	4.4	138	102.5	2.38	0.85	1.29	9.66	4.57	3.54	0.98	0.45	0.12	5.22	149	47	90	28.5	317	45.4	341									1.26514	440.218	431.413	96.3277
Female	55	80.4	42.2	38.2	12.9	2.1	10.8	18	16	105	14	6.19	198	64	15.5	54.4	346	4.08	138	101.7	2.37	0.88	1.45	4.23	2.11	1.51	0.45	0.14	0.02	4.52	133	40.2	88.9	29.4	331	39.7	253									0.628808	353.53	159.088	167.55
Male	42	76	43.6	32.4	13.1	2.4	10.7	38	71	94	89	5.1	137	102	12.5	75.7	404	4.71	140	102.8	2.41	1.01	1.2	7.68	3.68	3.24	0.56	0.14	0.06	4.95	150	44.3	89.5	30.3	339	39.9	373									0.636049	423.654	237.246	115.123
Male	62	69.1	41.5	27.6	15.4	2.2	13.2	20	25	111	30	9.08	188	26	12.9	76.4	329	4.55	141.5	100.8	2.39	0.89	1.06	13.64	9.94	2.55	1	0.12	0.03	5.62	166	50.6	90	29.5	328	41.5	336									3.89804	1309.74	1309.74	131.765
Male	22	75.6	47.4	28.2	13.5	2.8	10.7	33	51	82	22	4.74	169	152	11.2	93.6	305	3.84	139.8	101.5	2.41	0.85	1.06	4.79	2.38	1.69	0.4	0.27	0.05	5.47	158	46.8	85.6	28.9	338	36.7	253									0.563314	356.296	142.518	149.704
Female	48	78	46.8	31.2	31.2	4.1	27.1	23	16	90	16	6.98	204	137	10.4	62	377	4.99	138.8	103	2.38	0.9	1.35	7.36	4.25	2.5	0.52	0.04	0.05	4.85	139	42.1	86.8	28.7	330	37.2	238									0.884	404.6	210.392	95.2
Female	35	73.3	44.3	29	9.4	2.1	7.3	60	79	37	20	5.03	181	66	20.2	50.3	343	4.31	138.5	103.5	2.41	0.93	1.2	5.32	2.16	2.56	0.49	0.08	0.03	4.17	131	38.4	92.1	31.4	341	39.8	300									0.413438	253.125	124.031	117.188
Female	44	69.3	42	27.3	19.7	3.9	15.8	15	10	43	9	5	162	87	8.1	62	258	3.88	141.2	106.3	2.24	0.84	0.84	4.99	3.78	0.59	0.49	0.09	0.04	4.31	129	39.5	91.6	29.9	327	38.4	246									3.13932	1576.07	772.273	416.949
Male	43	82.7	47.3	35.4	17.7	2.8	14.9	33	36	68	62	6.02	237	264	35.8	78.4	587	4.16	136.2	95.9	2.57	0.86	1.18	6.04	3.68	1.37	0.61	0.31	0.07	5.6	167	49.1	87.7	29.8	340	39	279									1.63854	749.431	457.153	203.65
Male	36	72.5	43.4	29.1	16.8	2.1	14.7	43	20	69	84	5.8	216	247	13.3	75	691	4.16	142	104.2	2.41	0.93	1.07	7.85	3.92	2.94	0.69	0.24	0.06	4.88	163	48.7	99.8	33.4	335	40.8	232									0.92	309.333	213.44	78.9116
Female	54	75.2	43.5	31.7	12.5	2	10.5	28	50	87	90	5.62	195	97	14.3	48.2	386	4.37	140.9	103.3	2.38	0.99	1.29	8.51	4.38	3.38	0.57	0.14	0.04	4.79	136	43.2	90.2	28.4	315	37.9	181									0.738639	234.55	133.694	53.5503
Male	56	70	40.9	29.1	8.4	1.3	7.1	32	33	51	101	5.41	197	91	12	70.2	415	4.66	141.4	105	2.26	0.94	1.27	5.09	2.63	1.5	0.4	0.5	0.06	4.54	137	42	92.5	30.2	326	42.8	192									0.701333	336.64	134.656	128
Male	35	72.9	43	29.9	7.7	1.2	6.5	40	20	122	231	6.15	174	108	14	91.5	440	4.53	136.9	97.5	2.47	0.98	1.05	7.63	3.89	2.97	0.56	0.12	0.09	5.12	163	47.9	93.6	31.8	340	43.7	308									0.733468	403.407	225.908	103.704
Female	51	88.3	47.7	40.6	16	2.7	13.3	39	34	111	12	4.59	236	59	16.8	51.7	252	3.84	140.2	103.1	2.44	0.95	1.49	4.66	2.76	1.51	0.27	0.08	0.04	4.69	146	44.8	95.5	31.1	326	40.4	197									0.49351	360.079	97.2215	130.464
Male	21	78.4	47.3	31.1	37.6	6.4	31.2	20	15	65	15	4.61	169	140	11	92.2	399	4.21	141.7	102.8	2.48	0.9	1.49	8.39	5.12	2.48	0.5	0.23	0.06	5.11	148	44.7	87.5	29	331	37.4	267									1.03226	551.226	275.613	107.661
Male	52	69.8	43.3	26.5	9.4	1.9	7.5	19	26	89	19	9.26	181	113	16.3	82.6	329	4.25	136.7	103.1	2.32	0.91	1.06	10.99	8.29	1.71	0.57	0.29	0.13	5.18	159	46.3	89.4	30.7	343	41.6	265									2.76333	1284.71	732.283	154.971
Male	33	79	51.2	27.8	10.8	2.1	8.7	25	44	78	57	5.6	167	169	9	79.1	415	4.68	141.4	100.4	2.6	0.99	1.27	6.34	3.1	2.51	0.54	0.12	0.07	6.39	183	55.7	87.2	28.6	329	39.8	224									0.666932	276.653	149.393	89.243
Female	48	78	44.4	33.6	6.9	1.3	5.6	21	15	53	21	4.92	197	72	10	64.7	398	4.24	138.9	103.4	2.33	0.9	1.14	6.65	4.3	1.61	0.65	0.04	0.05	4.72	142	44	93.2	30.1	323	41.7	268									1.73602	715.776	465.255	166.46
Female	43	75.4	42	33.4	14.5	2.1	12.4	17	14	52	21	5.13	146	79	11	51	344	4.13	135.2	101.3	2.21	0.82	0.75	7.51	4.48	2.32	0.56	0.11	0.04	4.48	130	40.5	90.4	29	321	39.1	375									1.08138	724.138	405.517	161.638
Female	20	72.3	45.3	27	7.1	1.4	5.7	23	19	74	10	4.82	208	61	9.2	48.9	253	4.05	140.6	103.9	2.43	0.87	1.38	11.64	7.08	3.91	0.54	0.07	0.04	4.44	138	41.7	93.9	31.1	331	42.5	388									0.977801	702.568	379.387	99.2327
Female	59	72.7	44.7	28	9.3	1.9	7.4	22	20	101	17	6.26	185	104	21.8	68.2	350	4.64	142.8	105	2.43	0.96	1.39	6.7	3.97	2.23	0.34	0.12	0.04	4.84	135	42.7	88.2	27.9	316	44.7	316									0.605291	562.565	191.272	141.704
Female	35	77.3	47.3	30	8.6	0.9	7.7	31	45	72	72	5.53	154	71	11.2	53.7	406	4.38	140.6	101.3	2.44	0.9	1.07	6.97	3.81	2.54	0.45	0.12	0.05	4.93	145	43.6	88.4	29.4	333	38	229									0.675	343.5	154.575	90.1575
Male	49	75.5	45.5	30	10.5	1.7	8.8	29	40	98	23	4.79	157	94	12.4	73.6	419	4.4	142.7	103.9	2.43	0.96	1.32	7.17	3.78	2.82	0.44	0.1	0.03	4.93	148	45.9	93.1	30	322	42.1	211									0.589787	282.83	124.445	74.8227
Male	37	73.6	45.7	27.9	12.3	2.4	9.9	31	26	89	59	5.22	160	129	11	99.7	428	4.48	140.8	105.4	2.32	0.96	1.15	8.04	4.4	2.89	0.54	0.18	0.03	4.74	146	44.8	94.5	30.8	326	46.8	243									0.822145	369.965	199.781	84.083
Female	26	84.4	43.4	41	7.8	1.3	6.5	17	17	118	12	4.95	176	57	9.3	45.5	431	4.48	137.6	102.3	2.34	0.84	1.1	10.35	6.83	2.87	0.59	0.02	0.04	4.7	137	43.8	93.2	29.1	313	42	392									1.40408	932.878	550.398	136.585
Female	50	70.8	40.9	29.9	9.3	1.3	8	19	17	55	8	4.95	130	55	7.2	51.7	191	4.45	140.5	105	2.35	0.83	1.11	6.46	3.47	2.49	0.35	0.11	0.04	4.36	137	41.2	94.5	31.4	333	42.5	249									0.487751	347	121.45	100
Male	53	74.7	44.8	29.9	17.2	3.3	13.9	58	41	67	41	5.64	278	400	16.4	85.3	340	4.49	139.9	104.8	2.46	0.9	1.09	4.57	2	1.71	0.49	0.34	0.03	5.19	167	49.5	95.4	32.2	337	43.1	214									0.573099	250.292	122.643	125.146
Male	56	78.4	45.5	32.9	15.7	2.3	13.4	16	21	98	27	16.19	134	66	9.9	107.3	384	4.87	140	99.8	2.51	0.84	1.15	6.55	3.64	2.36	0.43	0.08	0.04	5.33	163	49.2	92.3	30.6	331	40.2	196									0.66322	302.305	129.991	83.0508
Female	49	69.2	42.7	26.5	12.5	2.6	9.9	16	12	48	9	5.39	140	43	8.8	51.1	274	4.28	139.7	104.1	2.31	0.8	1.33	6.04	3.03	2.21	0.44	0.31	0.05	4.31	129	39.2	91	29.9	329	39.6	370									0.603258	507.285	223.205	167.421
Male	33	80.4	47.3	33.1	6.4	1	5.4	26	36	64	36	5.74	149	102	8.4	88.1	512	4.84	141.2	103.1	2.37	0.87	1.08	6.99	3.18	3.07	0.59	0.11	0.04	5.17	156	47	90.9	30.2	332	39.8	215									0.61114	222.704	131.395	70.0326
Female	54	69.5	42.7	26.8	5.5	0.9	4.6	18	13	53	11	4.83	157	62	14.7	48.5	203	4.11	141.7	103.3	2.34	0.87	1.29	3.7	1.75	1.56	0.32	0.05	0.02	5.15	141	44.9	87.2	27.4	314	41.8	293									0.358974	328.686	105.179	187.821
Male	49	76.8	45.7	31.1	9.8	1.3	8.5	21	28	71	32	6.02	164	117	8.4	93.3	532	4.47	141	103.6	2.44	0.82	1.2	8.79	3.9	4.23	0.56	0.06	0.04	5.47	166	49.7	90.9	30.3	334	45.1	260									0.516312	239.716	134.241	61.4657
Female	67	72.7	33.9	38.8	6.8	1	5.8	36	17	134	33	4.75	172	50	12.4	57	341	4.32	139.7	103.1	2.32	0.81	1.25	7.04	3.71	2.81	0.46	0.04	0.02	4.44	133	41.1	92.6	30	324	45.9	466									0.607331	615.253	283.016	165.836
Female	71	75.4	44.2	31.2	12.1	2.2	9.9	20	17	56	13	7.92	179	89	13.6	54.4	270	4.99	139.7	101.9	2.42	0.87	1.55	6.79	3.3	2.74	0.54	0.16	0.05	4.68	140	43.5	92.9	29.9	322	42.1	271									0.650365	326.387	176.249	98.9051
Female	60	69	42.2	26.8	15.5	2.8	12.7	20	13	81	9	5.97	208	115	11.2	70.6	290	4.43	143.3	105.3	2.36	0.87	1.14	8.33	3.67	4.06	0.52	0.06	0.02	4.06	129	38.8	95.6	31.8	332	38.9	188									0.470049	169.941	88.3693	46.3054
Male	42	78.2	46.3	31.9	10.1	2	8.1	28	26	76	18	5.29	164	166	8	88.1	311	4.18	140.1	101.4	2.38	0.79	1.18	8.27	4.25	3.19	0.61	0.19	0.03	5.19	152	46.7	90	29.3	325	42.1	217									0.812696	289.107	176.355	68.0251
Female	38	74.7	41.1	33.6	12.1	1.9	10.2	17	18	54	9	4.8	149	36	10.5	47.2	187	3.63	139.7	103.1	2.3	0.94	1.25	6.74	4.42	1.87	0.35	0.08	0.02	4.41	138	41.6	94.3	31.3	332	39.7	230									0.827273	543.636	190.273	122.995
Male	52	73	42.5	30.5	6.6	1	5.6	22	19	105	18	5.28	137	69	8.5	81.6	338	4.37	141.7	103	2.36	0.98	1.07	9.26	5.17	3.06	0.83	0.16	0.04	4.82	140	44.3	91.9	29	316	43	331									1.40232	559.239	464.168	108.17
Female	36	74.1	40.6	33.5	11.5	2.5	9	20	17	58	9	4.79	152	61	9.2	69.9	265	4.08	140	106.8	2.23	0.82	1.16	4.69	1.45	2.9	0.25	0.07	0.02	4.51	134	40	88.7	29.7	335	41.1	250									0.125	125	31.25	86.2069
Male	51	77.9	47.9	30	13.4	2.5	10.9	28	19	77	52	4.93	202	102	10.2	63.4	325	4.95	140.1	100.6	2.46	0.91	1.18	5.89	3.73	1.49	0.53	0.12	0.02	4.71	153	46.4	98.5	32.5	330	50	230									1.32678	575.772	305.159	154.362
Female	38	76.2	43.8	32.4	14.4	2.3	12.1	21	18	99	18	5.78	170	76	17.2	51.8	251	4.48	139.7	104.7	2.37	0.9	1.09	6.39	2.93	2.82	0.43	0.16	0.05	5	148	42.7	85.4	29.6	347	35.7	330									0.446773	342.872	147.435	117.021
Female	47	74.6	40.4	34.2	8.7	1.1	7.6	36	59	49	60	8.5	165	63	10.7	55.7	368	3.97	139	100.9	2.38	0.82	1.19	10.33	5.6	3.81	0.67	0.21	0.04	4.23	123	38.5	91	29.1	319	41.2	401									0.984777	589.396	394.896	105.249
Male	29	78.9	47.8	31.1	15.4	3	12.4	21	20	67	13	5.44	168	98	9.2	86.8	477	4.08	139.4	103.1	2.47	0.91	1.07	6.33	3.34	2.36	0.53	0.08	0.02	5.62	165	49.1	87.4	29.4	336	36.6	287									0.750085	406.178	215.274	121.61
Male	36	77	49.9	27.1	15.8	2.3	13.5	30	35	79	60	5.1	187	98	11.5	86.8	431	4.39	141.4	100.7	2.56	0.96	1.35	6.26	3.22	2.29	0.5	0.21	0.04	5.5	166	50	90.9	30.2	332	41.4	247									0.703057	347.31	173.655	107.86
Female	31	73.4	43.3	30.1	13	2.5	10.5	21	14	64	12	4.4	150	59	15.8	53.1	237	3.94	139.7	103.1	2.31	0.89	1.09	7.72	4.63	2.39	0.56	0.1	0.04	4.87	135	43	88.3	27.7	314	44.6	290									1.08485	561.799	314.608	121.339
Male	38	77.8	44.9	32.9	11	2	9	33	47	111	38	5.63	197	131	12.5	68.6	478	3.38	138.3	97.1	2.41	0.86	1.12	6.79	3.17	2.79	0.5	0.29	0.04	5.56	167	48.2	86.7	30	346	37.6	237									0.5681	269.28	134.64	84.9462
Female	55	76.8	47.7	29.1	9	1.4	7.6	24	33	85	13	5.55	187	74	11.1	78.4	354	4	140.7	101.4	2.49	0.88	1.09	3.42	1.2	1.9	0.27	0.04	0.01	3.95	142	42.8	108.4	35.9	332	47.2	74									0.170526	46.7368	12.6189	38.9474
Male	59	73.6	47.3	26.3	28	4.8	23.2	25	30	93	26	7.01	128	101	7.2	62.8	329	4.36	137.1	98.7	2.38	0.86	1.12	5.33	2.99	1.77	0.4	0.12	0.05	4.7	149	42.9	91.3	31.7	347	38.6	201									0.675706	339.542	135.817	113.559
Male	54	76.9	46.5	30.4	11.5	1.5	10	28	39	103	49	15.72	157	33	11.3	69.3	381	4.57	136.4	96.2	2.45	0.86	1.14	11.02	5.88	4.19	0.51	0.38	0.06	5.17	156	46.8	90.5	30.2	333	38.7	171									0.715704	239.971	122.385	40.8115
Male	49	72.3	46.4	25.9	16.4	2.5	13.9	20	19	59	31	5.19	181	113	11	75.8	401	4.68	141.3	101.9	2.48	0.9	1.1	8.2	4.44	3.01	0.53	0.18	0.04	5.34	157	47.5	89	29.4	331	44.2	233									0.781794	343.694	182.158	77.4086
Male	70	62.1	39.4	22.7	21.6	4.4	17.2	25	10	48	11	5.2	117	64	11.6	72.5	334	4.47	140.3	103.8	2.36	0.85	1.03	6.4	4.3	1.45	0.5	0.11	0.04	4.27	153	43.5	101.9	35.8	352	45.9	201									1.48276	596.069	298.034	138.621
Female	55	72.6	39.8	32.8	12.9	1.8	11.1	32	28	69	6	4.83	249	104	16.1	53.1	264	4.47	140.2	104	2.35	0.96	1.34	3.96	1.77	1.74	0.32	0.1	0.03	5.08	152	47.4	93.3	29.9	321	43.2	256									0.325517	260.414	83.3324	147.126
Female	31	71.1	41.8	29.3	11.1	2.1	9	23	15	54	12	4.88	114	72	8.6	69.9	265	3.81	140.6	105.1	2.3	0.78	1.45	4.84	2.22	2.15	0.36	0.08	0.03	4.07	129	39	95.8	31.7	331	41	225									0.371721	232.326	83.6372	104.651
Male	40	68.7	44.3	24.4	38	5.7	32.3	25	47	64	84	4.38	149	67	11.6	85.5	558	4.18	142.4	103.6	2.32	0.94	1.21	4.57	1.81	2.34	0.32	0.08	0.02	5.33	166	50.1	94	31.1	331	41.5	196									0.247521	151.607	48.5142	83.7607
Male	30	74.4	46.7	27.7	18.7	2.2	16.5	18	35	84	16	4.68	186	67	10.7	101.1	482	4.11	139.6	101.7	2.42	0.96	1.08	8.7	4.51	3.17	0.46	0.49	0.07	6.22	171	52.9	85	27.5	323	39.1	225									0.654448	320.11	147.251	70.9779
Male	51	74.1	41.6	32.5	11	2.1	8.9	27	39	83	18	5.38	165	76	17.4	88.1	420	4.69	140.3	103.9	2.32	0.87	0.88	5.74	3	2.08	0.48	0.13	0.05	4.72	159	47.8	101.3	33.7	333	45.7	224									0.692308	323.077	155.077	107.692
Female	34	80.6	42.7	37.9	11.8	1.6	10.2	14	12	92	9	6.05	137	69	6.8	51.1	324	4.28	137.6	103.5	2.47	0.85	1.17	7.84	4.06	3.01	0.54	0.18	0.05	4.3	125	37.8	87.9	29.1	331	38.9	341									0.728372	459.953	248.375	113.289
Female	40	78.3	41.8	36.5	8.8	1.1	7.7	16	23	67	17	5.38	150	54	10.3	57.6	273	4.11	140	104.4	2.34	0.94	1.13	6.68	3.57	2.38	0.5	0.19	0.04	4.71	130	40.5	86	27.6	321	37.8	409									0.75	613.5	306.75	171.849
Male	64	67.2	41	26.2	18	2.1	15.9	31	48	65	38	4.99	214	80	20.1	86.2	347	4.49	139.7	101.7	2.35	0.87	1.06	5.95	3.1	2.06	0.6	0.15	0.04	5.12	156	46.7	91.2	30.5	334	41.6	239									0.902913	359.66	215.796	116.019
Female	60	82	44.6	37.4	12.5	1.7	10.8	19	21	112	78	7.08	205	93	12.4	70.6	448	3.94	139.1	101.2	2.4	0.95	1.2	7.73	4.79	2.24	0.61	0.05	0.04	5.09	141	43.3	85.1	27.7	326	40.6	262									1.30442	560.259	341.758	116.964
Female	58	81.8	46.1	35.7	13.4	2	11.4	15	15	89	15	5.89	157	63	9.6	51.1	403	5.48	139.1	99.7	2.57	0.82	1.21	5.15	2.43	2.1	0.48	0.11	0.03	4.75	140	44.4	93.5	29.5	315	42.4	232									0.555429	268.457	128.859	110.476
Male	57	77.5	49.3	28.2	14.8	2	12.8	22	34	71	64	5.61	176	54	11.5	97.8	494	4.62	140.7	100.5	2.52	0.98	1.27	6.89	4.39	1.87	0.53	0.07	0.03	5.99	185	54.4	90.8	30.9	340	39.6	265									1.24422	622.112	329.72	141.711
Female	51	80.4	47.2	33.2	10.7	1.7	9	26	20	93	17	5.08	162	68	10.2	65.4	276	4.13	142.4	103.8	2.45	0.9	1.35	4.81	2.12	2.41	0.24	0.03	0.01	4.77	140	44.4	93.1	29.4	315	42.1	162									0.21112	142.506	34.2015	67.2199
Female	32	74	42	32	13.6	3	10.6	21	13	46	9	4.7	138	154	10.7	63.4	331	4.25	137.9	104.9	2.35	0.89	1.19	4.7	2.3	1.86	0.33	0.17	0.04	4.19	129	39.1	93.3	30.8	330	43.7	210									0.408065	259.677	85.6935	112.903
Male	58	83.1	45.1	38	31.5	6	25.5	34	35	74	49	5.37	201	125	11.6	66	584	5.03	139.9	104.9	2.43	0.78	1.06	5.69	2.62	2.41	0.46	0.18	0.02	4.93	148	46.4	94.1	30	319	41.3	275									0.500083	298.963	137.523	114.108
Male	52	67.4	41.7	25.7	8.3	1.2	7.1	19	16	97	16	5.42	176	54	14.6	62.8	356	4.62	142.8	106.8	2.35	0.83	1.32	6.2	3.52	2.02	0.52	0.1	0.04	4.61	141	43	93.3	30.6	328	41.7	326									0.906139	568.079	295.401	161.386
Male	33	73.7	46	27.7	10.5	2.2	8.3	22	13	69	22	4.64	123	209	8	97.8	429	4.18	141.4	102.4	2.43	0.95	1.32	7.01	3.12	2.85	0.71	0.29	0.04	5.34	152	47.4	88.8	28.5	321	41.3	295									0.777263	322.947	229.293	103.509
Male	48	72.9	47.5	25.4	14.1	2.6	11.5	20	26	98	35	4.85	202	127	16	84.9	359	4.95	140.2	102	2.45	0.91	1.15	8.8	4.75	3.12	0.59	0.27	0.07	5.65	162	50	88.5	28.7	324	38.6	237									0.898237	360.817	212.882	75.9615
Female	65	71.3	41.3	30	13.4	2.2	11.2	21	16	153	10	5.06	181	54	10.2	44.6	216	4.39	141.4	106	2.26	0.89	1.14	5.18	3.03	1.78	0.3	0.06	0.01	3.84	128	37.9	98.7	33.3	338	44.8	238									0.510674	405.135	121.54	133.708
Male	54	77.5	43.1	34.4	16.5	3.1	13.4	35	31	100	194	5.87	219	71	25.3	75.8	329	3.93	139.5	101.4	2.39	0.96	1.02	6.31	2.59	3.02	0.57	0.09	0.04	4.97	164	48.7	98	33	337	43.2	277									0.488841	237.56	135.409	91.7219
Female	32	78	44.2	33.8	9	2.2	6.8	21	24	84	23	5.39	169	65	11.5	51.1	300	4.29	139.9	106.7	2.36	0.88	1.06	8.24	4.63	3.04	0.45	0.1	0.02	4.89	139	43.2	88.3	28.4	322	41.3	302									0.685362	459.954	206.979	99.3421
Male	67	70.7	43.3	27.4	14.7	2.5	12.2	22	25	75	46	7.16	178	69	20.1	155.6	437	4.15	141.9	106.9	2.19	1.04	0.94	5.15	3.51	1.16	0.44	0.02	0.02	5.77	160	50.4	87.3	27.7	317	42.7	183									1.33138	553.733	243.642	157.759
Male	58	73.3	46.1	27.2	16.6	2.3	14.3	22	26	59	153	12	142	91	11	85.5	425	4.8	140.5	100.5	2.47	0.94	1.18	7.6	4.62	2.02	0.63	0.26	0.07	5.25	157	47.3	90.1	29.9	332	40.1	272									1.44089	622.099	391.922	134.653
Male	43	78.1	43.6	34.5	12	2.2	9.8	30	24	68	17	4.77	165	140	12.2	84.2	408	4.27	139.8	101.9	2.4	0.9	1.23	5.25	2.55	2.12	0.48	0.07	0.03	5.35	154	47.1	88	28.8	327	38.9	220									0.577358	264.623	127.019	103.774
Female	17	68	42.4	25.6	6.4	1.3	5.1	22	33	64	14	4.84	173	89	11.7	71.9	418	4.79	140.6	103.9	2.37	0.79	1.31	8.92	4.43	3.34	0.83	0.24	0.08	5.32	136	42.2	79.3	25.6	322	36.6	379									1.10087	502.686	417.229	113.473
Female	35	71.6	43.3	28.3	10.9	2.1	8.8	19	17	54	16	4.78	161	81	9	55.7	268	4.38	136.9	100	2.39	0.87	1.23	6.77	4.29	1.71	0.42	0.28	0.07	4.73	137	42.9	90.7	29	319	38.4	254									1.05368	637.228	267.636	148.538
Female	38	71.4	42.7	28.7	12.8	2.4	10.4	28	22	105	20	4.68	185	113	66	58.3	245	4	141.3	108.3	2.25	0.88	1.13	5.29	2.71	2.01	0.44	0.08	0.05	4.2	134	40.2	95.7	31.9	333	45.9	334									0.593234	450.318	198.14	166.169
Male	76	57.7	36	21.7	9.7	2.5	7.2	41	27	68	16	7.45	196	173	12.1	74.5	313	4.16	139.9	104.9	2.06	0.81	0.92	11.77	8.4	2.07	1.2	0.05	0.05	2.57	86	25.6	99.6	33.5	336	50.5	260									4.86957	1055.07	1266.09	125.604
Male	32	72.9	46.1	26.8	9.4	1.5	7.9	25	25	58	44	4.48	174	139	28.2	72.5	331	4.43	138.9	100.6	2.33	0.95	1.43	5.83	2.76	2.42	0.48	0.12	0.05	4.99	153	46.5	93.2	30.7	329	38.6	225									0.547438	256.612	123.174	92.9752
Female	41	72.5	43.8	28.7	14.6	3	11.6	19	18	69	29	5.16	158	40	6.2	45.9	334	4.34	140.6	103	2.32	0.85	1.34	4.37	2.73	1.35	0.24	0.03	0.02	3.9	118	36	92.3	30.3	328	41.4	185									0.485333	374.111	89.7867	137.037
Male	43	78.3	47.7	30.6	16.5	2	14.5	25	26	147	23	5.31	182	93	12.8	82.3	343	4.17	141.8	100.7	2.37	0.92	0.91	6.22	3.01	2.72	0.41	0.06	0.02	5.53	172	51.6	93.3	31.1	333	44.2	235									0.453713	260.055	106.623	86.3971
Female	15	75.7	44.2	31.5	8.9	1.3	7.6	13	19	64	18	4.76	153	64	11.9	50.5	312	4.38	139.6	103.5	2.47	0.86	1.23	10.8	7.45	2.39	0.73	0.21	0.02	5.09	144	44.2	86.8	28.3	326	40.8	377									2.27552	1175.17	857.872	157.741
Female	40	71	41.8	29.2	15.1	2.6	12.5	45	103	124	120	4.73	179	67	10.3	49.2	371	4.77	141.9	104.3	2.38	0.85	1.06	7.67	4.29	2.29	0.46	0.57	0.06	4.84	147	42.8	88.4	30.4	343	37.1	247									0.861747	462.721	212.851	107.86
Female	60	68.8	44.1	24.7	16	2.1	13.9	46	26	78	12	4.86	185	111	17.4	53.7	207	4.04	141.9	102.9	2.35	0.99	1.33	4.32	2.81	1.17	0.23	0.07	0.04	4.28	134	41.8	97.7	31.3	321	45.5	194									0.552393	465.932	107.164	165.812
Female	41	77.6	44.9	32.7	9.2	1.7	7.5	16	13	63	19	5.29	137	37	10.7	60.9	314	3.99	139.1	103.1	2.32	0.91	1.12	8.29	4.57	3.17	0.41	0.09	0.05	4.85	136	41.9	86.4	28	325	37.5	321									0.591073	462.767	189.734	101.262
Female	27	74.3	42.7	31.6	15.3	3	12.3	11	7	44	14	4.85	147	46	8.5	62.1	299	4.3	142.5	105.8	2.34	0.93	1.34	8.39	4.3	3.38	0.43	0.21	0.07	4.39	132	41	93.4	30.1	322	40	408									0.547041	519.053	223.193	120.71
Male	53	78.6	44.8	33.8	11.4	2.3	9.1	26	38	76	87	5.26	181	45	9.9	90.7	510	5.05	142.7	101.8	2.44	0.92	1.12	6.7	4.02	1.75	0.52	0.38	0.03	5.16	163	50.2	97.3	31.6	325	43.8	218									1.19451	500.777	260.404	124.571
Female	26	76.1	43.1	33	6.3	1.5	4.8	21	25	72	22	5.31	135	79	9.2	55.7	398	4.46	141.5	107.8	2.35	0.86	1.46	7.29	3.73	2.54	0.62	0.35	0.05	4.01	110	35.2	87.8	27.4	313	39	326									0.910472	478.732	296.814	128.346
Male	31	77.6	48.6	29	18.9	3.6	15.3	20	16	78	15	4.88	206	127	7.3	78.4	340	4.86	140.5	100	2.53	0.93	1.16	6.91	4.13	2.12	0.49	0.12	0.05	5.16	159	47.1	91.3	30.8	338	41.3	284									0.954575	553.264	271.099	133.962
Female	70	72	40	32	10.4	1.8	8.6	22	11	125	10	4.44	166	69	10.8	55	252	4.76	143.9	106.1	2.34	0.92	1.1	5.94	3.35	2.02	0.5	0.04	0.03	3.98	124	39	98	31.2	318	46.8	325									0.829208	538.985	269.493	160.891
Male	59	71.7	42.4	29.3	17.8	3	14.8	22	21	74	36	5.4	179	64	15.5	80.3	420	4.88	139.9	102.9	2.32	0.88	0.93	6.4	3.35	2.31	0.42	0.28	0.04	5.08	155	45.9	90.4	30.5	338	40	179									0.609091	259.589	109.027	77.4892
Female	50	74.7	42	32.7	9.5	1.5	8	29	26	63	18	4.94	178	118	15.4	57.6	363	4.95	139.5	102.2	2.37	0.87	1.11	6.23	3.27	2.32	0.45	0.14	0.05	6.07	123	40.5	66.7	20.3	304	36.3	350									0.634267	493.319	221.994	150.862
Male	50	79.1	46.2	32.9	18	2.2	15.8	18	25	57	58	5.34	186	195	12.5	82.9	511	4.51	138.6	100.3	2.41	0.93	1.23	7.74	5.03	1.87	0.49	0.28	0.07	5.19	161	49.2	94.8	31	327	42.6	225									1.31802	605.214	296.555	120.321
Male	33	75	45.3	29.7	13.3	2.7	10.6	36	42	103	25	4.68	216	116	10.9	95.9	476	4.53	141.4	103.8	2.43	0.92	1.1	6.99	2.82	3.31	0.7	0.15	0.01	5.4	163	50.7	93.9	30.2	321	41.5	254									0.596375	216.399	151.479	76.7372
Male	36	76.1	47.8	28.3	14.2	2.2	12	16	15	76	22	4.57	176	68	12.6	96.5	354	4.6	140.4	101.4	2.47	0.93	1.19	6.04	3.41	1.96	0.43	0.2	0.04	5.07	159	49.6	97.8	31.4	321	44.8	267									0.748112	464.526	199.746	136.224
Male	33	81.1	48.7	32.4	14.6	3	11.6	27	42	66	47	5.2	181	50	10.7	75.1	361	4.69	140.5	102.6	2.38	1.04	1.01	5.48	3.07	1.8	0.53	0.04	0.04	5.11	153	45.8	89.6	29.9	334	39.1	238									0.903944	405.922	215.139	132.222
Female	32	72.7	40.8	31.9	10.9	2	8.9	18	18	50	18	5.04	138	54	6.7	45.3	362	4.17	141	104.9	2.29	0.88	1.34	4.57	2.53	1.74	0.24	0.04	0.02	4.25	130	39.5	92.9	30.6	329	39.7	315									0.348966	458.017	109.924	181.034
Male	35	74.7	46.6	28.1	17.6	2.8	14.8	36	28	67	62	4.77	164	94	6.4	79.7	475	4.65	140.3	99.6	2.46	0.92	1.2	8.35	4.28	2.91	0.73	0.36	0.07	4.83	154	46.7	96.7	31.9	330	41	237									1.07368	348.577	254.461	81.4433
Male	34	79.3	48.6	30.7	12	2.3	9.7	23	14	66	20	4.61	151	70	9	84.9	419	4.4	142.7	103.3	2.46	0.88	1.1	5.54	2.3	2.31	0.52	0.32	0.09	4.77	145	43.8	91.8	30.4	331	39.9	303									0.517749	301.688	156.878	131.169
Female	22	75.7	42.8	32.9	7.4	1.4	6	19	8	57	9	4.34	133	47	15.4	50.5	285	4.61	138.4	103.4	2.39	0.82	1.52	7.58	3.16	3.57	0.62	0.18	0.05	4.33	132	41.3	95.4	30.5	320	41.5	326									0.548796	288.56	178.907	91.3165
Male	57	72.3	44.8	27.5	15.7	3.1	12.6	26	24	74	19	4.81	150	68	8.8	68	338	4.58	142.5	102.8	2.35	0.94	1.21	4.39	2.28	1.49	0.43	0.14	0.05	5.09	158	48.9	96.1	31	323	44.9	243									0.657987	371.839	159.891	163.087
Male	53	75	45.3	29.7	14.8	2.7	12.1	30	34	95	21	4.67	203	157	16.7	81.6	361	4.91	143	104.7	2.44	0.9	1.15	6.36	3.13	2.5	0.52	0.16	0.05	4.86	163	49	100.8	33.5	333	46.1	206									0.65104	257.912	134.114	82.4
Male	48	77.1	45.1	32	20.7	3	17.7	25	34	57	95	4.92	206	84	13.2	98.5	516	4.57	140.8	101.6	2.39	0.99	1.34	6.9	3.28	2.95	0.55	0.09	0.03	5.39	162	48.8	90.5	30.1	332	41.6	237									0.611525	263.512	144.932	80.339
Male	48	77.9	44.7	33.2	14.8	2.2	12.6	29	48	95	55	5.19	187	54	10.3	71.2	275	4.51	141.7	104.7	2.37	0.89	0.98	8.57	5.77	2.12	0.48	0.17	0.03	5.25	155	47.3	90.1	29.5	328	41.7	260									1.30642	707.642	339.668	122.642
Male	21	85.6	51.6	34	16.3	3.2	13.1	42	85	110	65	5.4	176	171	11.5	79.7	463	4.74	140.9	99.7	2.59	0.93	1.09	6.19	3.37	2.33	0.39	0.07	0.03	5.27	159	49.1	93.2	30.2	324	40.4	330									0.564077	477.296	186.145	141.631
Male	35	78.6	47.3	31.3	13.6	2.3	11.3	30	42	73	21	4.83	183	141	10.2	72.5	469	3.88	144.8	103.2	2.42	0.96	1.21	5.29	2.49	2.21	0.5	0.08	0.01	5.26	155	46.7	88.8	29.5	332	38.1	230									0.563348	259.14	129.57	104.072
Female	61	74.1	40.6	33.5	13.6	2.6	11	77	96	75	18	4.93	227	111	12.8	52.4	281	4.69	144.3	105.2	2.31	0.86	1.23	4.19	1.49	2.22	0.32	0.13	0.03	4.31	136	42	97.4	31.6	324	46.3	207									0.214775	138.932	44.4584	93.2432
Female	55	75.9	46.6	29.3	24.2	4.3	19.9	27	21	63	12	4.52	214	68	12.2	60.9	280	4.35	142.4	103.7	2.37	0.88	1.35	4.16	1.21	2.56	0.26	0.11	0.02	4.91	143	43.6	88.8	29.1	328	41.3	195									0.122891	92.168	23.9637	76.1719
Female	27	76.9	44.7	32.2	7.7	1.4	6.3	18	11	63	8	4.83	134	54	6.7	58.9	251	4.47	139.9	103.4	2.39	0.88	1.16	6.69	2.92	3.04	0.47	0.21	0.05	4.44	134	42.3	95.3	30.2	317	41.6	314									0.451447	301.605	141.754	103.289
Female	42	77.7	41.6	36.1	9	1.8	7.2	21	13	71	11	4.86	148	57	8.8	58.9	260	4.65	139.5	102.7	2.33	0.86	1.23	4.95	2.86	1.54	0.45	0.05	0.05	4.52	128	40.8	90.3	28.3	314	40.5	302									0.835714	560.857	252.386	196.104
Female	54	77.8	45.5	32.3	7.5	1	6.5	23	16	100	12	4.66	214	39	17.5	58.9	316	4.62	140.6	103.5	2.4	0.94	1.16	7.56	4.45	2.46	0.45	0.14	0.06	4.83	147	45	93.2	30.4	327	41.6	347									0.814024	627.703	282.466	141.057
Male	56	78.3	44.9	33.4	12.9	1.7	11.2	23	23	86	34	7.56	165	66	13.3	80.3	458	4.74	141.5	101.2	2.51	0.96	1.24	9.08	4.66	3.25	0.53	0.58	0.06	4.86	147	45.6	93.8	30.2	322	43	266									0.759938	381.403	202.144	81.8462
Female	48	76.6	41.6	35	9.1	1.3	7.8	18	13	57	14	5.42	203	79	18.1	53.1	280	4.36	141	102.6	2.33	0.93	1.05	6.33	2.95	2.81	0.48	0.06	0.03	4.96	150	45.7	92.1	30.2	328	43.8	317									0.503915	332.794	159.741	112.811
Male	36	76.8	46.7	30.1	10.1	1.8	8.3	35	41	65	68	4.96	153	107	6	92	498	4.7	142.2	103.5	2.41	0.89	1.18	6.6	3.45	2.36	0.49	0.24	0.06	5.24	141	45.8	87.4	26.9	308	41.8	279									0.716314	407.86	199.851	118.22
Female	34	78.1	46.2	31.9	6.5	1.6	4.9	19	15	76	22	4.55	196	53	11	58.3	269	4.34	140	103.6	2.35	0.93	1.14	5.72	3.51	1.79	0.26	0.13	0.03	4.28	123	39.8	93	28.7	309	40.3	231									0.509832	452.966	117.771	129.05
Female	27	77.1	45.6	31.5	5	0.9	4.1	27	24	82	18	4.86	162	54	17.6	44	328	4.35	140.9	102	2.5	0.8	1.41	10.07	5.66	3.68	0.5	0.19	0.04	4.79	139	42.2	88.1	29	329	38.7	324									0.769022	498.326	249.163	88.0435
Female	24	74.3	44.1	30.2	18.2	2.8	15.4	38	49	59	17	4.57	197	55	13.3	58.3	298	4.72	139.7	101.6	2.41	0.88	1.18	10.14	5.75	3.67	0.58	0.09	0.05	4.86	136	42.5	87.4	28	320	41.7	302									0.908719	473.161	274.433	82.2888
Male	32	75	45.7	29.3	23.9	3.9	20	27	28	65	15	4.87	201	75	15.2	66.7	288	4.13	139.2	100.6	2.37	0.9	1.25	5.85	2.57	2.5	0.53	0.22	0.03	4.85	153	45.7	94.2	31.5	335	38.7	338									0.54484	347.464	184.156	135.2
Female	55	74.7	42.7	32	8	1.3	6.7	17	10	86	13	4.93	236	68	14.2	45.9	201	4.77	139.7	98.9	2.41	0.86	1.38	7.53	4.68	1.89	0.65	0.23	0.08	4.42	136	40.3	91.2	30.8	337	39.7	454									1.60952	1124.19	730.724	240.212
Male	48	77.3	48	29.3	15.6	2.4	13.2	19	24	81	52	5.74	141	76	9.6	87.2	488	4.75	141.4	104	2.48	0.93	1.36	5.75	6.85	30.4	41.8	0.68	0.1	90.1	260	175	51.8	338	9.7	3.04	0.67									9.41875	0.15097	6.31056	0.0220395
Male	36	83.8	51.5	32.3	14.8	2.2	12.6	41	97	69	136	6.59	191	92	8	79.4	440	4.38	141.7	100.9	2.62	1.05	1.28	5.35	3.64	29.7	42.5	0.06	0.05	90.8	446	159	48.6	327	9.4	2.6	0.45									5.20875	0.0551515	2.34394	0.0151515
Female	54	74.8	44.6	30.2	13.7	2	11.7	44	76	91	113	4.82	243	100	11.6	56.7	318	4.44	142	104.8	2.42	0.81	1.18	4.3	1.99	30.2	41.7	0.06	0.02	94.2	226	130	40.5	321	9.9	1.88	0.4									2.74778	0.0263576	1.09911	0.013245
Male	65	77.2	45	32.2	9.5	1.3	8.2	37	28	67	16	5.05	232	121	14.6	61.6	294	4.18	141	102.8	2.4	0.87	1.14	4.86	3.4	30	45.4	0.14	0.03	93.8	255	146	45.6	320	9.3	1.34	0.37									5.14533	0.0419333	1.90377	0.0123333
Male	46	76.9	46.9	30	12.3	1.7	10.6	20	16	61	24	5.38	138	67	9.7	74.4	390	4.21	140.7	101.1	2.45	0.92	1.21	4.94	4.34	31.4	41.6	0.12	0.08	92.7	287	155	45.8	338	10.1	3.1	0.58									5.74981	0.0801656	3.33489	0.0184713
Female	33	74.9	43.7	31.2	10.5	1.8	8.7	18	12	60	11	5.04	153	41	9	45.3	254	4.13	139	105	2.26	0.84	1.12	4.25	3.59	30.4	47.8	0.27	0.05	93.6	281	129	39.8	324	10.7	3.82	0.5									5.6448	0.0590461	2.8224	0.0164474
Male	58	81.6	45.9	35.7	16.7	2.4	14.3	36	36	73	53	6.26	271	100	10.7	80.8	306	5.29	142.5	100.6	2.51	0.81	1.09	5.35	4.09	31.8	39.1	0.51	0.04	94.6	179	170	50.6	336	9.6	1.35	0.64									5.0289	0.0823145	3.2185	0.0201258
Male	31	73.4	44.7	28.7	6.2	1.1	5.1	23	55	63	95	5.3	133	79	11.3	70.2	287	4.25	140.5	105.1	2.35	0.89	1.11	5.19	3.55	32	42.5	0.14	0.07	95.4	312	166	49.5	335	9.6	3.05	0.55									4.71484	0.0610156	2.59316	0.0171875
Male	46	74.6	43.7	30.9	14.5	2.1	12.4	22	19	41	24	6.52	147	94	16.4	83	427	4.62	140.1	103.5	2.32	0.89	1.02	6.62	3.4	19.8	32.8	0.19	0.05	66	290	131	43.7	300	9.4	1.75	0.72									5.63232	0.123636	4.05527	0.0363636
Female	44	76.5	40.9	35.6	8.1	0.9	7.2	40	45	45	21	5.91	168	81	6.7	60.2	268	4.55	140.7	101.5	2.33	0.89	1.24	4.6	3.98	27.2	41.8	0.23	0.07	85.2	264	125	39.2	319	11.6	2.81	0.51									6.11632	0.074625	3.11932	0.01875
Female	42	79.8	40.2	39.6	7.7	1.2	6.5	16	20	31	20	16.01	159	55	12.3	44.6	322	4.27	134.3	98.9	2.31	0.72	1.22	4.73	4.28	29.6	37.3	0.11	0.04	87.7	251	140	41.5	337	11.1	1.47	0.53									5.39338	0.0766351	2.85849	0.0179054
Male	68	77.8	45.1	32.7	17.7	2.9	14.8	31	44	90	54	8.77	237	140	13.8	102.2	596	4.25	140.1	100	2.43	0.89	1.31	4.64	4.35	30.4	42.1	0.17	0.08	92.9	226	141	43.1	327	11.3	2.15	0.73									6.02418	0.104457	4.39765	0.0240132
Female	38	75.7	41.9	33.8	16.2	2.7	13.5	25	21	47	12	5.14	167	80	7.8	46.7	432	3.79	139	103.6	2.29	0.84	1.14	4.47	4.39	30.2	41.7	0.09	0.04	91.9	262	135	41.1	328	9.9	2.9	0.5									6.06169	0.0726821	3.03084	0.0165563
Male	61	67.7	41.9	25.8	13.1	2	11.1	16	16	54	10	18.02	171	79	14.3	67.3	301	4.79	136.6	97.4	2.35	0.9	0.93	5.17	3.71	31.5	42.1	0.12	0.08	95	243	163	49.1	332	10.8	2.26	0.49									4.95844	0.0577111	2.42964	0.0155556
Male	37	76.3	49.3	27	11.4	2.3	9.1	24	48	66	33	5.17	186	104	17.6	55.2	309	4.48	140.1	103.1	2.44	0.92	1.28	6.34	9.17	19.1	34.1	0.2	0.06	65	224	121	41.2	294	-----	2.58	0.82									16.3716	0.393686	13.4247	0.0429319
Male	30	78.7	46.8	31.9	15.6	2.6	13	23	24	76	15	4.99	165	103	8.5	65.9	402	4.36	142.5	105	2.51	0.88	1.28	5.19	4.39	29.9	39.9	0.21	0.02	90.9	261	155	47.2	328	9.5	3.07	0.52									5.85823	0.0763478	3.04628	0.0173913
Female	45	72.2	40.8	31.4	10.6	1.9	8.7	23	27	42	17	4.9	129	34	10.1	54.5	270	4.42	139.6	102.7	2.33	0.89	1.1	4.25	1.55	32	43.3	0.04	0.01	96.9	255	136	41.2	330	9.6	1.54	0.21									2.09734	0.0101719	0.440442	0.0065625
Female	49	78.6	42.8	35.8	11.4	1.3	10.1	28	32	70	71	5.98	196	113	16.9	51.7	398	4.84	137.7	100.3	2.41	0.9	1.34	4.94	4.39	30	41.8	0.14	0.05	90.7	363	148	44.8	330	9	3.28	0.62									6.11673	0.0907267	3.79237	0.0206667
Male	52	76.2	44.7	31.5	14.2	2.1	12.1	26	21	52	31	4.78	221	127	16.1	80.1	548	4.47	142	103	2.49	0.85	1.13	5.74	3.7	30.1	39.7	0.16	0.03	91.1	252	173	52.3	331	9.1	2.11	0.37									4.88007	0.0454817	1.80562	0.0122924
Female	47	74.8	42.3	32.5	13.4	2.4	11	25	26	47	26	4.9	247	283	19.7	64.5	352	4.11	140.7	103.9	2.25	0.92	1.11	4.71	3.97	30.4	39.8	0.06	0.02	90.7	267	143	42.7	335	9.5	1.74	0.5									5.19757	0.0652961	2.59878	0.0164474
Male	55	74.5	43.8	30.7	10.5	1.4	9.1	27	33	60	17	7.1	153	166	10.7	77.3	325	4.47	139	102.9	2.32	1.01	1.31	5.14	5.65	29.6	43.3	0.23	0.04	92.6	310	152	47.6	319	9.6	2.45	0.77									8.26503	0.146976	6.36408	0.0260135
Male	59	74.9	39.3	35.6	20.2	5.1	15.1	22	30	45	51	5.55	192	71	7.6	59.5	224	3.89	141.9	100.9	2.27	0.93	0.89	5.17	4.66	28.8	39.4	0.03	0.03	86.1	251	149	44.5	335	9.8	2.46	1.37									6.37514	0.221674	8.73394	0.0475694
Male	49	74.5	45.8	28.7	27.9	3.9	24	24	28	92	25	5.27	158	174	15.5	86.5	406	4.41	141.4	103	2.66	0.91	1.33	5.75	4.63	28.5	39.1	0.12	0.05	87	330	164	50	328	10.4	2.24	0.47									6.35204	0.0763544	2.98546	0.0164912
Female	60	74.9	42.3	32.6	8.6	1.3	7.3	28	23	67	13	5.06	158	59	12	47.4	303	4.39	140.8	103.8	2.36	0.84	1.54	4.35	2.76	29.4	41.4	0.15	0.03	92.4	168	128	40.2	318	10.8	1.42	0.45									3.88653	0.0422449	1.74894	0.0153061
Male	59	77.3	46.3	31	19.6	3.8	15.8	27	30	64	30	8.52	182	259	10.4	80.8	397	4.42	142.9	103	2.45	0.9	1.16	5.24	3.6	32.3	42.5	0.28	0.03	92.6	279	169	48.5	348	9.5	1.3	0.67									4.73684	0.0746749	3.17368	0.020743
Female	23	75.2	46.2	29	11.1	2	9.1	16	10	55	12	4.69	154	38	7.6	52.4	284	4.14	140.7	104.8	2.44	0.9	1.37	5.68	5.53	21.3	38.4	0.06	0.04	68.3	218	121	38.8	312	-----	2.41	0.51									9.96958	0.132408	5.08448	0.0239437
Female	31	72.5	38.7	33.8	13.2	2.3	10.9	14	14	86	12	4.51	188	46	7.7	52.4	356	4.28	137.6	104.6	2.05	0.77	1.64	4.87	7.04	28.5	40.5	0.42	0.08	87.1	273	139	42.4	328	10.3	2.64	0.48									10.0042	0.118568	4.80202	0.0168421
Male	24	72.7	44.2	28.5	13	2.4	10.6	53	66	72	78	5	285	1736	28.5	90.1	452	4.36	141.7	102.7	2.41	0.89	1.34	5.41	4.92	29.4	43.5	0.25	0.04	90.6	285	159	49	324	10.2	2.88	0.78									7.27959	0.130531	5.67808	0.0265306
Male	52	73.8	44	29.8	15.9	2.6	13.3	21	17	51	14	5.42	169	83	8.8	73.7	342	4.39	141.1	103.4	2.4	0.88	1.31	4.62	4.32	31.8	38.9	0.09	0.01	90.9	261	147	42	350	8.8	2.28	0.6									5.28453	0.0815094	3.17072	0.0188679
Female	30	76.1	40.1	36	8.6	1.4	7.2	13	11	63	9	5.06	128	58	8.7	43.9	263	3.91	139	104	2.23	0.81	1.12	4.38	4.92	23.5	43.5	0.1	0.03	78.3	304	103	34.3	300	10.3	1.28	0.59									9.10723	0.123523	5.37327	0.0251064
Female	58	73.7	42.2	31.5	8.3	1.2	7.1	20	26	75	17	4.9	189	42	14.3	50.3	269	4.38	145.9	107.8	2.4	1.02	1.38	4.57	3.31	32.6	42.2	0	0.07	99.1	273	149	45.3	329	9.7	2.8	0.67									4.28472	0.0680276	2.87077	0.0205521
Female	50	74.9	41.2	33.7	10.2	1.9	8.3	33	61	57	56	6.36	160	43	9.6	50.3	375	4.3	137.8	100.2	2.36	0.91	1.31	5.03	4.55	29.6	38.1	0.15	0.04	87.7	283	149	44.1	338	9.2	1.8	0.46									5.85659	0.0707095	2.69403	0.0155405
Male	58	72.5	41.4	31.1	23.1	4.9	18.2	49	44	69	128	5.84	253	168	18.4	67.3	323	4.09	141.7	101.7	2.42	0.87	1.15	4.76	4.92	34.7	50.1	0.18	0.04	104.8	225	165	49.9	331	10.7	3.44	0.79									7.10352	0.112012	5.61178	0.0227666
Male	60	80.4	47.5	32.9	17.9	2.6	15.3	27	39	73	24	4.6	155	66	9.1	69.5	451	4.31	140.1	100.5	2.51	0.76	1.07	5.31	3.38	30.9	35.5	0.24	0.01	87.9	183	164	46.7	351	9.9	1.98	0.53									3.88317	0.0579741	2.05808	0.0171521
Male	74	77.9	41.3	36.6	8	1.6	6.4	30	30	63	18	7.64	185	79	12	91.5	400	4.37	141.9	103.8	2.37	0.92	1.15	4.67	4.71	32.8	44.7	0.26	0.06	98.9	204	153	46.2	331	10.7	2.25	0.63									6.41881	0.0904665	4.04385	0.0192073
Male	42	77.9	46.7	31.2	12.8	2.2	10.6	29	29	62	45	5.42	176	81	8.6	73	478	4.32	140.5	100.7	2.46	0.85	1.16	5.57	3.87	28.7	39.3	0.18	0.04	88.5	267	160	49.3	325	10	2.26	0.44									5.29934	0.059331	2.33171	0.015331
Female	47	75.4	42	33.4	8.7	1.6	7.1	57	102	69	47	6.39	216	80	13.2	50.3	303	4.01	141.4	103.1	2.38	0.85	1.47	4.52	2.99	28.5	37.4	0.08	0.04	86.7	237	129	39.2	329	10.2	2.23	0.29									3.92372	0.0304246	1.13788	0.0101754
Female	50	78	42.8	35.2	8.6	1.4	7.2	16	14	50	16	4.99	138	44	11.4	51.7	253	4.54	140	104.3	2.41	0.91	1.13	4.54	6.24	19.2	45.3	0.16	0.07	67.6	409	87	30.7	283	10.4	2.16	0.79									14.7225	0.25675	11.6308	0.0411458
Male	51	74	44.5	29.5	20.9	3	17.9	30	19	51	80	5.86	229	96	17.9	90.1	417	4.68	144	103.1	2.47	1	1.15	5.54	5.3	29.6	42.1	0.16	0.06	90.4	307	164	50.1	327	9.7	2.6	0.59									7.53818	0.105642	4.44752	0.0199324
Male	56	78.1	43.6	34.5	16.9	3.3	13.6	23	34	61	85	5.46	151	56	8.9	68	385	3.97	144.5	104.5	2.35	0.94	1.17	4.34	2.82	32.9	42.8	0.15	0.05	98.6	253	143	42.8	334	8.7	1.85	0.33									3.66857	0.0282857	1.21063	0.0100304
Female	55	75.2	43	32.2	8.6	1.1	7.5	47	44	69	30	5.23	235	88	10.5	43.9	276	4.3	140.9	103.5	2.34	0.83	1.25	4.81	4.13	29.5	41.5	0.04	0.03	90.6	292	142	43.6	326	10.1	2.73	0.37									5.81	0.0518	2.1497	0.0125424
Female	33	77	43.4	33.6	10.4	1.8	8.6	16	12	49	16	4.59	166	89	11.5	48.8	234	4.02	139.3	105.2	2.26	0.87	1.29	4.34	3.33	30.2	41.8	0.11	0.03	91.5	334	131	39.7	330	9.8	2.84	0.57									4.60907	0.062851	2.62717	0.0188742
Male	52	71.4	41.5	29.9	15.5	2.2	13.3	24	26	57	20	4.86	147	46	17.9	75.2	304	4.64	140.7	103.5	2.39	0.84	1.2	5.43	3.29	30.9	39.4	0.35	0.04	89.9	162	168	48.8	344	10.1	1.59	0.56									4.19502	0.0596246	2.34921	0.018123
Male	63	71.1	40.9	30.2	13.4	1.9	11.5	22	16	57	14	5.22	180	92	17.3	70.2	279	4.6	145.9	106	2.37	0.87	1.09	5.31	3.01	29.6	42.6	0.21	0.03	91	221	157	48.3	325	8.6	1.89	0.48									4.33196	0.0488108	2.07934	0.0162162
Female	52	71.2	41.3	29.9	7.6	1.4	6.2	18	18	57	18	4.76	185	78	13.5	65.2	355	4.13	142.8	106	2.3	0.81	1.36	4.2	4.05	30.2	42.3	0.15	0.04	92.6	251	127	38.9	326	10.8	1.83	0.44									5.67268	0.0590066	2.49598	0.0145695
Male	70	81.6	44.1	37.5	8.5	1.3	7.2	20	15	106	20	10.87	192	197	17.8	134.2	510	4.44	140.3	99.8	2.49	0.95	1.44	4.53	5.33	29.4	45.1	0.49	0.07	92.5	317	133	41.9	317	10.9	3.15	0.93									8.17629	0.168602	7.60395	0.0316327
Female	47	79.5	48.2	31.3	13.4	2.3	11.1	21	16	63	13	4.82	182	75	11.3	47.4	233	4.35	143.3	104.4	2.5	0.88	1.28	4.72	3.43	30.1	38	0.07	0.04	91.7	275	142	43.3	328	10	2.85	0.25									4.33023	0.0284884	1.08256	0.00830565
Female	20	77.8	44.4	33.4	14.4	2.9	11.5	20	9	90	10	5.38	156	64	12.6	58.1	289	4.27	140.5	104.7	2.42	0.77	1.39	4.19	3.74	30.5	44.1	0.21	0.01	93.1	253	128	39	328	9.4	2.31	0.38									5.40767	0.0465967	2.05492	0.012459
Male	35	75.1	45.6	29.5	10	1.9	8.1	21	13	67	16	4.83	156	105	9.3	74.4	370	4.56	139	102.3	2.41	0.86	1.13	5.43	3.12	28.7	41.8	0.3	0.07	88.2	248	156	47.9	326	10.4	2.14	0.63									4.54411	0.0684878	2.86279	0.0219512
Female	56	77.4	41.8	35.6	10.4	1.8	8.6	17	9	74	11	5.82	152	57	9.8	62.4	164	4.53	142.6	105.2	2.4	0.82	1.11	4.44	2.54	30.2	41.4	0.06	0.04	91.2	214	134	40.5	331	9.2	1.52	0.37									3.48199	0.0311192	1.28834	0.0122517
Female	33	74.1	41.7	32.4	8.9	1.7	7.2	37	40	76	78	4.81	160	60	8.8	57.4	282	4.95	139.5	105.8	2.27	0.83	1.05	4.47	3.55	28.6	43.1	0.16	0.03	91.7	331	128	41	312	9.1	2.3	0.32									5.34983	0.0397203	1.71194	0.0111888
Female	29	81.8	47.1	34.7	9.9	1.5	8.4	20	12	56	15	4.6	136	58	7.5	60.2	146	4.41	139.2	100.9	2.56	0.85	1.35	4.49	4.31	28.1	45.5	0.1	0.06	88.6	240	126	39.8	317	11.8	1.62	0.51									6.97883	0.0782242	3.5592	0.0181495
Male	52	72.8	36.3	36.5	8.2	1.6	6.6	33	44	79	58	4.94	177	29	9.7	70.9	329	4.8	140.5	99.5	2.4	0.88	1.34	5.4	8.77	26.5	49.6	0.05	0.04	85.2	448	143	46	311	9.1	2.83	1.77									16.4148	0.58577	29.0542	0.0667925
Male	40	73	47	26	26.4	3.9	22.5	27	16	78	50	5.38	135	73	12.2	73.7	445	4.58	141	101.1	2.51	0.88	1.23	4.81	5.55	33.1	48.7	0.15	0.04	99	251	159	47.6	334	10	2.76	0.73									8.16571	0.122402	5.96097	0.0220544
Female	39	73.7	40.7	33	13.6	2.2	11.4	24	42	61	25	5.15	147	30	9.5	58.8	273	4.01	141.3	105.5	2.23	0.91	1.07	4.89	3.27	22.9	38.9	0.07	0.03	76.3	267	112	37.3	300	10.7	0.86	0.37									5.55472	0.0528341	2.05524	0.0161572
Male	43	79.3	46.6	32.7	15	2.4	12.6	36	52	60	35	5.23	163	87	9.2	68	315	3.97	142.2	104.4	2.43	0.85	1.39	5.38	3.16	31.4	41.2	0.17	0.06	92.6	210	169	49.8	339	9.7	1.44	0.57									4.14624	0.0573631	2.36336	0.0181529
Male	47	81.3	47.5	33.8	11.5	1.9	9.6	23	27	53	27	5.41	184	169	12.3	68.8	315	4.19	139.5	99.4	2.54	1.01	1.2	5.37	3.31	30.4	39.2	0.16	0.04	92	262	163	49.4	330	8.8	2.47	0.39									4.26816	0.0424638	1.66458	0.0128289
Male	41	82.1	48.9	33.2	12.6	2	10.6	44	83	84	84	5.83	187	136	13.6	67.3	389	4.84	142.5	100.5	2.44	0.85	1.15	5.25	3.11	29.1	40.4	0.13	0.03	90.9	212	153	47.7	321	10	2.78	0.49									4.31766	0.0523677	2.11565	0.0168385
Male	34	70.4	45.8	24.6	13.5	2.6	10.9	20	27	92	20	4.82	136	66	2.2	58.8	354	4.24	140.9	104.2	2.36	0.81	1.3	5.75	5.59	29	42.7	0.28	0.08	88.9	295	167	51.1	327	10.2	2.56	0.56									8.23079	0.107945	4.60924	0.0193103
Male	39	66.9	42.8	24.1	11.6	2.6	9	40	85	62	110	5.88	185	134	25.3	86.2	432	4.52	144.2	105.5	2.43	0.97	1.24	4.91	2.37	33.4	48.6	0.09	0.05	102.2	138	164	50.2	327	11.4	2.4	0.49									3.44856	0.0347695	1.6898	0.0146707
Female	44	72.9	44.5	28.4	8.7	1.4	7.3	17	13	61	11	5.09	130	61	5.8	58.9	249	4.34	138.3	106.1	2.34	0.9	1.17	4.68	4.03	19.9	42.1	0.07	0.04	68.6	273	93	32.1	290	10.8	1.59	0.43									8.52578	0.0870804	3.66608	0.021608
Male	60	79.6	44.2	35.4	8.7	1.3	7.4	22	22	105	34	12.92	173	82	6.8	72.9	351	4.8	138.7	101.8	2.43	0.93	1.14	5.21	4.39	30.7	43.9	0.21	0.05	94.4	229	160	49.2	325	9.7	2.4	0.78									6.27756	0.111537	4.89649	0.0254072
Female	41	78.5	45.1	33.4	20.4	3.9	16.5	20	13	57	9	4.57	130	53	8.1	56.5	288	3.81	137.9	101.6	2.4	0.84	1.24	4.07	7.31	29.7	45.2	0.12	0.09	93.4	332	121	38	318	9.3	2.01	0.55									11.125	0.13537	6.11874	0.0185185
Male	53	74.5	44.1	30.4	9.4	1.3	8.1	21	26	56	48	5.59	179	66	10.8	83.9	447	4.65	140.6	103.2	2.46	0.92	1.26	5.22	2.87	30.8	45.2	0.06	0.05	92.9	277	161	48.5	332	9.6	5.66	0.59									4.21182	0.0549773	2.48497	0.0191558
Female	62	81.1	44.1	37	7.8	1.3	6.5	34	47	61	26	5.74	182	158	9.5	53.4	226	4.18	140.8	104.4	2.33	1	1.19	4.62	3.18	31	49.9	0.08	0.05	95.7	263	143	44.2	324	9.6	2.32	0.43									5.11877	0.0441097	2.20107	0.013871
Male	54	69.7	42.2	27.5	9.7	1.8	7.9	20	23	81	16	5.59	148	60	6.8	73.7	282	4.55	141.1	105.2	2.37	0.94	1.13	4.78	2.8	32.6	43	0.76	0.03	97.3	216	156	46.5	335	9.2	2.57	0.6									3.69325	0.0515337	2.21595	0.0184049
Male	59	72.9	44.5	28.4	19	3.1	15.9	28	42	123	47	5.84	164	156	8.5	76	422	4.02	141	103.1	2.33	0.82	0.9	5.21	1.37	30.1	40.7	0.05	0.04	88.5	177	157	46.1	341	10.2	1.27	0.21									1.85246	0.00955814	0.389016	0.00697674
Female	56	71.2	39	32.2	6.3	1	5.3	21	22	105	15	7.2	181	64	9.3	38.6	311	3.91	141.5	105.7	2.25	0.89	1.14	4.67	4.32	28.9	39.8	0.31	0.03	91.2	222	135	42.6	317	9.4	2.9	0.39									5.94934	0.0582976	2.32024	0.0134948
Female	50	78.1	46.9	31.2	16.6	2.3	14.3	17	14	89	14	5.73	150	100	9.9	62	165	4.7	140.5	103.8	2.48	0.82	1.23	4.67	3.98	28.9	41.6	0.07	0.03	91.4	289	135	42.7	316	10.5	1.31	0.4									5.729	0.0550865	2.2916	0.0138408
Male	63	77.2	42.8	34.4	14.4	2.4	12	23	20	68	50	7.17	168	130	16.7	71.4	451	4.64	140.2	100.4	2.34	0.9	1.19	5.29	3.62	32.3	42.8	0.08	0.03	97.2	192	171	51.4	333	10.7	2.04	0.52									4.79678	0.0582786	2.49433	0.0160991
Male	41	78.2	49.3	28.9	10.7	1.9	8.8	34	86	107	116	5.6	149	66	9	62	473	4.68	139.6	101.4	2.51	0.95	1.35	6.19	4.21	28.6	39.9	0.17	0.08	86.3	341	177	53.4	331	10.1	3.03	0.57									5.87339	0.0839056	3.34783	0.0199301
Male	54	74.6	45.2	29.4	16.1	2.1	14	29	50	81	82	5.35	144	73	10.4	75.3	324	4.6	139.9	100.7	2.51	0.94	1.18	5.32	4.37	28.9	42.2	0.09	0.06	87.2	228	154	46.4	332	10.6	3.08	0.53									6.38111	0.0801419	3.38199	0.0183391
Male	69	73	44.2	28.8	10.2	2.2	8	31	20	88	22	4.74	179	94	19.1	102.6	389	4.19	142.2	103.3	2.32	0.86	0.98	4.77	1.5	31.9	46.2	0.02	0.01	99.6	132	152	47.5	320	10.3	0.75	0.3									2.17241	0.0141066	0.651724	0.00940439
Female	42	70.1	40.1	30	6.7	1.3	5.4	24	18	49	28	5.56	177	33	8.5	39.4	282	4.4	134.2	102.9	2.19	0.83	1.47	3	3.61	16.3	48	0.33	0.08	65	393	49	19.5	251	10.9	1.38	0.65									10.6307	0.143957	6.90994	0.0398773
Female	36	70.1	41.8	28.3	7	1.6	5.4	20	23	56	15	5.63	123	45	6.3	45.6	225	4.22	138.9	104.1	2.3	0.82	1.1	4.55	4.82	31	42.2	0.23	0.02	94.3	228	141	42.9	329	10.7	2.6	0.57									6.56142	0.0886258	3.74001	0.0183871
Female	56	74.9	44.5	30.4	10.5	1.7	8.8	19	17	105	17	5.87	172	74	15.6	49.5	324	5.14	140.9	103.1	2.52	0.94	1.14	5.18	3.86	27.8	38.9	0.08	0.03	88.6	231	144	45.9	314	10.6	1.37	0.45									5.40122	0.062482	2.43055	0.0161871
Female	34	79.1	47.4	31.7	7.5	1.3	6.2	28	48	87	60	6	138	68	5.5	50.3	307	4.21	140.6	102	2.41	0.97	1.29	5.18	7.41	29.3	39.9	0.1	0.05	91.1	300	152	47.2	322	11.5	2.76	0.59									10.0908	0.149212	5.95354	0.0201365
Male	51	75	42.6	32.4	16.3	2.8	13.5	20	17	100	24	5.26	171	90	9.7	64.3	280	4.61	141.2	102.4	2.39	0.84	1.3	4.82	3.51	33.2	39.2	0.17	0.04	95.9	310	160	46.2	346	9.5	1.45	0.49									4.14434	0.0518042	2.03073	0.014759
Female	51	67.6	39.9	27.7	8.7	1.8	6.9	22	24	37	12	5.31	151	44	6.6	45.6	194	4.25	141.4	106.6	2.23	0.78	1.19	3.97	3.72	30	49.4	0.05	0.02	95.2	98	119	37.8	315	11.8	2.18	0.48									6.1256	0.05952	2.94029	0.016
Male	41	77.4	46	31.4	16.9	2.8	14.1	19	15	73	25	5.78	191	178	10.7	81.8	490	4.45	143.2	104.9	2.51	0.85	1.18	5.38	4.16	29.4	39.5	0.26	0.05	87.5	291	158	47.1	335	9.9	2.32	0.61									5.58912	0.0863129	3.40936	0.0207483
Male	32	76.1	44	32.1	11.5	1.8	9.7	31	41	131	38	4.86	173	98	11.4	83.7	343	4.34	140.5	105.2	2.29	0.9	1.03	5.51	3.9	29.6	38.5	0.11	0.09	89.3	356	163	49.2	331	8.8	2.09	0.49									5.07264	0.0645608	2.48559	0.0165541
Male	70	71.7	42.9	28.8	27.9	4.9	23	19	20	81	43	5.73	152	44	8.3	103.9	433	4.02	142.1	104.6	2.4	0.9	1.06	4.5	5.56	32.2	44.3	0.08	0.04	97.6	264	145	43.9	330	9.7	1.37	0.59									7.64932	0.101876	4.5131	0.018323
Female	47	67.5	39.9	27.6	5.8	1.2	4.6	24	17	75	13	4.93	214	62	9.8	49.8	234	4.86	142.2	108.8	2.35	0.86	1.34	4.56	2.41	24.3	46.2	0.04	0.03	82	244	111	37.4	297	11.4	1.21	0.29									4.58198	0.0287613	1.32877	0.0119342
Male	51	75.5	39.4	36.1	23.5	4.3	19.2	47	47	99	49	5.23	182	85	20.8	75.9	237	4.38	138.3	103.1	2.31	0.9	1.27	4.98	3.01	30.3	43.5	0.15	0.04	93	183	151	46.3	326	11	1.9	0.46									4.32129	0.0456964	1.98779	0.0151815
Male	25	84.5	48.3	36.2	8.4	1.5	6.9	19	28	71	18	5.17	153	77	8.5	75.9	431	4.37	138.5	98.4	2.55	0.91	1.4	5.56	5.37	29.1	40.6	0.14	0.09	87.9	237	162	48.9	331	11.3	5.38	0.84									7.49216	0.15501	6.29342	0.028866
Female	32	78	46.6	31.4	15.9	3.2	12.7	14	10	37	14	4.9	155	77	9.3	55.5	270	3.87	138	103.5	2.27	0.82	1.33	7.3	3.7	2.73	0.51	0.32	0.04	4.7	141	41.2	87.7	30	342	38.3	251	4.17	0.69	15.02	10.3	0.91				0.691209	340.183	173.493	91.9414
Female	31	69	41.6	27.4	11.3	2.2	9.1	15	15	35	21	5.48	113	56	8	46.3	356	3.7	136.2	106.5	2.27	0.72	1.12	9.49	6.69	2.15	0.6	0.03	0.02	4.22	124	35.8	84.8	29.4	346	39	282	9.13	0.816	9.66	10.9	0.97				1.86698	877.479	526.487	131.163
Female	35	70.7	41.1	29.6	10.4	1.8	8.6	14	10	52	16	4.73	136	61	17	55.8	245	3.98	136.7	104.7	2.27	0.85	1.22	5.74	2.85	1.69	0.79	0.07	0.06	4.33	122	35.2	81.3	28.2	347	39.1	250	9.61	0.55	10.5	10.4	0.92				1.33225	421.598	333.062	147.929
Female	34	73.4	45.5	27.9	9.5	1.8	7.7	23	18	55	14	5.39	179	108	17.5	56	301	3.8	139.8	102.8	2.28	0.79	1.24	7.08	4	2.29	0.45	0.13	0.02	4.55	137	40.3	88.6	30.1	340	37.8	251	3.03	0.386		11.1	0.98				0.786026	438.428	197.293	109.607
Female	31	62.2	39.7	22.5	10.1	2	8.1	16	28	34	13	4.9	132	51	9.6	37.2	245	3.78	138	105.8	2.24	0.82	1.22	10.9	8.44	2.5	0.52	0.03	0.03	4.29	132	37.5	87.4	30.8	352	38.5	161	7.94	0.396	7.81	10.9	0.96				1.75552	543.536	282.639	64.4
Female	31	60.6	34.9	25.7	5.5	0.8	4.7	15	13	48	10	3.88	163	48	10.9	37.8	253	3.98	136.9	104.8	2.17	0.7	1.52	5.99	3.85	1.76	0.61	0.06	0.03	3.66	116	34	92.9	31.7	341	40.2	166	243	0.532	19.7	11.6	1.03				1.33438	363.125	221.506	94.3182
Female	45	73.2	42.5	30.7	13.5	3.1	10.4	24	20	60	18	4.71	148	81	11.1	62.6	268	3.94	136.2	101.3	2.3	0.86	1.3	6.61	4.42	1.73	0.34	0.05	0.02	4.51	134	40.6	90	29.7	330	37.3	250	3.16	1.19		10.1	0.89				0.868671	638.728	217.168	144.509
Female	60	72.4	46.2	26.2	7.1	1.1	6	21	18	109	32	6.41	201	56	21.4	48.3	250	4.29	142.3	106.3	2.37	0.87	1.09	7.97	5.48	1.74	0.33	0.11	0.01	4.36	138	40.6	93.1	31.7	340	40.5	301	7.05	1.09	12.19	10.1	0.89				1.03931	947.977	312.832	172.989
Female	31	69	40.6	28.4	6.5	1.3	5.2	16	14	55	15	5.23	140	41	10.8	36.1	164	3.8	136.5	105.4	2.28	0.86	1.17	6.55	4.57	1.78	0.5	0.18	0.03	4.07	123	35.9	88.2	30.2	343	38.9	240	15.13	1.4	12.7	10.5	0.93				1.28371	616.18	308.09	134.831
Female	31	66.2	40.4	25.8	8.8	1.6	7.2	13	8	58	8	4.43	112	40	8.8	45	240	4.22	137.1	107.3	2.19	0.81	1.31	7.51	4.55	1.69	0.23	0.04	0.02	4.33	129	37.4	86.4	29.8	345	37.5	281	16.1	1.17	6.78	9.8	0.87				0.619231	756.538	174.004	166.272
Female	51	71.2	43.5	27.7	6.8	0.9	5.9	23	20	62	44	5.1	186	82	11.3	88.9	705	3.5	138.8	99.6	2.42	0.73	1.08	5.64	3.12	2.21	0.61	0.11	0.03	4.76	147	43	90.3	30.9	342	41.7	324	5.69	1.56	26.18	9.7	0.86				0.861176	457.412	279.021	146.606
Female	29	72.3	43.9	28.4	9	1.5	7.5	16	9	38	11	4.86	126	42	9.5	50.1	272	4.3	136.6	103.9	2.41	0.68	1.44	7.75	4.13	1.99	0.41	0.09	0.03	4.3	126	36.6	85.1	29.3	344	40	224				10.1	0.89				0.850905	464.884	190.603	112.563
Female	38	77.1	44.2	32.9	10.1	1.5	8.6	15	12	69	19	4.59	155	113	10	59.1	390	4.17	136.9	104.7	2.24	0.76	1.28	4.39	1.66	2.82	0.6	0.19	0.01	4.64	95	32	69	20.5	297	45.3	395	2.69	2.06	18.43	10.9	0.96				0.353191	232.518	139.511	140.071
Female	56	71.1	44.5	26.6	13.3	2.6	10.7	21	17	68	14	4.76	190	74	9.7	78.9	322	3.99	142.7	104.7	2.34	0.8	1.45	5.61	2.8	2.17	0.28	0.25	0.03	4.33	132	40.7	94	30.5	324	42.5	251	2.15	4.62	26.03	10.4	0.92				0.36129	323.871	90.6839	115.668
Female	25	74.6	42.2	32.4	12.6	2.5	10.1	22	23	53	69	5.27	141	63	8.2	47.6	233	4.3	137.4	106.9	2.3	0.78	1.2	5.54	2.09	2.16	0.52	0.1	0.03	4.19	126	38.2	91.2	30.1	330	40.5	219	3.12	1.38		11.1	0.98				0.503148	211.903	110.189	101.389
Female	33	81.2	46.2	35	9.7	1.7	8	20	16	63	17	5.27	167	81	8.7	42.9	272	4.53	139.6	103.4	2.36	0.84	1.35	5.54	2.09	2.96	0.35	0.12	0.02	4.04	117	36.3	89.9	29	322	46.6	355	2.69	0.582	9.79	10.7	0.95				0.247128	250.659	87.7306	119.932
Female	35	83.4	51	32.4	21.9	4.1	17.8	16	15	52	15	5.33	177	111	9.5	60.6	441	4.21	137.8	100.4	2.44	0.86	1.46	6.63	4.15	2.09	0.35	0.03	0.01	4.24	124	37.5	88.4	29.2	331	41.3	458	2.08	0.969	8.74	10.6	0.95				0.694976	909.426	318.299	219.139
Female	32	73.9	43.9	30	8.8	2	6.8	21	21	66	26	4.99	154	70	10.7	51.1	302	3.91	142	106.6	2.29	0.8	1.11	5.93	3.08	2.44	0.33	0.06	0.02	4.18	126	37.6	90	30.1	335	36.4	182	5.05	1.21		11.3	1.01				0.416557	229.738	75.8134	74.5902
Female	35	73.6	43.2	30.4	12.7	2.6	10.1	18	14	46	15	4.92	142	60	9.1	56.2	256	4.21	137.3	103	2.34	0.86	1.15	10.47	5.2	4.4	0.74	0.09	0.04	4.57	137	41.4	90.6	30	331	42.1	239	2.86	1.55	21.04	10.2	0.91				0.874545	282.455	209.016	54.3182
Female	36	73.6	43.3	30.3	9	1.7	7.3	20	11	50	15	5.72	192	72	10.1	53.7	195	5.17	136.5	102.7	2.29	0.85	0.99	7.04	4.19	2.18	0.56	0.07	0.04	4.82	141	42.3	87.8	29.3	333	38.1	267	1.88	0.593		11.1	0.99				1.07633	513.179	287.38	122.477
Female	33	77.7	43.3	34.4	9.7	2.4	7.3	18	11	85	10	5.43	315	75	19.5	54.7	350	4.88	138.4	107.4	2.48	0.85	0.87	4.32	2.71	1.17	0.32	0.11	0.01	4.86	139	41.6	85.6	28.6	334	41.5	248	4.75	1.19		21.4	1.89				0.741197	574.427	183.817	211.966
Female	29	79.8	48.1	31.7	8.7	1.5	7.2	14	13	56	18	5.06	124	52	10.9	43.5	271	4.16	139.5	103.9	2.28	0.78	1.13	6.2	3.04	2.79	0.27	0.09	0.01	4.64	141	41.4	89.2	30.4	341	37.6	259	3.12	0.959		10.1	0.9				0.294194	282.208	76.1961	92.8315
Female	42	74.8	42.7	32.1	9	1.4	7.6	23	15	68	16	5.16	176	95	51.8	66.1	240	4.38	137.8	104.7	2.29	0.81	1.26	6.63	3.43	2.48	0.55	0.09	0.08	4.25	108	34.7	81.6	25.4	311	37.9	331	4.35	2.44	<2.00	13.8	1.23				0.760685	457.794	251.787	133.468
Female	50	73.6	40.5	33.1	9.1	1.8	7.3	15	19	70	35	6.1	92	32	6.9	44.1	390	3.99	139.1	105.6	2.2	0.78	1.26	7.46	4.64	1.91	0.74	0.15	0.02	4.25	120	36	84.7	28.2	333	37.2	279	2.31	<0.300		10.3	0.92				1.7977	677.78	501.557	146.073
Female	48	74.9	46.2	28.7	13.1	2.6	10.5	18	9	50	11	4.52	200	64	11.6	46	302	4.08	138.2	105.9	2.37	0.87	0.91	4.74	2.28	1.73	0.53	0.15	0.05	4.26	75	27.3	64.1	17.6	275	42.7	356	7.41	0.791		25	2.21				0.698497	469.179	248.665	205.78
Female	28	75	43.1	31.9	12.3	2.2	10.1	15	10	50	17	4.41	139	56	8.4	36.1	232	3.85	138.2	106.5	2.27	0.81	1.21	9.03	5.13	3.26	0.54	0.08	0.02	4.58	141	39.4	86	30.8	358	36.5	262	1.34	<0.300	9.68	11.8	1.05				0.849755	412.288	222.636	80.3681
Female	30	70.2	41.2	29	8.6	1.6	7	16	11	65	13	4.73	122	38	12.6	51.8	167	3.61	136.7	102.5	2.27	0.8	1.31	7.35	4.91	2.05	0.36	0.03	0	4.13	131	38	92	31.8	345	42.5	211		2.04	37.86	10	0.89				0.862244	505.371	181.933	102.927
Female	81	74.4	45.1	29.3	12.7	2.5	10.2	25	17	87	32	5.2	208	73	13	58.3	408	4.29	141	102.2	2.48	0.84	1.46	5.58	2.96	2	0.47	0.13	0.02	4.17	128	38	91.1	30.6	335	45.3	219	3.07	4.48	<0.600	9.6	0.86				0.6956	324.12	152.336	109.5
Female	27	75.1	46.9	28.2	14.5	2.7	11.8	18	13	69	21	4.03	171	79	7	52.8	450	3.79	139.7	103.7	2.41	0.78	1.03	5.91	3.14	2	0.44	0.29	0.04	4.47	136	40.3	90.2	30.4	337	43.9	283	3.22	0.804	7.3	10.9	0.97				0.6908	444.31	195.496	141.5
Female	24	74.8	44.4	30.4	11.8	2.8	9	15	9	30	10	4.6	144	73	10.7	45	257	3.76	138.6	104.7	2.35	0.86	1.37	4.44	1.92	2.14	0.27	0.08	0.03	4.5	136	38.9	86.4	30.2	350	37.5	267	1.07	0.795	50.4	10.8	0.97				0.242243	239.551	64.6789	124.766
Female	55	71.1	45.1	26	11.5	1.9	9.6	20	26	58	57	5.74	191	77	13.6	49.1	275	4.23	143	107.3	2.38	0.92	1.23	5.69	3.56	1.66	0.34	0.1	0.03	4.37	126	38.8	88.9	28.9	325	42.2	265	3	2.21	19.6	10.7	0.96				0.729157	568.313	193.227	159.639
Female	25	69.6	43.7	25.9	15.7	3.7	12	15	9	72	13	4.84	162	99	13.3	48.5	345	4.2	140.5	106.6	2.34	0.77	1.09	7.95	4.96	2.33	0.51	0.11	0.04	4.61	125	38.2	82.9	27.1	327	38.5	270	3.5	0.967	3.87	10.8	0.97				1.08567	574.764	293.13	115.88
Female	39	77	43.9	33.1	6.6	1.1	5.5	17	24	43	37	5.5	200	114	10	59.7	367	4.54	135.7	103.2	2.27	0.8	1.15	7.44	4.78	2.14	0.46	0.05	0.01	4.49	133	39.1	87.1	29.6	340	37.7	247	3.63	1.41		10.3	0.92				1.02748	551.71	253.787	115.421
Female	33	78.4	46.5	31.9	10.7	1.8	8.9	19	10	53	17	4.72	196	116	13.9	57.1	398	4.21	140.4	105.6	2.33	0.85	1.11	6.68	3.8	2.12	0.61	0.13	0.02	5.13	142	41.9	81.7	27.7	339	39.8	374	5.72	0.816		11.3	1.01				1.0934	670.377	408.93	176.415
Female	56	77.8	44.7	33.1	10.1	1.7	8.4	22	22	142	37	5.25	199	140	6.8	49.3	292	3.57	139.8	105.6	2.29	0.82	1.37	2.34	0.6	1.24	0.48	0	0.02	2.63	87	24.7	93.9	33.1	352	53.1	21	2.73	1.56	9.51	13.8	1.22				0.232258	10.1613	4.87742	16.9355
Female	32	73.6	46.1	27.5	20.4	4.2	16.2	14	9	63	18	5.38	148	52	7.4	48.6	282	4.22	139.5	105.5	2.3	0.84	1.17	10.3	0.92	11.06	7.98	2.4	0.47	0.2	0.01	4.52	134	38.9	86.1	29.5	343	5.95	<0.300		38.8	255				0.663797	28.5316	227.683	31.0127
Female	36	82.1	49.1	33	12.5	1.9	10.6	17	12	51	15	4.88	196	71	7.4	56.4	258	4.66	140.4	101	2.42	0.88	1.2	11	0.98	4.81	2.3	2.21	0.25	0.04	0.01	4.28	127	38.1	89	29.7	333	1.86	0.891	8.77	40.8	463				0.468607	67.8462	156.046	69.2308
Female	27	80.6	46.1	34.5	12.6	1.8	10.8	17	13	86	20	5.13	163	95	7.6	51.9	375	4.17	138.2	102.1	2.42	0.96	1.17	12.3	1.1	8.83	5.45	2.75	0.56	0.04	0.03	5.18	148	44.3	85.5	28.6	334	1.63	<0.300		38.7	265				0.678935	41.6082	226.764	37.8256
Female	60	71	43.4	27.6	11.1	2	9.1	26	15	53	18	5.31	177	122	17.2	68.7	228	3.88	141.6	106.7	2.31	0.89	1.02	10.6	0.95	4.45	1.89	2.16	0.32	0.05	0.03	2.96	98	28.2	95.3	33.1	348	3.95	1.58	17	43.1	191				0.403483	74.2921	140.412	78.2022
Female	49	69.6	41.4	28.2	8.2	1.4	6.8	23	18	68	13	4.95	162	68	7.7	58.8	190	4.52	140.9	105.9	2.36	0.91	1.25	10.5	0.94	5.87	3.42	1.83	0.32	0.28	0.02	4.04	124	37.5	92.7	30.7	331	2.55	0.64	5.45	43.6	244				0.547666	53.0051	181.277	56.3884
Male	59	75.6	42	33.6	14.2	2.2	12	24	27	100	21	7.23	143	148	16.7	76.9	344	3.98	138.4	103.9	2.35	0.86	1.21	6.38
Male	61	67	43.2	23.8	12.7	2.5	10.2	16	18	76	33	6.32	186	117	7.9	70.1	399	3.14	139.6	101.4	2.26	0.94	1.21	6.97
Female	46	64	34	30	9.7	2.3	7.4	13	9	57	8	4.69	178	42	5.8	70.1	146	3.85	140.1	102.9	2.28	0.79	1.45	10.18
Female	50	72.7	41.3	31.4	20.5	3.3	17.2	16	20	61	14	12.36	149	47	9	60.3	350	4.57	138.3	103.6	2.34	0.78	1.53	7.4
Female	78	59.1	33.5	25.6	8.1	1.4	6.7	16	11	74	9	9.29	153	50	15.7	124.9	393	3.25	143	106.3	2.34	0.88	0.99	6.01
Female	49	69.4	41.9	27.5	8	1.4	6.6	30	43	162	16	4.75	166	48	9.8	57.6	341	3.82	138	107.2	2.73	0.98	0.62	5.7
Male	47	80.6	39.6	41	14.2	3.3	10.9	19	32	134	79	6.14				72	424	4.15	137.9	99.9	2.35	0.91	1.49	7.96
Female	50	72.8	42	30.8	13.3	2.3	11	23	17	72	12	5.06	154	52	10.4	48.8	285	3.95	138.8	105.9	2.28	0.88	1.23	5.37
Male	59	62.6	38.3	24.3	30.5	8.9	21.6	16	13	98	32	4.59				70.7	188	3.09	124.6	90.1	2.06	0.91	0.89	7.86
Male	31	77.5	48.6	28.9	13.9	2.1	11.8	27	47	57	64	10.46	175	113	11.4	66.2	360	4.01	134.1	98.4	2.44	0.91	0.93	6.64
Male	66	76.7	41.3	35.4	8.6	1.7	6.9	38	33	73	17	4.8				104.3	394	4.11	139.8	101.6	2.35	0.91	1.12	3.71
Male	36	76.7	47.2	29.5	22.4	3.6	18.8	48	66	48	18	4.49	280	583	20.6	108.7	537	4.38	142.3	107.1	2.46	0.91	1.35	7.34
Female	67	83.6	43.6	40	11.3	1.3	10	21	13	74	10	4.97	149	40	10.3	51.8	254	4.16	140.1	104.9	2.34	0.93	1.15	4.2
Male	69	72.1	45.7	26.4	32.3	4.8	27.5	23	28	67	30	5.35	220	160	6.9	54.5	405	4.19	139	103.3	2.26	0.94	1.16	4.11
Female	70	66.6	41.1	25.5	10	2.1	7.9	26	19	80	42	5.35	188	101	15.3	44.4	461	3.25	137.8	101	2.33	0.87	1.08	7.35
Female	62	65.2	44.2	21	9.1	1.8	7.3	21	24	69	49	5.34	158	55	5.8	55.8	363	4	143.3	106.6	2.29	0.91	1.17	4.12
Male	42	75.3	45.6	29.7	11.7	1.8	9.9	19	23	86	37	5.67	157	70	9.1	116	598	4.61	140	106.5	2.42	0.79	1.07	9.02
Female	43	76	44.4	31.6	9.5	1.5	8	28	23	74	15	5.45	209	275	9.2	63.8	432	4.05	137.6	104.1	2.35	0.79	1.17	6.85
Female	69	79.6	41.4	38.2	10.5	2.2	8.3	15	18	101	16	6.5	212	33	6.8	51.9	327	3.98	138.9	103.8	2.49	0.75	1.2	6.18
Male	38	59.8	36.2	23.6	13.5	2.3	11.2	36	48	44	22	5.91				95.4	369	4	139.6	104.4	2.17	0.8	1.11	13.3
Male	35	71.3	44.9	26.4	10.8	1.8	9	17	18	97	38	5.01	148	70	5.7	61.1	442	3.97	140.8	104.6	2.36	0.88	1.13	5.36
Male	55	82.7	48.3	34.4	22.5	3.5	19	27	41	84	31	6.1	188	156	15.1	83.8	360	4.02	135.3	97.3	2.48	1.04	1.44	11.74
Female	64	74.9	44.3	30.6	24.9	3.9	21	33	25	74	20	5	221	284	14.4	69.1	376	3.77	141.3	104.7	2.42	0.92	1.24	5.9
Male	68	68	40.5	27.5	20.9	4.4	16.5	22	19	84	13	4.36	175	32	15.4	71.9	364	3.91	137.6	102.5	2.45	0.86	0.98	12.96
Male	60	78.9	42.8	36.1	8.7	0.8	7.9	24	26	78	37	5.32	216	97	15.8	134.1	629	5.1	138.3	102.2	2.41	0.84	1.49	8.03
Male	61	75.1	48.8	26.3	8.3	1.2	7.1	22	19	78	58	6.14	214	255	15.8	86	478	4.62	140.8	103.9	2.47	0.9	1.16	7.74
Male	55	75.3	46.9	28.4	6.2	1.1	5.1	22	34	146	82	5.67	158	124	12.1	89.7	436	3.92	138.8	105.3	2.48	0.86	1.04	7.07
Female	65	71.3	42.6	28.7	12.9	2.5	10.4	30	25	65	12	5.41	182	90	19.8	54.4	176	3.81	143.2	106.4	2.28	0.86	1.14	7.44
Male	65	68.7	40.1	28.6	10.5	2.1	8.4	24	30	55	30	6.21	213	270	2.8	110	375	3.43	137	100.9	2.23	0.83	1.23	9.15
Female	62	67.6	43.3	24.3	14.5	2.7	11.8	22	16	83	20	6.37	242	61	11.8	53.3	437	3.57	142.6	103.6	2.33	0.92	1.11	5.54
[truncated: 9 more columns]

## Sheet: feature missing rates below 30%
Features with missing rates below 30%
Gender	Age	TP	ALB	GLO	TBIL	DBIL	IBIL	AST	ALT	ALP	GGT	GLU	LDH	CK	CKMB	CREA	UA	K	Na	Cl	Ca	Mg	P	WBC	NEUT	LYMP	MONO	EO	BASO	RBC	HGB	HCT	MCV	MCH	MCHC	RDW	PLT	SIRI	SII	PIV	PLR	NLR	CaP	CaPR	CaMgR	NaKR	NaClR	KClR	Status
Male	35	76.2	42.1	34.1	16.5	3.3	13.2	61	69	56	29	6.58	234	145	13	70	419	4.75	142	103.4	2.37	0.85	1.22	6.05	2.66	2.54	0.63	0.19	0.03	5.01	148	43.9	87.6	29.5	337	38.8	200	0.659764	209.449	131.953	78.7402	1.04724	2.8914	1.94262	2.78824	29.8947	1.37331	0.0459381	HD
Male	59	73.2	48.2	25	17.2	3.4	13.8	23	21	55	15	5.74	142	132	11.1	77.9	508	4.73	141.3	102.8	2.53	0.87	1.25	8.19	4.19	2.98	0.67	0.3	0.05	5.66	162	46.7	82.5	28.6	347	34.8	205	0.942047	288.238	193.12	68.7919	1.40604	3.1625	2.024	2.90805	29.8732	1.37451	0.0460117	HD
Male	39	72.6	44.3	28.3	22.5	4.2	18.3	22	23	76	19	6.23	144	50	12	62.8	475	4.34	141.6	105.1	2.34	0.89	1.11	6.87	3.42	2.59	0.58	0.25	0.03	4.88	151	42.9	87.9	30.9	352	41.8	176	0.765869	232.402	134.793	67.9537	1.32046	2.5974	2.10811	2.62921	32.6267	1.34729	0.041294	HD
Male	42	76.5	44.9	31.6	24.2	4.6	19.6	44	59	98	199	5.28	167	190	10.2	89.7	616	4.02	140.8	99.2	2.48	0.89	1.22	10.58	5.5	3.94	0.97	0.12	0.05	5.41	172	49	90.6	31.8	351	38.5	270	1.35406	376.904	365.596	68.5279	1.39594	3.0256	2.03279	2.78652	35.0249	1.41935	0.0405242	HD
Male	42	77.9	44.2	33.7	6.5	0.8	5.7	15	13	141	15	17.37	145	83	9.5	76.5	387	5.34	139.2	103.6	2.47	0.92	1.52	9.04	5.2	2.75	0.63	0.4	0.06	6.81	140	46.4	68.1	20.6	302	33.6	383	1.19127	724.218	456.257	139.273	1.89091	3.7544	1.625	2.68478	26.0674	1.34363	0.0515444	HD
Male	53	77.9	44.2	33.7	6.5	0.8	5.7	15	13	141	15	17.37	145	83	9.5	76.5	387	5.34	139.2	103.6	2.47	0.92	1.52	9.04	5.2	2.75	0.63	0.4	0.06	6.81	140	46.4	68.1	20.6	302	33.6	383	1.19127	724.218	456.257	139.273	1.89091	3.7544	1.625	2.68478	26.0674	1.34363	0.0515444	HD
Male	44	72.9	44.1	28.8	16.2	3.3	12.9	24	23	62	39	5.81	173	138	11.5	59.5	356	4.1	140.5	103.2	2.36	0.91	1.15	7.04	4.98	1.41	0.51	0.11	0.03	4.68	145	42.6	91	31	340	44.7	319	1.80128	1126.68	574.607	226.241	3.53191	2.714	2.05217	2.59341	34.2683	1.36143	0.0397287	HD
Male	34	75.1	41.8	33.3	11.3	2.1	9.2	16	12	85	10	5.14	155	82	10.8	68	405	4.05	140.5	106.2	2.33	0.92	1.31	4.77	3.05	1.18	0.32	0.15	0.07	4.24	80	29.1	68.6	18.9	275	40.4	281	0.827119	726.314	232.42	238.136	2.58475	3.0523	1.77863	2.53261	34.6914	1.32298	0.0381356	HD
Male	44	80.4	46.7	33.7	17.1	3	14.1	29	36	92	26	5.5	159	98	7.4	78.5	588	4.23	139.8	101.5	2.46	0.96	1.1	8.28	4.2	3.43	0.4	0.2	0.05	6.07	163	48.3	79.6	26.9	337	36.3	277	0.489796	339.184	135.673	80.758	1.22449	2.706	2.23636	2.5625	33.0496	1.37734	0.0416749	HD
Male	54	78	44.6	33.4	15.7	3.1	12.6	53	91	100	126	6.11	192	81	11.6	65.4	498	4.51	141.7	103.2	2.47	1.06	1.36	9.36	5.2	2.74	0.98	0.39	0.05	5.17	147	44.9	86.8	28.4	327	41.6	291	1.85985	552.263	541.218	106.204	1.89781	3.3592	1.81618	2.33019	31.4191	1.37306	0.0437016	HD
Male	33	76.3	46	30.3	25.2	4.7	20.5	32	40	60	32	5.37	209	193	13.8	73.9	385	4.01	138.5	102.5	2.4	1.01	1.22	6.62	3.72	2.4	0.38	0.08	0.04	5.04	155	45.5	90.3	30.8	341	39.7	205	0.589	317.75	120.745	85.4167	1.55	2.928	1.96721	2.37624	34.5387	1.35122	0.039122	HD
Male	54	79	46	33	42.7	7.7	35	21	12	96	16	5.01	139	84	9.2	74.5	364	3.96	139.3	101.9	2.45	0.93	1.24	8.47	4.2	3.49	0.64	0.11	0.03	5.08	168	46	90.6	33.1	365	37.8	317	0.770201	381.49	244.154	90.8309	1.20344	3.038	1.97581	2.63441	35.1768	1.36703	0.0388616	HD
Male	38	72.3	40.5	31.8	10.3	2.2	8.1	26	24	55	23	5.62	175	104	14.5	77.6	384	3.97	141.7	106.2	2.19	1	1.2	5.69	2.61	2.39	0.52	0.15	0.02	5.06	160	44.9	88.7	31.6	356	39.9	186	0.567866	203.121	105.623	77.8243	1.09205	2.628	1.825	2.19	35.6927	1.33427	0.0373823	HD
Male	52	74.8	45.4	29.4	14.4	2.9	11.5	32	40	70	45	5.81	159	94	10.1	72.1	471	4.5	139	105	2.33	0.91	1.14	6.09	3.51	1.96	0.45	0.11	0.06	5.11	150	43.6	85.3	29.4	344	36.9	352	0.805867	630.367	283.665	179.592	1.79082	2.6562	2.04386	2.56044	30.8889	1.32381	0.0428571	HD
Male	58	74.1	42.4	31.7	11.3	2.7	8.6	58	75	58	174	5.87	175	68	8.3	77.6	302	4.26	138.2	100	2.43	0.91	1.2	5.29	2.48	2.01	0.48	0.28	0.04	4.64	147	42.4	91.4	31.7	347	41.3	184	0.592239	227.025	108.972	91.5423	1.23383	2.916	2.025	2.67033	32.4413	1.382	0.0426	HD
Male	29	74.1	42.4	31.7	11.3	2.7	8.6	58	75	58	174	5.87	175	68	8.3	77.6	302	4.26	138.2	100	2.43	0.91	1.2	5.29	2.48	2.01	0.48	0.28	0.04	4.64	147	42.4	91.4	31.7	347	41.3	184	0.592239	227.025	108.972	91.5423	1.23383	2.916	2.025	2.67033	32.4413	1.382	0.0426	HD
Male	36	75.2	42.3	32.9	13.5	2.5	11	23	22	64	19	5.48	174	85	16.4	77.6	439	4.17	139.3	103.5	2.4	0.93	1.04	5.08	2.43	1.96	0.48	0.18	0.03	5.04	154	44.8	88.9	30.6	344	39.2	258	0.595102	319.867	153.536	131.633	1.2398	2.496	2.30769	2.58065	33.4053	1.34589	0.0402899	HD
Male	52	73.8	45.6	28.2	11.6	2.2	9.4	27	21	92	18	5.38	179	123	9.5	72.1	447	4.32	141.8	102.9	2.37	0.9	1.1	7.96	4.4	2.95	0.42	0.16	0.03	5.05	153	46.3	91.7	30.3	330	41.2	251	0.626441	374.373	157.237	85.0847	1.49153	2.607	2.15455	2.63333	32.8241	1.37804	0.0419825	HD
Male	60	74.5	45.7	28.8	9.9	1.8	8.1	20	23	59	22	4.85	158	54	8	72.1	423	4.92	140.9	105.8	2.39	0.98	1.1	9.72	4.95	3.91	0.59	0.2	0.07	5.56	165	48.6	87.4	29.7	340	38.9	283	0.746931	358.274	211.381	72.3785	1.26598	2.629	2.17273	2.43878	28.6382	1.33176	0.0465028	HD
Male	49	70.8	42.1	28.7	11.7	2.2	9.5	21	15	113	21	5.11	157	143	9.3	77.6	294	4.69	141.7	107	2.43	1.01	1.21	7.49	4.52	2.41	0.45	0.09	0.02	4.53	135	39.9	88.1	29.8	338	37.8	315	0.843983	590.788	265.855	130.705	1.87552	2.9403	2.00826	2.40594	30.2132	1.3243	0.0438318	HD
Male	51	78	46	32	13.9	2.1	11.8	27	34	57	33	6	130	82	15	65.9	463	4.89	138.6	101	2.55	0.88	1.23	7.57	2.95	4.05	0.46	0.07	0.04	5.17	160	46.4	89.7	30.9	345	40.3	395	0.335062	287.716	132.349	97.5309	0.728395	3.1365	2.07317	2.89773	28.3436	1.37228	0.0484158	HD
Male	53	75	44.9	30.1	14.6	2.7	11.9	59	55	56	16	5.63	227	617.8	27.1	74.5	429	4.5	138.5	102	2.41	0.87	1.17	6.83	3.96	2.16	0.47	0.2	0.04	5.13	153	44.8	87.3	29.8	342	38.5	239	0.861667	438.167	205.938	110.648	1.83333	2.8197	2.05983	2.77011	30.7778	1.35784	0.0441176	HD
Male	49	76.3	43.5	32.8	14.3	2.7	11.6	24	29	92	107	6.22	158	206	10.2	56.6	321	4.16	140.4	105	2.36	0.89	0.88	4.54	1.89	2.18	0.37	0.09	0.01	4.82	145	43.2	89.6	30.1	336	39.2	244	0.32078	211.541	78.2703	111.927	0.866972	2.0768	2.68182	2.65169	33.75	1.33714	0.039619	HD
Male	42	69.5	41	28.5	11.5	2.1	9.4	23	18	78	24	4.91	147	114	15.6	76.4	328	4.18	139.9	103.8	2.3	0.95	1.2	6.95	2.95	3.32	0.44	0.2	0.04	4.8	141	42.9	89.4	29.4	329	42.2	265	0.390964	235.467	103.605	79.8193	0.888554	2.76	1.91667	2.42105	33.4689	1.34778	0.0402697	HD
Male	25	76.5	46.7	29.8	10.8	2.2	8.6	22	20	97	47	5.22	139	77	10.2	82.5	450	4.01	141	102.6	2.48	0.86	1.09	6.92	4.37	2	0.41	0.11	0.03	5.17	163	44.9	86.8	31.5	363	38.6	232	0.89585	506.92	207.837	116	2.185	2.7032	2.27523	2.88372	35.1621	1.37427	0.0390838	HD
Male	60	72.4	43.8	28.6	13.7	3.3	10.4	20	23	85	12	5.44	124	132	14.2	83.8	368	4.11	139.8	101.7	2.38	0.86	1.33	4.51	1.8	1.62	0.69	0.27	0.13	5.26	158	47	89.4	30	336	38.3	230	0.766667	255.556	176.333	141.975	1.11111	3.1654	1.78947	2.76744	34.0146	1.37463	0.040413	HD
Male	39	71.5	39.9	31.6	12.4	2	10.4	23	18	64	21	5.66	171	82	10.9	60.2	412	4.63	140.8	108	2.41	0.86	1.24	6.95	3.15	3.31	0.36	0.07	0.06	4.18	122	36.3	86.8	29.2	336	45.2	297	0.342598	282.644	101.752	89.7281	0.951662	2.9884	1.94355	2.80233	30.4104	1.3037	0.0428704	HD
Male	36	78.6	44.6	34	13	2.7	10.3	27	30	78	13	5.44	148	103	10.7	66.4	307	4.16	139.3	102.2	2.37	0.89	1.39	5.43	2.02	2.55	0.5	0.34	0.02	5.03	142	43.3	86.1	28.2	328	38.6	236	0.396078	186.949	93.4745	92.549	0.792157	3.2943	1.70504	2.66292	33.4856	1.36301	0.0407045	HD
Male	36	76.7	46.5	30.2	11.2	2.2	9	19	27	64	33	5	123	92	7.3	62.7	363	4.33	138.9	103.5	2.68	0.94	1.03	9.09	5.84	2.41	0.69	0.13	0.02	5.41	161	48.9	90.4	29.8	329	42.6	259	1.67203	627.618	433.057	107.469	2.42324	2.7604	2.60194	2.85106	32.0785	1.34203	0.0418357	HD
Male	68	72.8	45.5	27.3	8.7	1.3	7.4	31	37	79	35	5.44	208	65	10.4	71.4	488	4.17	141.1	102.7	2.42	0.89	1.23	10.43	5.18	4.16	0.69	0.35	0.05	4.95	146	44.5	89.9	29.5	328	41.7	286	0.859183	356.125	245.726	68.75	1.24519	2.9766	1.96748	2.7191	33.8369	1.3739	0.0406037	HD
Male	33	72.3	46.1	26.2	24.1	4.3	19.8	35	34	82	40	6.5	195	171	16.7	67	291	4.79	140.5	104.1	2.45	0.98	1.1	5.88	2.33	2.53	0.58	0.38	0.06	4.57	150	44.1	96.5	32.8	340	42.8	209	0.53415	192.478	111.637	82.6087	0.920949	2.695	2.22727	2.5	29.3319	1.34966	0.0460134	HD
Male	32	75.4	44.9	30.5	16.5	3.1	13.4	24	30	74	20	5.23	171	139	11.4	75.1	505	3.91	138.8	102.3	2.35	0.93	1.14	5.84	3.1	2.01	0.53	0.15	0.05	5.97	173	50	83.8	29	346	37.5	258	0.817413	397.91	210.893	128.358	1.54229	2.679	2.0614	2.52688	35.4987	1.35679	0.0382209	HD
Male	55	66.4	43.9	22.5	13.2	2.7	10.5	25	21	96	16	5.72	172	191	12.8	63.9	352	4.41	141.3	103.6	2.39	0.83	1.5	5.64	2.44	2.67	0.43	0.08	0.02	5.42	164	48.2	88.9	30.3	340	41	278	0.392959	254.052	109.243	104.12	0.913858	3.585	1.59333	2.87952	32.0408	1.3639	0.0425676	HD
Male	36	71.7	43.4	28.3	8.7	1.4	7.3	32	44	70	24	5.98	227	122	11.6	62.7	355	4.43	139.7	105.1	2.37	1.04	0.98	6.62	3.2	2.69	0.64	0.05	0.04	5.42	164	47.5	87.6	30.3	345	43.4	215	0.761338	255.762	163.688	79.9257	1.18959	2.3226	2.41837	2.27885	31.535	1.32921	0.0421503	HD
Male	41	73.7	42	31.7	17.5	4.3	13.2	30	39	88	45	5.08	159	91	7	80.7	417	4.78	141.1	104.8	2.46	0.86	1.4	8	5.19	2.19	0.42	0.17	0.03	5.61	164	47	83.8	29.2	349	37.1	354	0.995342	838.932	352.351	161.644	2.36986	3.444	1.75714	2.86047	29.5188	1.34637	0.0456107	HD
Male	38	75.6	47.2	28.4	13.8	2.5	11.3	49	41	65	112	5.08	226	873	29.6	84.4	456	3.97	140.1	102.8	2.46	0.97	1.36	6.08	2.92	2.38	0.48	0.26	0.04	5.36	158	46	85.8	29.5	343	35.5	222	0.588908	272.37	130.737	93.2773	1.22689	3.3456	1.80882	2.53608	35.2897	1.36284	0.0386187	HD
Male	54	76.4	43.7	32.7	10.1	1.8	8.3	21	21	54	27	4.93	138	51	7.5	70.1	431	4.23	141	103.8	2.42	0.92	1.27	4.19	1.63	1.89	0.38	0.26	0.03	4.8	143	42.8	89.2	29.8	334	41.1	234	0.327725	201.81	76.6876	123.81	0.862434	3.0734	1.90551	2.63043	33.3333	1.35838	0.0407514	HD
Male	54	76.7	46.3	30.4	17.3	3.1	14.2	44	22	62	75	6.55	177	113	12.3	45.2	339	4.06	140.8	103.8	2.48	0.85	0.97	5.81	3.17	2.02	0.49	0.08	0.05	4.57	152	43	94.1	33.3	353	40.6	265	0.76896	415.866	203.775	131.188	1.56931	2.4056	2.5567	2.91765	34.6798	1.35645	0.0391137	HD
Male	57	69	41.4	27.6	11	1.8	9.2	27	21	64	48	5.49	175	214	10	75.7	490	4.28	137.6	102.8	2.3	0.89	1.47	7.16	3.72	2.48	0.53	0.35	0.08	4.61	136	40.8	88.5	29.5	333	39.1	245	0.795	367.5	194.775	98.7903	1.5	3.381	1.56463	2.58427	32.1495	1.33852	0.0416342	HD
Male	36	73.9	42.8	31.1	12.3	2.2	10.1	19	21	73	67	5.68	137	87	13	80.1	669	4.74	142.4	106.6	2.44	0.9	1.37	6.21	2.46	2.72	0.43	0.51	0.09	4.94	140	41.7	84.4	28.3	336	40.7	310	0.388897	280.368	120.558	113.971	0.904412	3.3428	1.78102	2.71111	30.0422	1.33583	0.0444653	HD
Male	55	76.5	49.3	27.2	23.9	5	18.9	22	14	70	12	5.56	179	86	10.9	72	288	4.36	141.1	104.7	2.41	0.85	0.9	4.53	2.61	1.51	0.32	0.07	0.02	5.31	153	44.3	83.4	28.8	345	36	214	0.553113	369.894	118.366	141.722	1.72848	2.169	2.67778	2.83529	32.3624	1.34766	0.0416428	HD
Male	27	79.6	44.1	35.5	17.2	3.1	14.1	73	98	100	42	8.32	205	523	14.5	75.7	436	4.53	137.5	102.2	2.41	0.95	0.8	9.86	5.4	3.45	0.83	0.12	0.06	5.17	154	45.6	88.2	29.8	338	39.4	344	1.29913	538.435	446.901	99.7101	1.56522	1.928	3.0125	2.53684	30.3532	1.3454	0.0443249	HD
Male	34	76.8	47.6	29.2	16.2	3.1	13.1	26	43	74	27	5.01	152	142	6.4	84.4	513	4.24	140.1	102.5	2.56	0.99	1.14	5.97	3.27	2.16	0.48	0.04	0.02	5.35	162	47.5	88.8	30.3	341	39.8	231	0.726667	349.708	167.86	106.944	1.51389	2.9184	2.24561	2.58586	33.0425	1.36683	0.0413659	HD
Male	65	73.9	46.3	27.6	13.9	2.5	11.4	28	58	91	63	5.08	126	63	7.2	65.8	600	4.16	140	101.6	2.45	0.9	1.31	6.86	3.67	2.49	0.44	0.21	0.05	5.73	161	48.2	84.1	28.1	334	35.2	229	0.648514	337.522	148.51	91.9679	1.4739	3.2095	1.87023	2.72222	33.6538	1.37795	0.0409449	HD
Male	29	69.4	40.2	29.2	8.6	1.2	7.4	18	24	73	32	6.83	157	107	7.4	68.3	272	3.79	139.7	105.7	2.21	0.88	1.1	9.32	6.02	2.59	0.47	0.19	0.05	5.08	153	44.7	88	30.1	342	41.6	207	1.09243	481.135	226.134	79.9228	2.32432	2.431	2.00909	2.51136	36.8602	1.32167	0.0358562	HD
Male	46	77.6	47.2	30.4	12.7	2.2	10.5	23	35	70	60	5.38	164	80	11.7	55.8	449	4.61	138.1	101	2.51	0.95	1.01	12.52	8.04	3.2	0.79	0.42	0.07	6.01	171	49.7	82.7	28.5	344	40.6	280	1.98487	703.5	555.765	87.5	2.5125	2.5351	2.48515	2.64211	29.9566	1.36733	0.0456436	HD
Male	61	80.6	45.3	35.3	12.3	2.4	9.9	17	11	55	10	5.74	143	84	13.2	72.6	386	4.52	136.8	102.3	2.43	0.93	1.16	5.98	3.65	1.6	0.58	0.11	0.04	4.93	145	42.3	85.8	29.4	343	33.8	285	1.32313	650.156	377.091	178.125	2.28125	2.8188	2.09483	2.6129	30.2655	1.33724	0.0441838	HD
Male	33	76	45.5	30.5	9.3	1.9	7.4	22	14	84	41	5.44	178	94	3.6	95.7	512	4.84	140	107.4	2.45	0.9	1.06	7.33	4.11	2.54	0.54	0.1	0.04	4.84	159	46.1	95.2	32.9	345	41	170	0.87378	275.079	148.543	66.9291	1.61811	2.597	2.31132	2.72222	28.9256	1.30354	0.0450652	HD
Male	45	76.2	45.6	30.6	12.9	2.7	10.2	25	39	89	45	5.76	168	133	16.9	67	370	4.35	138.1	101.2	2.42	0.82	1.32	7.32	3.38	3	0.7	0.19	0.05	5.69	171	48.3	84.9	30.1	354	35.4	341	0.788667	384.193	268.935	113.667	1.12667	3.1944	1.83333	2.95122	31.7471	1.36462	0.0429842	HD
Male	34	73.9	43.7	30.2	23.3	4	19.3	29	19	80	18	5.16	168	300	15.9	60.2	464	3.84	138.3	104.5	2.23	0.95	1.1	7.67	3.56	3.4	0.44	0.21	0.06	4.92	160	44.2	89.8	32.5	362	40.5	327	0.460706	342.388	150.651	96.1765	1.04706	2.453	2.02727	2.34737	36.0156	1.32344	0.0367464	HD
Male	36	85	45.8	39.2	10.6	1.9	8.7	24	30	71	20	15.84	210	135	11.6	66.4	373	4.98	134.3	96.8	2.43	0.84	1.03	8.48	3.96	3.7	0.74	0.05	0.03	5.74	161	46.5	81	28	346	34.5	281	0.792	300.746	222.552	75.9459	1.07027	2.5029	2.35922	2.89286	26.9679	1.3874	0.0514463	HD
Male	35	76.8	44.4	32.4	12.9	1.4	11.5	26	24	76	34	5.02	175	112	9.4	87.6	496	4.29	139.5	101.1	2.43	1	1.37	4.91	2.34	1.97	0.46	0.1	0.04	5.55	170	48.9	88.1	30.6	348	39.2	210	0.546396	249.442	114.743	106.599	1.18782	3.3291	1.77372	2.43	32.5175	1.37982	0.0424332	HD
Male	52	72.7	38.2	34.5	13.7	2.1	11.6	23	31	58	30	13.97	179	110	11.8	59	599	4.64	136	97.5	2.43	0.69	1.29	7.83	4.67	2.15	0.53	0.4	0.08	5.84	166	49.1	84.1	28.4	338	35.1	272	1.15121	590.809	313.129	126.512	2.17209	3.1347	1.88372	3.52174	29.3103	1.39487	0.0475897	HD
Male	50	71.5	41.8	29.7	14.5	2.8	11.7	28	14	64	11	4.97	206	230	13.1	85.7	458	4.7	138.4	99.1	2.49	0.74	1.29	6.01	3.17	2	0.57	0.24	0.03	5.46	169	48.5	88.8	31	348	38.8	257	0.90345	407.345	232.187	128.5	1.585	3.2121	1.93023	3.36486	29.4468	1.39657	0.0474268	HD
Male	64	71.2	40.5	30.7	11.1	2.2	8.9	27	19	77	25	5.3	185	145	20.2	76.1	459	4.83	139.9	105.5	2.39	0.91	1.35	7.12	2.72	2.14	0.48	1.72	0.06	4.61	146	42.3	91.8	31.7	345	40.2	290	0.610093	368.598	176.927	135.514	1.27103	3.2265	1.77037	2.62637	28.9648	1.32607	0.045782	HD
Male	52	73.6	44.5	29.1	17.7	3.3	14.4	21	26	55	19	8.69	206	82	13.2	66.6	312	4.75	142.7	104.4	2.47	0.95	1.5	12.08	9.37	1.56	0.73	0.37	0.05	5.15	161	48.3	93.8	31.3	333	41.6	241	4.38468	1447.54	1056.71	154.487	6.00641	3.705	1.64667	2.6	30.0421	1.36686	0.0454981	HD
Male	39	76.8	44.8	32	11.7	1.9	9.8	21	6	78	28	5.42	174	90	8.6	78.7	295	4.37	141.2	106.7	2.48	1	1.09	9.36	6.81	1.58	0.72	0.21	0.04	5.36	161	48.3	90.1	30	333	40.8	262	3.10329	1129.25	813.062	165.823	4.31013	2.7032	2.27523	2.48	32.3112	1.32334	0.040956	HD
Male	58	75.7	47.8	27.9	13.9	2.3	11.6	29	48	106	55	5.41	144	140	9.6	74.9	398	4.44	138.8	101.5	2.39	0.91	1.12	5.78	2.86	2.3	0.42	0.16	0.04	5.54	171	49.7	89.7	30.9	344	39.3	271	0.522261	336.983	141.533	117.826	1.24348	2.6768	2.13393	2.62637	31.2613	1.36749	0.0437438	HD
Male	31	71.5	47.2	24.3	12.3	1.7	10.6	19	14	87	21	6.38	163	73	7.9	85	263	3.86	139.1	100	2.45	1.04	1.19	10.56	6.95	3.15	0.42	0.01	0.03	4.8	156	44.9	93.5	32.5	347	40.7	219	0.926667	483.19	202.94	69.5238	2.20635	2.9155	2.05882	2.35577	36.0363	1.391	0.0386	HD
Male	35	76.8	49.5	27.3	13.2	2.5	10.7	43	89	75	55	6.22	190	107	13.9	85	515	4.49	141.4	101.7	2.47	1.06	1.09	7.96	3.96	2.9	0.64	0.38	0.08	5.28	159	46.6	88.3	30.1	341	39.8	204	0.873931	278.566	178.282	70.3448	1.36552	2.6923	2.26606	2.33019	31.4922	1.39036	0.0441495	HD
Male	39	75.7	46.8	28.9	30.4	5.3	25.1	25	24	66	16	5.25	122	86	22.2	67.3	437	4.43	140.6	101.5	2.55	0.85	1.18	5.68	2.26	2.82	0.45	0.08	0.07	5.99	179	52.1	87	29.9	344	40.5	302	0.360638	242.028	108.913	107.092	0.801418	3.009	2.16102	3	31.7381	1.38522	0.0436453	HD
Male	43	72.4	43.1	29.3	14.4	2.2	12.2	20	22	84	22	4.89	160	120	7.1	80.6	493	3.69	139.9	105.2	2.42	0.93	1.23	9.53	6	2.49	0.61	0.38	0.05	5.18	165	47.9	92.5	31.9	344	39.6	258	1.46988	621.687	379.229	103.614	2.40964	2.9766	1.96748	2.60215	37.9133	1.32985	0.035076	HD
Male	55	76	47.2	28.8	17.6	3.5	14.1	31	26	71	22	6.05	148	229	9.3	80.6	600	4.11	140.9	103.5	2.44	0.96	1.27	5.04	2.56	1.81	0.55	0.09	0.03	5.02	156	44.8	89.2	31.1	348	39.4	227	0.777901	321.061	176.583	125.414	1.41436	3.0988	1.92126	2.54167	34.2822	1.36135	0.0397101	HD
Male	42	75.6	45.8	29.8	9.3	1.5	7.8	19	7	54	11	5.14	170	73	14	64.1	333	4.26	140	102.9	2.43	0.95	1.13	5.78	3.11	2.01	0.47	0.15	0.04	5.61	162	50.5	90	28.9	321	40	183	0.727214	283.149	133.08	91.0448	1.54726	2.7459	2.15044	2.55789	32.8638	1.36054	0.0413994	HD
Male	37	79.9	48.4	31.5	17.2	2.8	14.4	43	52	62	50	5.28	212	179	5.5	81.9	510	4.22	140	102.3	2.52	0.92	1.24	8.69	4.96	2.09	0.75	0.85	0.04	5.18	161	47.1	90.9	31.1	342	39.8	326	1.7799	773.665	580.249	155.981	2.37321	3.1248	2.03226	2.73913	33.1754	1.36852	0.0412512	HD
Male	63	75.9	45.1	30.8	10.4	1.7	8.7	19	23	69	38	5.22	150	131	8.6	62.2	433	4.45	140.6	102.7	2.43	0.93	1.26	5.82	3.21	2	0.51	0.09	0.01	4.31	138	39.9	92.6	32	346	39.6	231	0.81855	370.755	189.085	115.5	1.605	3.0618	1.92857	2.6129	31.5955	1.36904	0.0433301	HD
Male	58	76.6	46.2	30.4	19.7	3.7	16	30	23	56	27	6.43	161	231	10.8	54	309	3.35	135	96.7	2.34	1.01	1.12	7.51	4.67	2.28	0.44	0.1	0.02	5.11	160	45	88.1	31.3	356	38.2	154	0.901228	315.43	138.789	67.5439	2.04825	2.6208	2.08929	2.31683	40.2985	1.39607	0.0346432	HD
Male	35	80.7	44.4	36.3	29	5.3	23.7	26	23	87	18	6.3	187	114	9.5	69.8	445	4.55	138.4	103.7	2.46	1.01	1.34	4.51	1.86	1.89	0.49	0.24	0.03	5.06	159	46.6	92.1	31.4	341	42.2	255	0.482222	250.952	122.967	134.921	0.984127	3.2964	1.83582	2.43564	30.4176	1.33462	0.0438766	HD
Male	44	89.5	45.1	44.4	15.7	2.8	12.9	31	34	87	24	6.18	219	156	10.8	60.3	331	3.88	138.5	101.6	2.46	0.9	1.1	8.14	6.34	1.47	0.32	0	0.01	5	155	44	88	31	352	37.6	254	1.38014	1095.48	350.555	172.789	4.31293	2.706	2.23636	2.73333	35.6959	1.36319	0.038189	HD
Male	37	71.9	43.4	28.5	16.5	2.8	13.7	23	14	79	15	4.95	165	72	6.5	89.5	318	4.14	137.8	103.3	2.41	0.98	1.07	7.5	4.94	1.72	0.63	0.19	0.02	4.62	143	41.2	89.2	31	347	41.1	318	1.80942	913.326	575.395	184.884	2.87209	2.5787	2.25234	2.45918	33.285	1.33398	0.0400774	HD
Male	59	72.6	44.2	28.4	13.7	2.2	11.5	21	16	86	17	5.02	200	254	5.7	71.7	329	4.17	139.9	103.1	2.36	1.01	1.13	4.46	2.2	1.67	0.4	0.17	0.02	5.28	153	46.4	87.9	29	330	39.3	290	0.526946	382.036	152.814	173.653	1.31737	2.6668	2.0885	2.33663	33.5492	1.35694	0.0404462	HD
Male	57	71.1	41.8	29.3	8	1.6	6.4	23	28	53	36	5.38	160	83	5.3	74.9	575	4.62	139.2	105	2.32	0.94	1.39	8.56	3.74	3.89	0.63	0.25	0.05	5.19	153	45.4	87.5	29.5	337	41.2	346	0.605707	332.658	209.575	88.946	0.96144	3.2248	1.66906	2.46809	30.1299	1.32571	0.044	HD
Male	45	72.1	42.8	29.3	15.1	2.9	12.2	32	28	66	61	5.18	193	174	9.9	60.9	406	4.32	139.7	104.1	2.31	0.95	0.95	6	3.39	1.74	0.69	0.15	0.03	4.66	145	43.6	93.6	31.1	333	41.7	243	1.34431	473.431	326.667	139.655	1.94828	2.1945	2.43158	2.43158	32.338	1.34198	0.0414986	HD
Male	34	72.3	43.6	28.7	19.5	3.3	16.2	27	30	47	66	5.65	213	113	12.3	74.9	435	4.9	141.9	104	2.48	1.07	1.36	5.45	3.01	1.81	0.44	0.13	0.06	5.89	177	51.2	86.9	30.1	346	42.4	270	0.731713	449.006	197.562	149.171	1.66298	3.3728	1.82353	2.31776	28.9592	1.36442	0.0471154	HD
Male	39	72.4	44.7	27.7	14.2	2.8	11.4	22	16	60	16	4.17	207	117	9.3	64.7	414	4	140.6	104.6	2.32	0.9	1.3	5.63	3.43	1.69	0.36	0.13	0.02	5.69	169	48.2	84.7	29.7	351	35.4	201	0.730651	407.947	146.861	118.935	2.02959	3.016	1.78462	2.57778	35.15	1.34417	0.0382409	HD
Male	26	73.1	44.3	28.8	12.4	2.2	10.2	29	39	67	33	5.04	190	132	7.4	74.9	404	4.25	138.8	103.3	2.45	0.89	1.28	7.06	2.8	3.28	0.77	0.18	0.03	4.95	159	45	90.9	32.1	353	40.5	219	0.657317	186.951	143.952	66.7683	0.853659	3.136	1.91406	2.75281	32.6588	1.34366	0.0411423	HD
Male	55	75.9	47.7	28.2	14.3	2.8	11.5	21	21	55	25	5.74	178	71	14.6	69.4	351	4.34	139.1	105.1	2.48	0.99	1.07	6.27	3.31	2.52	0.36	0.06	0.02	5.6	158	46.6	83.2	28.2	339	37.2	351	0.472857	461.036	165.973	139.286	1.31349	2.6536	2.31776	2.50505	32.0507	1.3235	0.041294	HD
Male	54	75.5	45.3	30.2	18.3	3.6	14.7	24	20	88	28	5.93	202	178	11.1	84.4	411	4.56	141.2	103.4	2.41	0.96	1.34	6.93	3.45	2.48	0.47	0.5	0.03	5.57	173	49.9	89.6	31.1	347	39.1	296	0.653831	411.774	193.534	119.355	1.39113	3.2294	1.79851	2.51042	30.9649	1.36557	0.0441006	HD
Male	41	78.1	44.2	33.9	23.5	3.8	19.7	24	25	69	19	4.85	174	54	11	62.9	383	4.17	140.2	104.2	2.35	0.92	1.13	5.8	3.41	1.81	0.39	0.15	0.04	4.93	154	44.5	90.3	31.2	346	42.5	259	0.734751	487.95	190.301	143.094	1.88398	2.6555	2.07965	2.55435	33.6211	1.34549	0.0400192	HD
Male	46	72.6	44.4	28.2	19.1	3.4	15.7	35	21	54	60	4.37	217	176	11.1	96.3	358	3.94	143.2	106.1	2.4	0.86	0.91	7.1	3.69	2.81	0.54	0.03	0.03	4.69	157	46.8	99.8	33.5	335	49.1	211	0.70911	277.078	149.622	75.089	1.31317	2.184	2.63736	2.7907	36.3452	1.34967	0.0371348	HD
Male	53	70.1	41.8	28.3	11.1	2.2	8.9	20	22	85	21	5.39	180	69	9.2	71.8	262	4.04	141.5	108.2	2.27	0.84	0.98	6.68	3.63	2.43	0.47	0.13	0.02	5.3	156	44.7	84.3	29.4	349	38.6	267	0.702099	398.852	187.46	109.877	1.49383	2.2246	2.31633	2.70238	35.0248	1.30776	0.0373383	HD
Male	40	76.6	49.3	27.3	14.5	2.2	12.3	33	40	101	42	5.23	187	83	10	66.5	317	4.17	141.7	104.2	2.47	1.08	1.5	6.76	3.6	2.05	0.53	0.52	0.06	4.88	161	44.7	91.6	33	360	39.7	270	0.930732	474.146	251.298	131.707	1.7561	3.705	1.64667	2.28704	33.9808	1.35988	0.0400192	HD
Male	26	75.8	44.5	31.3	11.4	1.7	9.7	25	20	68	37	4.9	203	149	13.1	70	457	4.33	141.1	103.7	2.33	0.96	1.34	6.64	3.56	2.31	0.42	0.28	0.07	5.01	157	46.2	92.2	31.3	340	40.8	248	0.647273	382.199	160.524	107.359	1.54113	3.1222	1.73881	2.42708	32.5866	1.36066	0.0417551	HD
Male	37	78.9	48.8	30.1	11.6	2.6	9	22	13	58	13	4.69	197	1123	16.8	74.8	444	3.92	141.4	103.8	2.47	0.87	1.09	6.02	3.5	2.16	0.25	0.09	0.02	4.82	144	43.5	90.2	29.9	331	38.8	222	0.405093	359.722	89.9306	102.778	1.62037	2.6923	2.26606	2.83908	36.0714	1.36224	0.0377649	HD
Male	27	76.4	47.5	28.9	15.9	2.8	13.1	31	37	69	122	5.49	178	90	9.3	79.6	514	4.61	139.7	101.2	2.51	0.96	1.4	7.14	4.38	2.13	0.56	0.05	0.02	4.79	144	42.2	88.1	30.1	341	41.1	243	1.15155	499.69	279.826	114.085	2.05634	3.514	1.79286	2.61458	30.3037	1.38043	0.0455534	HD
Male	59	80.7	49.4	31.3	16.5	2.8	13.7	47	132	175	58	7.13	197	90	5.8	87.4	507	4.74	137.5	99.5	2.46	0.94	1.06	10.22	6.65	2.67	0.75	0.1	0.05	5.69	172	48.2	84.7	30.2	357	35.7	306	1.86798	762.135	571.601	114.607	2.49064	2.6076	2.32075	2.61702	29.0084	1.38191	0.0476382	HD
Male	28	77.6	46.2	31.4	9.1	2	7.1	30	19	63	66	4.73	262	297	19.7	65.9	388	4.31	143.3	104.5	2.56	0.96	1.16	11.29	6.83	2.83	1.33	0.18	0.12	4.89	160	46.6	95.3	32.7	343	46.3	369	3.20986	890.555	1184.44	130.389	2.41343	2.9696	2.2069	2.66667	33.2483	1.37129	0.041244	HD
Male	42	79.7	46.3	33.4	19.4	3.2	16.2	34	57	66	75	4.52	211	282	11.4	78.4	582	4.18	141.6	104.6	2.43	1.01	1.24	6.78	3.42	2.57	0.65	0.1	0.04	5.25	159	47	89.5	30.3	338	41.1	234	0.864981	311.393	202.405	91.0506	1.33074	3.0132	1.95968	2.40594	33.8756	1.35373	0.0399618	HD
Male	55	72.3	46	26.3	15.6	2.6	13	27	28	79	50	5.17	162	131	8.9	73	387	4.11	141.5	104.9	2.43	0.94	1.24	5.72	3.16	2.01	0.37	0.13	0.05	5.27	154	43.8	83.1	29.2	352	36.9	304	0.581692	477.93	176.834	151.244	1.57214	3.0132	1.95968	2.58511	34.4282	1.3489	0.0391802	HD
Male	23	82.5	40.7	41.8	7.8	1.5	6.3	26	16	122	109	4.67	169	51	12.6	57.5	527	4.4	141.8	101.5	2.46	0.98	1.37	9.99	6.82	2.26	0.6	0.25	0.06	4.11	136	39.5	96.1	33.1	344	42.1	524	1.81062	1581.27	948.765	231.858	3.0177	3.3702	1.79562	2.5102	32.2273	1.39704	0.0433498	HD
Male	35	75.6	46.8	28.8	18.1	4.2	13.9	29	40	63	24	5.18	180	95	11.3	54.5	409	4.23	139.8	104.2	2.39	0.86	1.19	6.47	2.64	2.8	0.64	0.35	0.04	5.38	164	46.1	85.7	30.5	356	35.2	243	0.603429	229.114	146.633	86.7857	0.942857	2.8441	2.0084	2.77907	33.0496	1.34165	0.040595	HD
Male	32	73	44	29	12.7	2.7	10	25	32	76	31	4.94	214	115	12.4	57.5	241	4.33	140.1	106.2	2.32	0.9	0.81	5.29	2.98	1.84	0.32	0.12	0.03	5.73	166	47.7	83.2	29	348	36.7	262	0.518261	424.326	135.784	142.391	1.61957	1.8792	2.8642	2.57778	32.3557	1.31921	0.0407721	HD
Male	41	77.7	46.7	31	13.1	2.7	10.4	33	47	81	58	6.17	198	105	10.6	74.8	511	4.35	140.2	106.3	2.42	0.96	1.21	6.51	3.56	2.12	0.55	0.22	0.06	5.44	163	48.3	88.8	30	337	37.8	224	0.923585	376.151	206.883	105.66	1.67925	2.9282	2	2.52083	32.2299	1.31891	0.0409219	HD
Male	28	80	48.2	31.8	14.7	2.5	12.2	28	26	68	13	5.13	200	127	13.4	67.7	369	4.25	141.7	103.1	2.47	0.93	1.27	5.4	2.49	2.03	0.41	0.43	0.04	5.12	149	43.6	85.2	29.1	342	37.4	256	0.502906	314.01	128.744	126.108	1.2266	3.1369	1.94488	2.65591	33.3412	1.37439	0.0412221	HD
Male	50	76.5	44.5	32	13.8	2.6	11.2	17	14	60	10	4.84	212	76	6.3	66.5	336	4.02	140	103.6	2.4	0.83	1.24	5.85	3.18	1.84	0.41	0.38	0.04	5.32	153	45.4	85.3	28.8	337	37.2	258	0.708587	445.891	182.815	140.217	1.72826	2.976	1.93548	2.89157	34.8259	1.35135	0.0388031	HD
Male	32	77.8	47.4	30.4	8.1	1.7	6.4	51	101	80	58	6	207	72	7.1	62.3	544	4.23	141.2	105	2.4	0.94	1.08	5.82	3.15	1.99	0.44	0.21	0.03	4.91	149	43.7	89	30.3	341	39.4	219	0.696482	346.658	152.53	110.05	1.58291	2.592	2.22222	2.55319	33.3806	1.34476	0.0402857	HD
Male	53	80	47.6	32.4	12.4	2.5	9.9	20	22	73	16	4.72	185	128	12.7	55.1	374	4.41	140.6	105.3	2.48	0.84	1.1	7.52	4.58	2.3	0.49	0.08	0.07	5.29	159	46.7	88.3	30.1	340	38.5	303	0.975739	603.365	295.649	131.739	1.9913	2.728	2.25455	2.95238	31.8821	1.33523	0.0418803	HD
Male	27	74.6	46.3	28.3	28.8	5	23.8	22	17	71	9	4.88	180	83	30	72.4	480	4	141.3	103.3	2.44	0.83	1.14	5.62	2.46	1.86	0.49	0.72	0.09	4.85	159	45	92.8	32.8	353	41.6	225	0.648065	297.581	145.815	120.968	1.32258	2.7816	2.14035	2.93976	35.325	1.36786	0.0387222	HD
Male	54	75.7	47.2	28.5	20.4	3.6	16.8	23	27	57	16	5.22	168	139	7.8	67.7	336	3.86	139.6	101.6	2.44	0.81	1.11	6.24	3.92	1.74	0.44	0.09	0.05	5.31	163	47.7	89.8	30.7	342	40.2	250	0.991264	563.218	247.816	143.678	2.25287	2.7084	2.1982	3.01235	36.1658	1.37402	0.0379921	HD
Male	45	71.7	45.1	26.6	15.9	2.6	13.3	38	66	90	25	5.77	257	157	9.8	61.7	491	4.31	140.7	105	2.43	0.9	0.94	5.97	3.17	2.27	0.41	0.1	0.02	5.88	158	47.9	81.5	26.9	330	38.7	236	0.572555	329.568	135.123	103.965	1.39648	2.2842	2.58511	2.7	32.645	1.34	0.0410476	HD
Male	55	75.5	45.6	29.9	11.7	1.7	10	34	47	111	73	5.18	177	116	6.4	70	348	4.02	138.4	102.4	2.38	0.88	0.9	6.24	3.69	1.97	0.43	0.12	0.03	5.01	144	42	83.8	28.7	343	39.3	361	0.805431	676.188	290.761	183.249	1.8731	2.142	2.64444	2.70455	34.4279	1.35156	0.0392578	HD
Male	56	73.3	42.7	30.6	8.9	1.7	7.2	21	16	58	15	7.25	148	106	6.8	81.4	362	4.52	141.4	107.7	2.31	0.88	1.15	6.31	3.6	2.16	0.44	0.08	0.03	4.88	143	42.8	87.7	29.3	334	40.6	329	0.733333	548.333	241.267	152.315	1.66667	2.6565	2.0087	2.625	31.2832	1.31291	0.0419684	HD
Male	31	75.4	44.4	31	8.4	1.5	6.9	22	11	84	20	4.73	172	99	15.7	74.6	353	4.59	141	104.1	2.43	0.86	1.19	7.62	4.27	2.38	0.71	0.21	0.05	5.06	155	46.7	92.3	30.6	332	48.4	274	1.27382	491.588	349.028	115.126	1.79412	2.8917	2.04202	2.82558	30.719	1.35447	0.0440922	HD
Male	48	77.6	46.5	31.1	12.5	2.6	9.9	26	19	84	10	4.97	200	144	15.9	60.3	362	4.38	139.1	101.5	2.43	0.9	1.28	7.73	4.06	2.75	0.66	0.21	0.05	5.43	174	48.7	89.7	32	357	39.1	209	0.9744	308.56	203.65	76	1.47636	3.1104	1.89844	2.7	31.758	1.37044	0.0431527	HD
Male	43	75.4	47.4	28	15.1	2.9	12.2	27	42	48	19	6.05	185	127	6.2	71.5	454	4.1	140.1	100.9	2.35	0.96	0.99	6.72	3.52	2.53	0.33	0.29	0.05	5.34	160	46.5	87.1	30	344	39.2	187	0.45913	260.174	85.8574	73.913	1.3913	2.3265	2.37374	2.44792	34.1707	1.3885	0.0406343	HD
Male	35	71.2	45.3	25.9	12.1	2.3	9.8	32	68	55	27	5.89	179	209	10.9	57.8	405	4.05	139.7	105.6	2.25	0.92	1.12	4.88	2.52	1.85	0.39	0.1	0.02	5.26	153	45.7	86.9	29.1	335	39.6	222	0.531243	302.4	117.936	120	1.36216	2.52	2.00893	2.44565	34.4938	1.32292	0.0383523	HD
Male	28	77.1	47.3	29.8	21.2	3.8	17.4	17	26	60	61	5.12	180	98	14.4	64.7	416	3.91	140.7	100.3	2.44	0.93	1.09	9.92	5.96	2.78	0.56	0.53	0.09	5.81	173	49.9	85.9	29.8	347	36.1	331	1.20058	709.626	397.391	119.065	2.14388	2.6596	2.23853	2.62366	35.9847	1.40279	0.0389831	HD
Male	39	74.5	44.6	29.9	5.5	1.1	4.4	28	59	61	32	5.04	197	130	13.7	67.8	490	4.28	137.8	98.6	2.38	0.9	1.41	8.45	5.26	2.28	0.49	0.32	0.1	5.25	162	46.6	88.8	30.9	348	38.1	300	1.13044	692.105	339.132	131.579	2.30702	3.3558	1.68794	2.64444	32.1963	1.39757	0.0434077	HD
Male	44	75.8	44	31.8	14.8	3	11.8	46	87	89	42	5.51	208	91	11	65.9	377	3.99	141.6	101.7	2.32	0.88	0.79	9.52	5.4	3.26	0.61	0.18	0.07	5.39	166	49.1	91.1	30.8	338	41.1	282	1.01043	467.117	284.941	86.5031	1.65644	1.8328	2.93671	2.63636	35.4887	1.39233	0.039233	HD
Male	57	79.3	50	29.3	17.7	3.1	14.6	26	12	80	20	5.42	173	123	13	67.8	435	4.53	139.1	102.1	2.54	0.89	1.36	7.51	3.72	3.09	0.58	0.11	0.01	5.24	159	46.6	88.9	30.3	341	41.5	223	0.698252	268.466	155.71	72.1683	1.20388	3.4544	1.86765	2.85393	30.7064	1.36239	0.0443683	HD
Male	47	65.9	42.4	23.5	13.3	2.5	10.8	24	22	102	29	4.49	169	85	9	87.7	432	4.27	141.7	102.5	2.37	1.01	1.33	6.8	2.77	3.23	0.55	0.19	0.06	4.72	149	45.1	95.6	31.6	330	41	223	0.471672	191.241	105.183	69.0402	0.857585	3.1521	1.78195	2.34653	33.185	1.38244	0.0416585	HD
Male	39	69.4	42.2	27.2	15.4	3.2	12.2	26	18	63	13	5.11	200	185	12.9	77.1	387	4.28	139.5	101.7	2.23	0.98	0.93	5.36	2.67	1.96	0.66	0.03	0.04	5.35	154	47.1	88	28.8	327	41.8	175	0.899082	238.393	157.339	89.2857	1.36224	2.0739	2.39785	2.27551	32.5935	1.37168	0.0420846	HD
Male	23	74.4	48.8	25.6	10.8	2.1	8.7	24	43	72	44	5.5	167	105	7.1	70.9	375	3.72	140.3	100.4	2.4	0.92	0.89	5.62	3.87	1.22	0.42	0.08	0.03	5.87	161	46.1	78.5	27.4	349	33.3	217	1.3323	688.352	289.108	177.869	3.17213	2.136	2.69663	2.6087	37.7151	1.39741	0.0370518	HD
Male	65	82.3	44.7	37.6	16.3	2.9	13.4	23	23	73	18	4.68	169	81	7.2	55.3	364	4.07	138.5	99.1	2.47	0.83	1.47	8.55	2.51	5.07	0.71	0.22	0.04	5.67	169	47.9	84.5	29.8	353	35.6	339	0.351499	167.828	119.158	66.8639	0.495069	3.6309	1.68027	2.9759	34.0295	1.39758	0.0410696	HD
Male	61	75	42.1	32.9	9.3	1.6	7.7	35	37	81	38	5.44	173	253	13.2	68.4	496	4.28	140	102.8	2.53	0.92	1.12	5	2.39	1.9	0.34	0.33	0.04	4.5	143	41.2	91.6	31.8	347	40.3	215	0.427684	270.447	91.9521	113.158	1.25789	2.8336	2.25893	2.75	32.7103	1.36187	0.0416342	HD
Male	29	70.5	43.4	27.1	14.4	2.5	11.9	28	38	64	25	5.28	172	112	5.8	65.3	376	4.69	139.9	101.9	2.32	0.92	1.15	6.93	4.15	2.2	0.45	0.09	0.04	5.12	156	45	87.9	30.5	347	37.8	220	0.848864	415	186.75	100	1.88636	2.668	2.01739	2.52174	29.8294	1.37291	0.0460255	HD
Male	58	71.8	48.7	23.1	19	4	15	21	20	36	22	4.55	138	95	5.57	67.8	458	4.01	138.5	101	2.45	1.0644	15.1	4.57	2.22	1.96	0.24	0.12	0.03	5.49	165	47.4	86.3	30.1	348	38.2	168	0.271837	190.286	45.6686	85.7143	1.13265	36.995	0.162252	0.092803	34.5387	1.37129	0.039703	HD
Male	71	71.5	39.9	31.6	11.9	2.2	9.7	28	21	144	12	4.99	271	94	24.5	62.8	262	4.01	142.2	105.5	2.25	0.84	0.97	4.67	2.12	2.12	0.37	0.05	0.01	4.38	142	41	93.6	32.4	346	40.9	276	0.37	276	102.12	130.189	1	2.1825	2.31959	2.67857	35.4613	1.34787	0.0380095	HD
Male	44	71.5	41.2	30.3	12.9	2.6	10.3	26	18	81	8	5.27	194	154	9.6	76.5	388	4.6	139.8	101.2	2.34	0.93	1.16	4.87	2.69	1.66	0.43	0.06	0.03	4.64	137	41.8	90.1	29.5	328	44.7	202	0.696807	327.337	140.755	121.687	1.62048	2.7144	2.01724	2.51613	30.3913	1.38142	0.0454545	HD
Male	54	75.7	45	30.7	11.7	2.7	9	22	45	73	128	5.57	119	121	10.6	72.1	498	4.45	139.2	102.6	2.35	0.9	1.22	5.14	2.92	1.66	0.41	0.13	0.02	5.13	151	44.2	86.2	29.4	342	37.3	219	0.721205	385.229	157.944	131.928	1.75904	2.867	1.92623	2.61111	31.2809	1.35673	0.0433723	HD
Male	63	73.5	46.8	26.7	19	4.6	14.4	25	18	82	13	4.31	161	87	7.8	51.6	397	4.61	141	104.3	2.44	0.96	1.28	6.5	4.81	1.24	0.43	0.01	0.01	5.78	123	37.2	64.4	21.3	331	35.3	269	1.66798	1043.46	448.688	216.935	3.87903	3.1232	1.90625	2.54167	30.5857	1.35187	0.0441994	HD
Male	35	68.5	42.9	25.6	13.3	2.6	10.7	27	28	88	19	5.51	179	113	6.2	81.4	308	4.11	142.3	105.3	2.35	0.94	1.23	4.61	2.67	1.12	0.54	0.22	0.06	5.13	157	46.7	91	30.6	336	39.7	200	1.28732	476.786	257.464	178.571	2.38393	2.8905	1.91057	2.5	34.6229	1.35138	0.0390313	HD
Male	62	75.4	43.2	32.2	15.8	2.7	13.1	18	21	69	42	5.85	109	98	7.3	78.8	648	4.28	139.6	102.9	2.4	0.96	1.22	7.9	4.49	2.5	0.69	0.18	0.04	4.87	140	42.3	86.9	28.7	331	41.8	234	1.23924	420.264	289.982	93.6	1.796	2.928	1.96721	2.5	32.6168	1.35666	0.0415938	HD
Male	46	67.6	41.2	26.4	18.5	3.6	14.9	16	22	104	23	13.02	159	145	11.2	58	244	4.19	139	100.9	2.38	0.87	1.1	11.33	4.92	5.01	0.62	0.75	0.03	5.35	159	46.9	87.7	29.7	339	39.2	280	0.608862	274.97	170.481	55.8882	0.982036	2.618	2.16364	2.73563	33.1742	1.3776	0.0415263	HD
Male	31	74.7	44.8	29.9	13.4	2.8	10.6	30	25	124	19	6.06	236	265	12.9	92.5	383	4.01	142	101.9	2.41	0.96	1.2	4.53	1.66	2.47	0.32	0.06	0.02	5.23	160	45.6	87.2	30.6	351	36.8	218	0.215061	146.51	46.8832	88.2591	0.672065	2.892	2.00833	2.51042	35.4115	1.39352	0.0393523	HD
Male	33	74.3	45.1	29.2	9.9	1.7	8.2	21	20	89	19	4.72	130	151	8.3	90.5	583	4.38	138.1	100.4	2.48	0.95	1.29	6.54	2.94	2.46	0.93	0.18	0.03	4.93	149	43.2	87.6	30.2	345	38.5	322	1.11146	384.829	357.891	130.894	1.19512	3.1992	1.92248	2.61053	31.5297	1.3755	0.0436255	HD
Male	35	80.8	47.3	33.5	16.8	2.7	14.1	48	104	67	19	5.1	153	97	7.8	79.5	459	4.75	141	101.3	2.53	1	1.5	7.62	3.52	3.24	0.57	0.23	0.06	5.76	164	48.5	84.2	28.5	338	35.4	332	0.619259	360.691	205.594	102.469	1.08642	3.795	1.68667	2.53	29.6842	1.39191	0.0468904	HD
Male	56	67	43.5	23.5	24.6	5.3	19.3	23	28	55	23	5.18	184	123	11.5	86.6	359	3.7	140.1	104.8	2.28	1.02	1.16	5.54	2.91	1.94	0.48	0.18	0.03	5.22	154	44.3	84.9	29.5	348	36	181	0.72	271.5	130.32	93.299	1.5	2.6448	1.96552	2.23529	37.8649	1.33683	0.0353053	HD
Male	60	77.5	41.2	36.3	12.8	2.9	9.9	24	21	77	19	6.45	161	156	11.4	73	500	4.28	141.6	105.5	2.36	0.86	1.41	10.4	3.5	5.19	1.08	0.55	0.08	4.44	145	41.9	94.4	32.7	346	41	299	0.728324	201.638	217.769	57.6108	0.674374	3.3276	1.67376	2.74419	33.0841	1.34218	0.0405687	HD
Male	43	74.9	43.3	31.6	10.8	2.2	8.6	20	14	72	22	5.53	157	109	9	68.4	407	4.2	138.2	103.1	2.4	0.9	1.07	8.22	4.17	3.01	0.83	0.14	0.07	4.62	143	41.1	89	31	348	39.8	244	1.14987	338.033	280.568	81.0631	1.38538	2.568	2.24299	2.66667	32.9048	1.34045	0.0407371	HD
Male	65	74.4	45	29.4	14.7	3.4	11.3	19	12	53	23	5.5	165	181	8.7	76.9	395	4.19	141.1	103.1	2.5	0.91	1.14	6.38	3.22	2.41	0.38	0.34	0.03	4.76	145	43	90.3	30.5	337	41.3	326	0.507718	435.568	165.516	135.27	1.3361	2.85	2.19298	2.74725	33.6754	1.36857	0.0406402	HD
Male	42	74.1	46.7	27.4	13.3	3	10.3	14	10	43	4	10.53	113	60	10.7	121.1	369	4.68	140.2	105.6	2.58	0.68	1.39	8.35	4.82	2.51	0.73	0.17	0.12	4.16	127	37.2	89.4	30.5	341	43.7	348	1.40183	668.271	487.838	138.645	1.92032	3.5862	1.85612	3.79412	29.9573	1.32765	0.0443182	HD
Male	53	78.3	45.7	32.6	15.4	2.7	12.7	32	48	52	138	6.22	169	79	7.8	69.7	553	4.42	139.3	102	2.42	0.96	1.05	6.72	2.64	3.06	0.64	0.34	0.04	4.89	148	43.1	88.1	30.3	343	38.3	286	0.552157	246.745	157.917	93.4641	0.862745	2.541	2.30476	2.52083	31.5158	1.36569	0.0433333	HD
Male	39	71.1	41.7	29.4	13	3.8	9.2	24	18	52	18	4.49	128	197	12.9	78.8	349	4.23	140.9	105.2	2.36	0.95	1.26	5.54	2.71	2.24	0.48	0.1	0.01	4.66	149	43.9	94.2	32	339	46.5	220	0.580714	266.161	127.757	98.2143	1.20982	2.9736	1.87302	2.48421	33.3097	1.33935	0.0402091	HD
Male	44	72.7	45	27.7	11	2.2	8.8	21	29	48	38	5.63	138	40	9.4	61.3	489	4.63	139.6	103.1	2.39	0.88	1.12	5.76	2.81	2.31	0.52	0.1	0.02	5.12	153	45.9	89.6	29.9	333	39.9	286	0.632554	347.905	180.91	123.81	1.21645	2.6768	2.13393	2.71591	30.1512	1.35403	0.0449079	HD
Male	49	80.7	51.1	29.6	17	3	14	41	81	133	300	5.97	197	96	7.6	82.7	530	4.13	142.8	102.9	2.5	0.92	1.12	5.2	2.82	1.82	0.44	0.09	0.03	5.25	161	46.7	89	30.7	345	37.5	232	0.681758	359.473	158.168	127.473	1.54945	2.8	2.23214	2.71739	34.5763	1.38776	0.0401361	HD
Male	37	72.3	45.3	27	9.9	1.8	8.1	25	39	79	106	6.15	149	91	6	78.2	493	4.02	142.4	103.3	2.4	0.84	1	8.07	4.95	2.53	0.36	0.18	0.05	4.94	151	44.6	90.3	30.6	339	40.1	291	0.704348	569.348	204.965	115.02	1.95652	2.4	2.4	2.85714	35.4229	1.37851	0.0389158	HD
Male	62	79.5	49.1	30.4	13.8	2.1	11.7	18	25	78	32	5.12	142	121	12.2	98.3	515	4.38	140.4	105.1	2.48	0.99	1.11	7.13	4.06	2.55	0.4	0.09	0.03	5.62	167	48.6	86.5	29.7	344	37.5	259	0.636863	412.369	164.947	101.569	1.59216	2.7528	2.23423	2.50505	32.0548	1.33587	0.0416746	HD
Male	32	75.1	41.3	33.8	12.9	2.5	10.4	32	38	103	45	6.08	171	131	17.4	76.9	522	4.41	140.6	103.8	2.38	1	0.9	9.99	4.82	4.15	0.78	0.18	0.06	5.18	161	47.8	92.3	31.1	337	39.7	231	0.905928	268.294	209.269	55.6627	1.16145	2.142	2.64444	2.38	31.8821	1.35453	0.0424855	HD
Male	38	73.3	43.1	30.2	18.7	3.5	15.2	25	37	86	43	5.14	145	54	4.3	74.9	452	4.21	139	103.4	2.41	0.97	1.31	10.48	5.85	3.2	1.02	0.34	0.07	5.41	162	47.4	87.6	29.9	342	37.6	417	1.86469	762.328	777.575	130.312	1.82812	3.1571	1.83969	2.48454	33.0166	1.34429	0.0407157	HD
Male	39	73.4	44.1	29.3	15.1	3.3	11.8	20	17	51	19	4.75	162	124	7.9	77.5	404	4.17	137.5	102.2	2.37	0.92	1.22	7.25	4.58	2.01	0.5	0.13	0.03	5.39	156	45.6	84.6	28.9	342	36	204	1.1393	464.836	232.418	101.493	2.27861	2.8914	1.94262	2.57609	32.9736	1.3454	0.0408023	HD
Male	50	73.3	41.6	31.7	7.9	1.7	6.2	26	27	101	21	5.36	151	148	7.5	87.3	364	4.56	142.2	105.8	2.39	0.84	1.3	9.14	4.93	3.21	0.67	0.28	0.05	4.6	144	42.7	92.8	31.3	337	43.9	210	1.029	322.523	216.091	65.4206	1.53583	3.107	1.83846	2.84524	31.1842	1.34405	0.0431002	HD
Male	34	79.9	46.2	33.7	18	3.6	14.4	37	39	117	34	7.04	165	142	14.3	74.3	379	4.49	141.3	102.9	2.48	0.95	1.06	7.55	3.15	3.43	0.65	0.27	0.05	5.44	169	49.5	91	31.1	341	40.5	257	0.596939	236.02	153.413	74.9271	0.918367	2.6288	2.33962	2.61053	31.4699	1.37318	0.0436346	HD
Male	57	74.8	47.6	27.2	11.6	2.2	9.4	39	72	108	41	5.54	157	118	9.8	83.4	420	4.82	143.4	105.8	2.46	0.98	1.14	7.82	4.09	2.75	0.7	0.21	0.07	5.09	162	46.5	91.4	31.8	348	39.8	208	1.04109	309.353	216.547	75.6364	1.48727	2.8044	2.15789	2.5102	29.751	1.35539	0.0455577	HD
Male	56	65.7	40.4	25.3	6.9	1.3	5.6	52	54	80	37	5.09	172	80	17.8	75.1	323	4.99	141.1	105.3	2.34	0.85	1.34	5.45	2.81	2.11	0.42	0.08	0.03	4.51	141	42.5	94.2	31.3	332	43.4	288	0.559336	383.545	161.089	136.493	1.33175	3.1356	1.74627	2.75294	28.2766	1.33998	0.0473884	HD
Male	43	75.5	41.8	33.7	11.5	2.1	9.4	19	16	54	41	6.54	136	108	7.6	64.3	442	5.1	139.5	103.1	2.37	0.87	1.09	6.29	2.69	2.75	0.43	0.36	0.06	5.23	156	47.4	90.6	29.8	329	42.2	305	0.420618	298.345	128.289	110.909	0.978182	2.5833	2.17431	2.72414	27.3529	1.35306	0.0494665	HD
Male	59	73.8	41.3	32.5	11.4	2.2	9.2	43	96	124	73	5.38	181	76	13.9	63.7	506	4.57	140	102.4	2.42	0.89	1.17	8.8	4.51	3.11	0.75	0.34	0.09	6.42	169	51.9	80.8	26.3	326	37	296	1.08762	429.248	321.936	95.1768	1.45016	2.8314	2.06838	2.7191	30.6346	1.36719	0.0446289	HD
Male	53	77.8	43.1	34.7	19.2	4	15.2	26	24	71	61	5.73	138	112	11.9	69.4	371	4.08	140.1	99.9	2.36	0.95	1.31	9.6	6.2	2.49	0.76	0.09	0.06	4.91	157	46.3	94.3	32	339	43.6	299	1.89237	744.498	565.818	120.08	2.48996	3.0916	1.80153	2.48421	34.3382	1.4024	0.0408408	HD
Male	37	71.4	44.3	27.1	18.6	3.2	15.4	28	23	93	16	5.79	200	299	13.6	76.9	380	5.01	140.9	104.3	2.43	0.94	1.11	6.32	3.61	2.06	0.45	0.16	0.04	5.38	165	48.1	89.4	30.7	343	39.8	267	0.788592	467.898	210.554	129.612	1.75243	2.6973	2.18919	2.58511	28.1238	1.35091	0.0480345	HD
Male	33	73.3	44.1	29.2	7.3	1.6	5.7	37	46	60	17	5.15	188	157	10.5	66.9	441	4.04	140.7	102.6	2.36	0.95	1.13	8.31	3.32	3.9	0.59	0.45	0.05	5.55	166	48.4	87.2	29.9	343	38.4	304	0.502256	258.79	152.686	77.9487	0.851282	2.6668	2.0885	2.48421	34.8267	1.37135	0.0393762	HD
Male	33	77.9	46.3	31.6	11.2	2.1	9.1	28	22	110	34	5.41	172	106	13.2	87	448	4.33	139.8	103.3	2.5	0.87	1.22	7.71	4.08	2.91	0.56	0.13	0.03	5.24	161	46.6	88.9	30.7	345	41.1	262	0.785155	367.34	205.711	90.0344	1.40206	3.05	2.04918	2.87356	32.2864	1.35334	0.0419167	HD
Male	29	78.1	48.5	29.6	30.6	4.2	26.4	30	45	75	24	5.67	168	178	8.3	91.8	359	4.19	139.2	101.1	2.46	1.06	1.16	5.73	2.63	2.42	0.49	0.13	0.06	5.04	154	45	89.3	30.6	342	38.6	263	0.532521	285.822	140.053	108.678	1.08678	2.8536	2.12069	2.32075	33.222	1.37685	0.0414441	HD
Male	45	79.6	49	30.6	17.8	3	14.8	20	21	72	28	5.25	130	135	8.4	77.9	435	4.55	140.1	102.1	2.58	0.94	1.35	5.51	2.86	2.22	0.28	0.11	0.04	5.41	157	45.1	83.4	29	348	37	261	0.360721	336.243	94.1481	117.568	1.28829	3.483	1.91111	2.74468	30.7912	1.37218	0.0445642	HD
Male	45	75.8	46.2	29.6	9.8	1.3	8.5	22	35	74	75	6.85	176	161	13.1	77.9	397	3.86	142.3	103.9	2.38	0.95	1.4	9.6	5.05	3.34	0.7	0.46	0.05	5.36	165	47.4	88.4	30.8	348	39.5	272	1.05838	411.257	287.88	81.4371	1.51198	3.332	1.7	2.50526	36.8653	1.36959	0.0371511	HD
Male	35	72.9	43	29.9	13.7	2.8	10.9	22	24	79	27	5.7	177	143	10.9	67	405	4.11	141	103.1	2.31	0.93	1.07	5.54	2.82	2.15	0.37	0.16	0.04	5.2	158	46.4	89.2	30.4	341	40.4	275	0.485302	360.698	133.458	127.907	1.31163	2.4717	2.15888	2.48387	34.3066	1.3676	0.0398642	HD
Male	29	73.2	44.9	28.3	18.3	3.9	14.4	33	69	78	43	5.14	169	130	11.8	73	402	4.5	142.2	105.1	2.44	0.92	1.19	9.61	5.59	2.96	0.75	0.17	0.14	5.88	167	50.5	85.9	28.4	331	39.1	411	1.41639	776.179	582.134	138.851	1.88851	2.9036	2.05042	2.65217	31.6	1.353	0.0428164	HD
Male	34	76.8	46.9	29.9	32.2	5.3	26.9	18	12	61	17	4.92	120	86	10.8	68	300	4	139.9	100.6	2.56	0.89	1.29	4.96	2.14	2.15	0.3	0.26	0.11	4.77	158	45.6	95.6	33.1	346	40.9	303	0.298605	301.591	90.4772	140.93	0.995349	3.3024	1.9845	2.8764	34.975	1.39066	0.0397614	HD
Male	34	73	45.4	27.6	25	4.8	20.2	24	31	61	15	4.99	162	107	8.3	69.7	407	3.93	142.2	106.3	2.36	0.87	1.19	7.06	3.38	2.85	0.43	0.37	0.03	5.37	153	46.5	86.6	28.5	329	38.6	216	0.509965	256.168	110.152	75.7895	1.18596	2.8084	1.98319	2.71264	36.1832	1.33772	0.0369708	HD
Male	34	74.3	43.9	30.4	17.2	3.6	13.6	27	30	65	15	4.86	141	187	8	97.2	550	3.99	139.8	99.9	2.48	0.88	1.14	3.9	2.05	1.55	0.23	0.05	0.02	5.75	170	49.8	86.6	29.6	341	38.2	152	0.304194	201.032	46.2374	98.0645	1.32258	2.8272	2.17544	2.81818	35.0376	1.3994	0.0399399	HD
Male	38	68.6	42.2	26.4	18.5	4.2	14.3	17	16	61	14	5.32	116	64	4	67.9	523	4.32	141.5	105.8	2.32	0.76	1.11	6.56	4.3	1.63	0.5	0.11	0.02	5.79	161	48.3	83.4	27.8	333	35.8	145	1.31902	382.515	191.258	88.9571	2.63804	2.5752	2.09009	3.05263	32.7546	1.33743	0.0408318	HD
Male	39	73.4	43.1	30.3	24.3	3.8	20.5	24	27	63	20	5.04	145	128	9.2	86.5	415	4.65	140.1	104	2.39	0.93	1.16	5.52	2.2	2.92	0.3	0.07	0.03	5.98	178	51.8	86.6	29.8	344	38.7	182	0.226027	137.123	41.137	62.3288	0.753425	2.7724	2.06034	2.56989	30.129	1.34712	0.0447115	HD
Male	39	79.2	44.2	35	17.4	3.1	14.3	29	44	97	102	5.67	147	200	12.4	94.4	396	3.95	137.8	103.5	2.33	0.95	1.11	7.53	4.49	2.47	0.48	0.07	0.02	5.57	161	47.4	85.1	28.9	340	40.1	235	0.872551	427.186	205.049	95.1417	1.81781	2.5863	2.0991	2.45263	34.8861	1.3314	0.0381643	HD
Male	40	77.5	45.7	31.8	25.8	5.2	20.6	27	32	92	24	5.48	157	142	15.9	82.9	549	4.48	138.7	103.4	2.49	0.94	1.36	6.12	3.33	2.14	0.52	0.1	0.03	6.03	169	49.7	82.4	28	340	41.5	274	0.809159	426.364	221.71	128.037	1.55607	3.3864	1.83088	2.64894	30.9598	1.34139	0.0433269	HD
Male	41	72.3	41.2	31.1	17	4.1	12.9	25	22	69	19	5.86	185	279	12.9	91.8	476	3.48	138.5	101.5	2.35	0.85	0.75	6.16	2.48	3.18	0.34	0.13	0.03	5.15	160	47.5	92.2	31.1	337	42.8	211	0.265157	164.553	55.9482	66.3522	0.779874	1.7625	3.13333	2.76471	39.7989	1.36453	0.0342857	HD
Male	43	74.7	45.9	28.8	17.3	3.9	13.4	23	21	64	34	4.26	129	63	7.6	81.1	429	4.08	140.8	103.2	2.42	1.02	1.31	7.83	4.22	3.01	0.47	0.09	0.04	6.24	134	42.5	68.1	21.5	315	35.6	295	0.658937	413.588	194.386	98.0066	1.40199	3.1702	1.84733	2.37255	34.5098	1.36434	0.0395349	HD
Male	44	70.5	40.1	30.4	16.8	3.2	13.6	32	42	72	18	4.67	153	90	10.7	75.7	397	4.55	139.3	103.4	2.34	0.92	1.17	6.64	3.27	2.13	0.48	0.7	0.06	4.96	162	47.2	95.2	32.7	343	40.3	230	0.736901	353.099	169.487	107.981	1.53521	2.7378	2	2.54348	30.6154	1.3472	0.0440039	HD
Male	46	75.3	41.6	33.7	17.6	3.5	14.1	21	19	70	23	5.13	132	129	9.3	73.3	486	4.21	137.8	102.7	2.34	0.92	0.99	7.29	3.55	2.98	0.57	0.15	0.04	5.62	161	48.2	85.8	28.6	334	39.5	322	0.679027	383.591	218.647	108.054	1.19128	2.3166	2.36364	2.54348	32.7316	1.34177	0.0409932	HD
Male	50	76.4	45.9	30.5	30.4	6.2	24.2	34	33	56	18	5.79	180	105	9.4	81.7	412	4.11	139.6	101.2	2.43	0.98	1.3	7.62	4.31	2.46	0.64	0.15	0.06	5.68	180	52.7	92.8	31.7	342	38.1	212	1.1213	371.431	237.716	86.1789	1.75203	3.159	1.86923	2.47959	33.9659	1.37945	0.0406126	HD
Male	49	72.3	43.5	28.8	13.1	3	10.1	34	18	105	16	4.76	180	190	10.1	96.2	342	4.03	139.2	103.4	2.3	0.99	0.89	7.09	3.97	2.09	0.67	0.3	0.06	5.2	167	48.8	93.8	32.1	342	39.2	251	1.27268	476.78	319.443	120.096	1.89952	2.047	2.58427	2.32323	34.5409	1.34623	0.0389749	HD
Male	37	72.8	44.6	28.2	24.1	4.2	19.9	21	28	76	24	5.12	141	102	7.8	73.9	440	4.27	139.8	105.3	2.5	0.95	1.19	5.23	2.22	2.35	0.44	0.19	0.03	5.51	171	49.4	89.7	31	346	40.2	243	0.41566	229.557	101.005	103.404	0.944681	2.975	2.10084	2.63158	32.74	1.32764	0.0405508	HD
Male	45	70	44.1	25.9	16.9	3.8	13.1	30	59	76	11	5.04	174	113	10.1	77.3	372	4.1	141.9	104.8	2.33	0.89	1.2	7.72	3.86	3.19	0.52	0.11	0.04	5.06	152	44.9	88.7	30	339	39.4	238	0.629216	287.987	149.753	74.6082	1.21003	2.796	1.94167	2.61798	34.6098	1.35401	0.0391221	HD
Male	49	76.3	44.9	31.4	13.8	2.7	11.1	18	24	43	42	4.73	169	101	8.4	100.3	443	4.17	140.2	104.6	2.49	0.95	1.48	8.48	4.48	3.11	0.72	0.14	0.03	5.47	165	47.7	87.2	30.2	346	38.6	295	1.03717	424.952	305.965	94.8553	1.44051	3.6852	1.68243	2.62105	33.6211	1.34034	0.0398662	HD
Male	57	74.4	47.1	27.3	10.7	1.9	8.8	19	27	75	36	8.62	142	80	7.8	62.4	505	4.51	139.3	103.5	2.48	0.88	1.19	8.3	5.24	2.44	0.51	0.1	0.01	4.91	159	45.5	92.7	32.4	349	40.1	162	1.09525	347.902	177.43	66.3934	2.14754	2.9512	2.08403	2.81818	30.8869	1.34589	0.0435749	HD
Male	41	68.6	41.7	26.9	6	1.2	4.8	19	24	55	32	7.82	169	77	7.1	67.8	364	4.94	141	105.9	2.49	0.84	1.34	4.99	2.97	1.44	0.45	0.09	0.04	4.6	142	40	87	30.9	355	39.8	149	0.928125	307.312	138.291	103.472	2.0625	3.3366	1.85821	2.96429	28.5425	1.33144	0.0466478	HD
Male	53	73.1	45.8	27.3	12	2.3	9.7	19	26	96	14	5.67	124	69	8.6	81.7	432	4.35	140.1	104.3	2.42	0.9	1.15	6.71	4.23	1.89	0.43	0.1	0.06	5.04	149	44.6	88.5	29.6	334	42.3	178	0.962381	398.381	171.304	94.1799	2.2381	2.783	2.10435	2.68889	32.2069	1.34324	0.0417066	HD
Male	38	75.5	43.9	31.6	18	3.7	14.3	26	16	73	31	5.16	174	121	14.9	72.1	318	3.82	138	101.2	2.37	1	1.21	5.16	2.78	1.81	0.42	0.13	0.02	4.47	150	42.6	95.3	33.6	352	42.5	216	0.645083	331.757	139.338	119.337	1.53591	2.8677	1.95868	2.37	36.1257	1.36364	0.037747	HD
Male	40	79.1	47.2	31.9	18	3.2	14.8	26	39	68	52	4.7	179	146	10.8	78.5	561	4.49	140.7	101.6	2.46	0.98	1.3	8.97	4.42	3.92	0.51	0.09	0.03	5.8	168	49.5	85.3	29	339	39.1	314	0.575051	354.051	180.566	80.102	1.12755	3.198	1.89231	2.5102	31.3363	1.38484	0.0441929	HD
Male	30	76.7	44.8	31.9	27.1	5.3	21.8	36	93	103	169	4.91	117	134	8	61.2	521	4.22	138.4	103	2.4	0.88	1.26	6.79	2.78	3.15	0.58	0.23	0.05	7.2	148	47.3	65.7	20.6	313	34.6	261	0.511873	230.343	133.599	82.8571	0.88254	3.024	1.90476	2.72727	32.7962	1.34369	0.0409709	HD
Male	37	70.1	41.7	28.4	7.5	1.5	6	30	59	103	78	5.48	164	105	11.6	63.4	523	4.31	138.1	106.9	2.37	0.89	1.49	11.46	6.3	4.09	0.69	0.31	0.07	5.36	163	47.1	87.9	30.4	346	38.1	271	1.06284	417.433	288.029	66.2592	1.54034	3.5313	1.5906	2.66292	32.0418	1.29186	0.0403181	HD
Male	43	75	47.1	27.9	17.9	3.3	14.6	47	42	97	17	6.24	191	1144	19.5	71.5	484	3.71	141.4	105.5	2.44	0.85	1.03	6.28	3.21	2.44	0.47	0.13	0.03	5.6	166	49.9	89.1	29.6	333	40.7	225	0.61832	296.004	139.122	92.2131	1.31557	2.5132	2.36893	2.87059	38.1132	1.34028	0.0351659	HD
Male	37	75.8	47	28.8	11.1	2.1	9	23	33	84	24	5.07	227	205	12.3	78.6	349	4.13	142.6	103.5	2.46	1	1.22	7.35	3.37	3.08	0.51	0.34	0.05	5.39	166	48.3	89.6	30.8	344	40.9	371	0.558019	405.932	207.025	120.455	1.09416	3.0012	2.01639	2.46	34.5278	1.37778	0.0399034	HD
Male	40	75.8	43.5	32.3	16.4	3.3	13.1	30	42	86	31	5.68	211	173	7.4	73.2	433	4.15	139.7	103.7	2.29	0.88	0.96	5.74	3.03	2.19	0.37	0.13	0.02	5.51	168	49.4	89.7	30.5	340	39.8	155	0.511918	214.452	79.3473	70.7763	1.38356	2.1984	2.38542	2.60227	33.6627	1.34716	0.0400193	HD
Male	28	74	45.2	28.8	9.3	1.7	7.6	27	22	79	23	5.19	199	247	9.8	77.9	450	4.32	142.2	104.5	2.45	1.08	1.53	7.9	4.59	2.49	0.52	0.26	0.04	5.4	150	45.8	84.8	27.8	328	38.2	313	0.958554	576.976	300.027	125.703	1.84337	3.7485	1.60131	2.26852	32.9167	1.36077	0.0413397	HD
Male	23	76.2	46.3	29.9	16.4	3.7	12.7	24	23	66	14	4.67	164	122	9.6	72.3	409	4.4	139.6	103.1	2.39	0.9	1.29	5.83	3.62	1.65	0.44	0.08	0.04	5.36	160	46.8	87.3	29.9	342	39.1	228	0.965333	500.218	220.096	138.182	2.19394	3.0831	1.85271	2.65556	31.7273	1.35403	0.042677	HD
Male	36	85.5	44.3	41.2	14.8	2.9	11.9	26	49	80	22	5.06	182	88	6.6	84	464	4.18	139.8	101.7	2.42	0.92	1.43	4.16	1.7	1.95	0.44	0.06	0.01	4.9	149	43.8	89.4	30.4	340	37.5	279	0.38359	243.231	107.022	143.077	0.871795	3.4606	1.69231	2.63043	33.445	1.37463	0.0411013	HD
Male	31	74.8	44.5	30.3	14.6	2.5	12.1	20	29	86	58	5.01	199	98	6.4	77.8	433	4.48	139	102.7	2.39	0.91	1.13	5.77	2.96	2.17	0.33	0.26	0.05	5.75	161	48.2	83.8	28	334	38.8	358	0.450138	488.332	161.149	164.977	1.36406	2.7007	2.11504	2.62637	31.0268	1.35346	0.0436222	HD
Male	22	77.7	49	28.7	13.6	3.1	10.5	29	36	72	14	4.32	192	354	12.1	67.4	378	4.49	138.4	101.2	2.55	0.82	1.38	5.92	3.46	1.63	0.49	0.29	0.05	5.88	160	47.4	80.6	27.2	338	35.9	275	1.04012	583.742	286.034	168.712	2.1227	3.519	1.84783	3.10976	30.8241	1.36759	0.0443676	HD
Male	37	79.9	45.7	34.2	13.2	3.1	10.1	24	23	74	19	5.07	153	168	8.1	70.3	416	4.08	141.5	103.8	2.47	0.84	1.26	5.49	2.45	2.58	0.27	0.14	0.05	6.2	166	52.1	84	26.8	319	38.7	226	0.256395	214.612	57.9453	87.5969	0.949612	3.1122	1.96032	2.94048	34.6814	1.3632	0.0393064	HD
Male	44	77.7	45.2	32.5	17.5	3.7	13.8	21	29	51	50	6.32	195	348	13.9	94.1	654	4.39	142.5	105.5	2.4	1.01	1.2	9	4.86	3.2	0.81	0.09	0.04	5.31	161	49	92.3	30.3	329	41.6	229	1.23019	347.794	281.713	71.5625	1.51875	2.88	2	2.37624	32.4601	1.35071	0.0416114	HD
Male	42	68.6	42.7	25.9	10.5	1.6	8.9	14	18	60	73	4.64	153	98	6.7	82.5	470	4.41	139	104.5	2.39	0.83	1.16	5.48	2.86	2.16	0.34	0.1	0.02	6.15	135	42.1	68.5	22	321	35.6	242	0.450185	320.426	108.945	112.037	1.32407	2.7724	2.06034	2.87952	31.5193	1.33014	0.042201	HD
Male	34	74.3	44.3	30	23.1	3.6	19.5	32	41	56	124	5.81	187	94	13.5	111.8	409	4.12	140.6	100.4	2.45	0.91	1.17	9.12	5.91	2.12	0.56	0.46	0.07	6.02	197	54.5	90.5	32.7	361	40.6	221	1.56113	616.09	345.01	104.245	2.78774	2.8665	2.09402	2.69231	34.1262	1.4004	0.0410359	HD
Male	32	75.2	45.4	29.8	17.4	4.3	13.1	20	13	100	13	5.31	126	76	13	81.1	419	4.3	141.1	103.5	2.47	0.95	1.42	6.55	3.39	2.56	0.35	0.21	0.04	5.27	155	46.3	87.9	29.4	335	40.7	228	0.463477	301.922	105.673	89.0625	1.32422	3.5074	1.73944	2.6	32.814	1.36329	0.0415459	HD
Male	46	76.5	48.4	28.1	13	3	10	33	30	79	16	4.96	170	271	10.6	84.8	492	3.83	140.4	104.4	2.43	0.95	1.2	7.34	4.3	2.24	0.62	0.16	0.02	4.49	145	40.6	90.4	32.3	357	36.1	219	1.19018	420.402	260.649	97.7679	1.91964	2.916	2.025	2.55789	36.658	1.34483	0.0366858	HD
Male	63	75.8	42.7	33.1	19.4	3.4	16	31	50	74	21	5.13	199	280	11.3	73.9	427	4.19	139.8	103	2.41	0.93	1.25	7.18	3.62	2.41	0.77	0.34	0.04	5.2	158	46.2	88.8	30.4	342	40.6	181	1.1566	271.876	209.344	75.1037	1.50207	3.0125	1.928	2.5914	33.3652	1.35728	0.0406796	HD
Male	36	78.5	47.5	31	18.9	3.5	15.4	32	20	62	13	5.2	170	280	8.7	92.5	362	4.31	139.1	104.2	2.45	0.81	1.32	6.67	2.62	3.29	0.56	0.14	0.06	4.9	154	44.4	90.6	31.4	347	38.6	258	0.445957	205.459	115.057	78.4195	0.796353	3.234	1.85606	3.02469	32.2738	1.33493	0.0413628	HD
Male	37	77.6	44.3	33.3	13.4	3	10.4	34	45	55	33	5.28	182	77	8.1	79.8	488	3.93	142	106.7	2.3	0.86	1.13	4.69	1.64	2.27	0.56	0.2	0.02	4.91	153	42.9	87.4	31.2	357	38.5	100	0.404581	72.2467	40.4581	44.0529	0.722467	2.599	2.0354	2.67442	36.1323	1.33083	0.0368322	HD
Male	36	75	47.2	27.8	17.7	3.8	13.9	27	27	101	12	4.92	160	160	11.9	67.4	351	3.81	141.2	101.6	2.44	1	1.14	4.64	1.87	2.01	0.52	0.2	0.04	5.33	154	45.9	86.1	28.9	336	38	233	0.483781	216.771	112.721	115.92	0.930348	2.7816	2.14035	2.44	37.0604	1.38976	0.0375	HD
Male	33	78.4	42.5	35.9	17.2	3.7	13.5	45	88	87	33	5.23	164	131	8.6	64.8	364	4.69	139.2	103.2	2.38	0.95	1.36	8.6	4.71	2.71	0.96	0.15	0.07	5.22	159	46.6	89.3	30.5	341	38.7	256	1.66849	444.93	427.133	94.4649	1.73801	3.2368	1.75	2.50526	29.6802	1.34884	0.0454457	HD
Male	26	82.7	48.5	34.2	17	3.3	13.7	22	24	61	30	4.57	145	88	8.3	91	452	3.74	139.8	101.2	2.49	1.07	1.39	8.09	3.67	3.73	0.51	0.14	0.04	5.66	166	49.5	87.5	29.3	335	40.6	231	0.501796	227.284	115.915	61.9303	0.983914	3.4611	1.79137	2.3271	37.3797	1.38142	0.0369565	HD
Male	53	75.9	45.9	30	22.8	5	17.8	17	12	101	12	4.56	132	79	5	74	393	3.79	141.7	102	2.48	0.96	1.47	6.47	2.75	3.05	0.5	0.14	0.03	5.38	153	44.9	83.5	28.4	341	36.6	244	0.45082	220	110	80	0.901639	3.6456	1.68707	2.58333	37.3879	1.38922	0.0371569	HD
Male	28	74	42.8	31.2	14.6	3.5	11.1	21	17	61	51	4.83	157	55	4.4	80.2	399	4.26	139.2	103.1	2.34	0.98	0.97	6.61	3.89	2.11	0.5	0.06	0.05	4.35	147	42.6	97.9	33.8	345	42.6	308	0.921801	567.829	283.915	145.972	1.8436	2.2698	2.41237	2.38776	32.6761	1.35015	0.0413191	HD
Male	36	76.4	47	29.4	10.8	2.1	8.7	30	57	95	39	4.59	184	141	10	94.1	427	5.12	138.5	106.3	2.4	0.9	0.85	6.68	3.26	2.55	0.45	0.36	0.06	4.82	161	45.4	94.2	33.4	355	38.5	301	0.575294	384.808	173.164	118.039	1.27843	2.04	2.82353	2.66667	27.0508	1.30292	0.0481656	HD
Male	46	76.8	44.1	32.7	9.4	1.8	7.6	34	53	63	24	5.1	171	386	12.6	74.7	295	4.16	139.3	103.2	2.3	0.86	1.19	6.36	3.56	2.11	0.49	0.16	0.04	5.04	154	43.2	85.7	30.6	356	39.4	205	0.82673	345.877	169.48	97.1564	1.6872	2.737	1.93277	2.67442	33.4856	1.34981	0.0403101	HD
Male	64	73.1	42.3	30.8	12.7	3.2	9.5	21	19	85	11	5.16	151	117	7.4	82.5	391	4.11	141.7	105.8	2.39	0.92	1.16	5.01	2.41	2.15	0.27	0.15	0.03	4.47	145	42	94	32.4	345	41.7	222	0.302651	248.847	67.1886	103.256	1.12093	2.7724	2.06034	2.59783	34.4769	1.33932	0.0388469	HD
Male	49	76.6	44	32.6	19.6	3.6	16	23	14	60	36	5.27	202	60	10.7	53.1	239	4.34	139.4	100.8	2.49	0.92	1.27	8.6	5.53	2.35	0.57	0.12	0.03	5.15	160	46.3	89.9	31.1	346	44.9	234	1.34132	550.647	313.869	99.5745	2.35319	3.1623	1.96063	2.70652	32.1198	1.38294	0.0430556	HD
Male	45	72.2	44.6	27.6	9	2.6	6.4	28	67	106	87	5.21	200	147	15	86.3	348	4.52	140.8	105.7	2.4	0.98	1.64	6.52	3.5	2.12	0.52	0.34	0.04	4.97	149	44.7	89.9	30	333	42.5	268	0.858491	442.453	230.075	126.415	1.65094	3.936	1.46341	2.44898	31.1504	1.33207	0.0427625	HD
Male	35	78.7	46.7	32	12.3	2.5	9.8	17	18	80	43	17.41	144	59	12.7	65.4	388	4.44	137.1	101	2.46	1	1.2	8.3	3.9	3.4	0.73	0.18	0.09	6.24	173	53	84.9	27.7	326	39.2	269	0.837353	308.559	225.248	79.1176	1.14706	2.952	2.05	2.46	30.8784	1.35743	0.0439604	HD
Male	33	75.3	42.8	32.5	15.6	3.6	12	21	23	95	15	5.53	143	121	8.3	70.9	370	4.65	142.7	106.4	2.37	0.93	0.87	6.97	4.19	2.09	0.46	0.19	0.04	5.48	159	49.1	89.6	29	324	42.4	246	0.922201	493.177	226.861	117.703	2.00478	2.0619	2.72414	2.54839	30.6882	1.34117	0.043703	HD
Male	61	76.8	44.7	32.1	12.1	2.3	9.8	34	73	89	16	5.54	164	116	8.9	69.1	568	3.98	141.2	104.1	2.38	0.88	1.15	6.5	3.44	2.43	0.48	0.11	0.04	5	153	42.8	85.6	30.6	357	37.5	193	0.679506	273.218	131.145	79.4239	1.41564	2.737	2.06957	2.70455	35.4774	1.35639	0.0382325	HD
Male	26	74.5	42.6	31.9	15.4	3.8	11.6	21	21	77	36	5.08	175	75	8.5	71.5	373	4.15	139.6	104.8	2.36	0.86	1.1	5.93	3.3	1.94	0.57	0.09	0.03	4.83	149	43.4	89.9	30.8	343	40.5	191	0.969588	324.897	185.191	98.4536	1.70103	2.596	2.14545	2.74419	33.6386	1.33206	0.0395992	HD
Male	54	80.2	47.6	32.6	10.5	2.7	7.8	28	56	78	42	5.23	159	99	6.6	66	565	4.4	140	103.8	2.46	0.92	1.14	4.48	2.17	1.53	0.57	0.17	0.04	4.68	146	42.2	90.2	31.2	346	40.1	336	0.808431	476.549	271.633	219.608	1.4183	2.8044	2.15789	2.67391	31.8182	1.34875	0.0423892	HD
Male	52	78.9	44.1	34.8	10.9	2	8.9	48	77	85	23	6.18	176	140	6.4	75.7	537	4.62	140.4	104.2	2.48	0.78	0.81	5.22	3.01	1.67	0.45	0.05	0.04	5.41	163	49.5	91.5	30.1	329	44.1	169	0.811078	304.605	137.072	101.198	1.8024	2.0088	3.06173	3.17949	30.3896	1.34741	0.0443378	HD
Male	53	77.6	42.4	35.2	14.8	2.6	12.2	26	23	63	19	5.05	165	109	8.7	55.2	414	3.82	142.1	106	2.3	0.89	1.1	6.14	2.73	2.67	0.55	0.14	0.05	5.17	156	45.7	88.4	30.2	341	40	224	0.56236	229.034	125.969	83.8951	1.02247	2.53	2.09091	2.58427	37.199	1.34057	0.0360377	HD
Male	37	69.1	40.1	29	11	2.5	8.5	25	22	74	14	5.29	155	118	7.3	67.4	309	4.28	141.5	105.7	2.3	0.91	0.88	7.83	3.5	2.98	0.55	0.75	0.05	4.67	152	45.1	96.6	32.5	337	44.5	215	0.645973	252.517	138.884	72.1477	1.1745	2.024	2.61364	2.52747	33.0607	1.33869	0.040492	HD
Male	58	78.1	45.2	32.9	11.8	2.6	9.2	21	24	87	24	4.85	156	104	7.6	66.2	448	4.42	137.4	101.1	2.39	0.93	1.1	7.19	4.04	2.5	0.54	0.08	0.03	5.13	147	44.1	86	28.7	333	38.6	222	0.87264	358.752	193.726	88.8	1.616	2.629	2.17273	2.56989	31.086	1.35905	0.0437191	HD
Male	50	76.1	43.9	32.2	16.2	1.9	14.3	20	19	71	42	5.35	159	121	13.7	80.4	370	4.72	140.6	102.4	2.32	0.85	1.09	9.49	4.79	3.85	0.67	0.12	0.06	5.54	165	49.2	88.8	29.8	335	42.9	345	0.833584	429.234	287.587	89.6104	1.24416	2.5288	2.12844	2.72941	29.7881	1.37305	0.0460937	HD
Male	35	75	45.5	29.5	31.4	4.3	27.1	36	55	132	97	5.09	174	234	10.8	82.9	290	4.57	138.1	102.2	2.4	0.97	0.98	6.01	2.58	2.94	0.37	0.1	0.02	5.19	160	45.1	86.9	30.8	355	38.9	220	0.324694	193.061	71.4327	74.8299	0.877551	2.352	2.44898	2.47423	30.2188	1.35127	0.0447162	HD
Male	46	76.8	46.3	30.5	10.7	2.3	8.4	27	23	90	13	5.06	191	134	12.4	78.5	326	4.3	141.4	103	2.42	0.9	1.22	5.91	3.23	2.1	0.34	0.2	0.04	5.33	159	47.6	89.3	29.8	334	38.6	241	0.522952	370.681	126.032	114.762	1.5381	2.9524	1.98361	2.68889	32.8837	1.37282	0.0417476	HD
Male	61	72.1	44	28.1	15.4	2.6	12.8	35	78	100	154	5.87	158	84	9.5	55	383	4.61	142.1	105.4	2.49	0.87	0.98	5.8	2.94	1.96	0.78	0.1	0.02	5.22	145	43.5	83.3	27.8	333	38.2	270	1.17	405	315.9	137.755	1.5	2.4402	2.54082	2.86207	30.8243	1.3482	0.0437381	HD
Male	43	79.3	45.4	33.9	17.4	3.7	13.7	28	25	101	15	6.89	158	103	8.8	97.1	441	3.8	141.7	104.4	2.54	0.91	1.17	6.98	4.27	1.91	0.59	0.17	0.04	5.26	158	45.3	86.1	30	349	40.2	254	1.31901	567.843	335.027	132.984	2.2356	2.9718	2.17094	2.79121	37.2895	1.35728	0.0363985	HD
Male	48	77.5	44.7	32.8	19.1	3.4	15.7	35	32	82	21	4.81	201	80	12.6	98.7	568	4.63	141.6	101.4	2.55	0.91	1.08	8.26	4.44	2.64	0.78	0.34	0.06	5.73	177	51	89	30.9	347	40	249	1.31182	418.773	326.643	94.3182	1.68182	2.754	2.36111	2.8022	30.5832	1.39645	0.0456607	HD
Male	29	73.8	43.9	29.9	16.1	3.1	13	23	60	71	42	5.39	192	148	9.6	56.7	390	3.95	137.5	100.6	2.38	0.81	1.41	16.74	13.29	2.72	0.71	0	0.02	4.89	155	45.3	92.6	31.7	342	41.2	282	3.46908	1377.86	978.281	103.676	4.88603	3.3558	1.68794	2.93827	34.8101	1.3668	0.0392644	HD
Male	35	74.5	45.2	29.3	22.8	4.1	18.7	15	12	76	11	4.31	133	114	8.5	75.4	468	3.83	142.5	104.4	2.41	0.93	1.39	7.16	3.47	2.93	0.53	0.2	0.03	4.71	156	43.6	92.6	33.1	358	40.1	199	0.627679	235.676	124.908	67.9181	1.1843	3.3499	1.73381	2.5914	37.2063	1.36494	0.0366858	HD
Male	39	76.4	45	31.4	20	4.3	15.7	22	29	83	22	4.67	158	76	5.1	72.9	341	3.98	140.9	102.7	2.45	0.92	0.97	9.59	6.8	1.86	0.68	0.21	0.04	5.92	179	51.2	86.5	30.2	350	38.6	225	2.48602	822.581	559.355	120.968	3.65591	2.3765	2.52577	2.66304	35.402	1.37196	0.0387537	HD
Male	40	76.2	43.7	32.5	16.1	3.6	12.5	29	21	87	84	5.67	139	97	10.7	76.1	460	4.58	140.1	104.2	2.38	1.02	1.06	4.38	2.05	1.88	0.31	0.11	0.03	5.47	169	49.2	89.9	30.9	343	40.5	203	0.338032	221.356	68.6205	107.979	1.09043	2.5228	2.24528	2.33333	30.5895	1.34453	0.0439539	HD
Male	36	71.1	43.2	27.9	5.3	0.9	4.4	34	44	84	29	5.31	179	128	22.8	61.2	386	4.48	137.1	103.4	2.3	1.09	0.98	6.91	3.28	2.86	0.57	0.14	0.06	5.3	161	46.5	87.7	30.4	346	40.3	258	0.653706	295.888	168.656	90.2098	1.14685	2.254	2.34694	2.11009	30.6027	1.32592	0.0433269	HD
Male	64	75.2	44	31.2	22.9	3.4	19.5	24	14	69	22	5.18	174	442	4.8	95.4	442	4.08	140.5	103	2.38	0.87	1.08	6.29	3.1	2.42	0.52	0.2	0.05	5.46	160	47.3	86.6	29.3	338	36.2	231	0.666116	295.909	153.873	95.4545	1.28099	2.5704	2.2037	2.73563	34.4363	1.36408	0.0396117	HD
Male	48	71.6	42	29.6	13.8	2.5	11.3	25	23	74	24	5.12	228	199	12	63.5	409	4.02	140.9	102.7	2.29	1	1.15	6.83	3.49	2.8	0.4	0.12	0.02	4.92	146	42.4	86.2	29.7	344	41.8	148	0.498571	184.471	73.7886	52.8571	1.24643	2.6335	1.9913	2.29	35.0498	1.37196	0.0391431	HD
Male	39	75.1	43.1	32	9.3	1.3	8	27	46	65	28	4.89	224	199	7.6	78.7	394	3.97	140.6	103.2	2.19	1.07	1.23	8.46	5.39	2.1	0.68	0.25	0.04	5.22	149	45.5	87.2	28.5	327	42.4	266	1.74533	682.733	464.259	126.667	2.56667	2.6937	1.78049	2.04673	35.4156	1.3624	0.038469	HD
Male	35	81.9	49.1	32.8	13.7	2.5	11.2	28	33	86	61	4.82	164	102	6.6	73.3	415	4.5	142.6	102.1	2.52	0.91	1.43	8.33	4.18	3.24	0.69	0.17	0.05	5.56	163	47.8	86	29.3	341	39.1	247	0.890185	318.66	219.876	76.2346	1.29012	3.6036	1.76224	2.76923	31.6889	1.39667	0.0440744	HD
Male	33	78.7	48.6	30.1	18	3.2	14.8	27	26	62	17	5.1	154	118	11.5	78	389	3.93	139.2	100	2.46	0.94	1.18	6.7	3.08	2.81	0.43	0.33	0.05	5.42	160	45.8	84.5	29.5	349	35.4	271	0.471317	297.039	127.727	96.4413	1.09609	2.9028	2.08475	2.61702	35.4198	1.392	0.0393	HD
Male	49	72.8	44.6	28.2	13.2	3.6	9.6	46	104	84	111	8.14	210	88	8	81.3	460	3.41	139.5	100.3	2.34	0.89	1.27	11.6	7.45	2.84	0.99	0.23	0.09	5.62	156	46.1	82	27.8	338	38.5	301	2.59701	789.595	781.699	105.986	2.62324	2.9718	1.84252	2.62921	40.9091	1.39083	0.033998	HD
Male	60	75.7	44.4	31.3	30.6	6.8	23.8	41	57	68	21	5.34	186	200	8.9	85.8	463	4.15	140.1	100.3	2.36	0.89	1.12	8.38	4.69	2.92	0.59	0.11	0.07	5.41	161	46.5	86	29.8	346	36.3	224	0.947637	359.781	212.271	76.7123	1.60616	2.6432	2.10714	2.65169	33.759	1.39681	0.0413759	HD
Male	37	70.9	41.1	29.8	15.8	3.2	12.6	24	20	70	19	5.31	123	85	10.5	67.8	335	3.54	144.3	104.1	2.34	0.87	1.11	9.02	3.62	4.52	0.72	0.12	0.04	4.64	150	44.5	95.9	32.3	337	47	238	0.576637	190.611	137.24	52.6549	0.800885	2.5974	2.10811	2.68966	40.7627	1.38617	0.0340058	HD
Female	30	73.1	44	29.1	17.2	3.1	14.1	18	12	68	20	5.24	112	42	7.1	52.2	313	4.19	139.8	104.7	2.26	0.86	1.19	3.82	2.11	1.28	0.28	0.11	0.04	4.52	135	40.6	89.8	29.9	333	40.3	217	0.461562	357.711	100.159	169.531	1.64844	2.6894	1.89916	2.62791	33.3652	1.33524	0.0400191	HD
Female	40	74.1	46.5	27.6	13.2	2.5	10.7	17	11	55	9	5.41	151	84	8.2	54.9	314	4.03	138.4	102.9	2.4	0.81	1.44	6.35	3.67	2.34	0.26	0.04	0.04	5	142	42.1	84.2	28.4	337	38.8	197	0.407778	308.97	80.3322	84.188	1.56838	3.456	1.66667	2.96296	34.3424	1.345	0.0391642	HD
Female	65	68	42.6	25.4	19.8	4.1	15.7	167	70	45	25	5.26	441	617.8	93.3	49.6	293	4.33	141.7	104.9	2.33	0.91	1.52	6.79	3.6	2.56	0.48	0.13	0.02	3.75	119	35.3	94.1	31.7	337	39.5	354	0.675	497.812	238.95	138.281	1.40625	3.5416	1.53289	2.56044	32.7252	1.35081	0.0412774	HD
Female	30	73.5	43.5	30	9	1.4	7.6	20	11	126	14	5.64	183	80	10.4	50.9	262	4.14	143.2	106.7	2.33	0.96	1.4	3.81	1.87	1.46	0.44	0.04	0	4.44	136	39.6	89.2	30.6	343	37.8	241	0.563562	308.678	135.818	165.068	1.28082	3.262	1.66429	2.42708	34.5894	1.34208	0.0388004	HD
Female	37	77.1	44.4	32.7	10.3	1.7	8.6	15	12	104	10	5.03	161	76	7.9	38.5	296	3.97	138.7	104.2	2.33	0.82	1.78	6.86	3.53	2.48	0.46	0.35	0.04	4.6	136	40	87	29.6	340	37.7	402	0.654758	572.202	263.213	162.097	1.42339	4.1474	1.30899	2.84146	34.937	1.33109	0.0380998	HD
Female	22	68.8	43.6	25.2	11.6	2.5	9.1	19	19	47	11	5.41	141	61	5.8	47.9	267	4.16	138.5	106.1	2.28	0.94	1.29	4.94	2.44	2.08	0.33	0.07	0.02	4.61	118	34.7	75.3	25.6	340	39.5	234	0.387115	274.5	90.585	112.5	1.17308	2.9412	1.76744	2.42553	33.2933	1.30537	0.0392083	HD
Female	25	68.3	42.5	25.8	9.9	2.1	7.8	15	7	57	8	5.05	127	57	7.6	42.4	269	4.09	139.4	105.7	2.36	0.74	1.42	8.87	6.19	1.81	0.7	0.13	0.04	4.21	126	36.8	87.4	29.9	342	39	278	2.39392	950.729	665.51	153.591	3.41989	3.3512	1.66197	3.18919	34.0831	1.31883	0.0386944	HD
Female	59	69.7	45.2	24.5	17.3	3.7	13.6	15	19	46	11	4.75	116	36	8.1	41.7	324	4.07	141.1	105.1	2.44	0.79	1.17	6	3.04	2.46	0.34	0.14	0.02	4.25	133	37.9	89.2	31.3	351	37	234	0.420163	289.171	98.318	95.122	1.23577	2.8548	2.08547	3.08861	34.6683	1.34253	0.038725	HD
Female	40	76.6	41	35.6	15.4	2.8	12.6	20	16	81	21	5.22	216	98	11.6	48.3	340	4.38	141.2	104.6	2.43	0.97	1.4	5.58	3.12	1.68	0.39	0.35	0.04	4.79	142	42.3	88.3	29.6	336	38.1	204	0.724286	378.857	147.754	121.429	1.85714	3.402	1.73571	2.50515	32.2374	1.3499	0.0418738	HD
Female	74	72.1	39.8	32.3	5.7	1	4.7	26	34	92	22	5.67	181	102	6	48.3	303	4.05	140.3	104.9	2.25	0.86	1.09	8.4	4.29	3.25	0.63	0.19	0.04	4.52	104	33.6	74.3	23	310	43.7	305	0.8316	402.6	253.638	93.8462	1.32	2.4525	2.06422	2.61628	34.642	1.33746	0.0386082	HD
Female	34	70.2	39.9	30.3	11.1	2.5	8.6	24	12	58	9	5.8	177	74	17.6	50.3	370	4.16	142.6	107.2	2.33	0.92	1.56	5.51	3.09	1.94	0.39	0.08	0.01	3.91	123	35.7	91.3	31.5	345	39	185	0.621186	294.665	114.919	95.3608	1.59278	3.6348	1.49359	2.53261	34.2788	1.33022	0.038806	HD
Female	39	76.2	44.2	32	10	2.1	7.9	16	8	54	10	4.8	149	31	7.5	46.2	215	4.21	140	103.7	2.41	0.91	1.04	7.92	5.86	1.43	0.45	0.15	0.03	4.58	129	39.4	86	28.2	327	37.9	253	1.84406	1036.77	466.546	176.923	4.0979	2.5064	2.31731	2.64835	33.2542	1.35005	0.0405979	HD
Female	60	69.1	40.8	28.3	29.4	5.6	23.8	16	8	61	9	4.88	124	58	8.1	51.7	291	4.11	137.6	101.6	2.26	0.84	1.03	4.58	2.46	1.84	0.22	0.03	0.03	4.68	140	41.3	88.2	29.9	339	38	232	0.29413	310.174	68.2383	126.087	1.33696	2.3278	2.19417	2.69048	33.4793	1.35433	0.0404528	HD
Female	39	70.2	41.4	28.8	15.4	3.6	11.8	25	21	66	18	4.82	206	169	13.3	65.9	307	4.18	141.6	104.9	2.36	0.89	1.37	5.96	2.53	2.74	0.45	0.18	0.06	4.42	138	40.3	91.2	31.2	342	42	237	0.415511	218.836	98.4761	86.4964	0.923358	3.2332	1.72263	2.65169	33.8756	1.34986	0.0398475	HD
Female	38	76.9	44.9	32	9.4	1.6	7.8	27	28	62	22	5.15	167	102	10.5	38.1	310	4.06	137.6	103.6	2.35	1	1.16	8.61	5.16	2.52	0.69	0.2	0.04	4.57	135	41.1	89.9	29.5	328	42.2	435	1.41286	890.714	614.593	172.619	2.04762	2.726	2.02586	2.35	33.8916	1.32819	0.0391892	HD
Female	28	79.2	43.4	35.8	8.2	1.5	6.7	29	29	74	19	5.28	181	80	11.9	32.6	320	3.68	140.7	102.6	2.35	0.82	1.23	8.54	6.09	1.61	0.51	0.29	0.04	4.94	124	39.5	80	25.1	314	48.6	344	1.92913	1301.22	663.621	213.665	3.78261	2.8905	1.91057	2.86585	38.2337	1.37135	0.0358674	HD
Female	52	76.2	43.1	33.1	6.7	1.5	5.2	25	23	74	19	5.19	208	101	10.9	54.8	357	4.2	137.3	101.7	2.36	0.9	1.1	7.19	3.83	2.61	0.62	0.1	0.03	4.77	136	41.5	87	28.5	328	38.9	355	0.909808	520.939	322.982	136.015	1.46743	2.596	2.14545	2.62222	32.6905	1.35005	0.0412979	HD
Female	47	74.2	43.9	30.3	13.7	3.2	10.5	24	21	66	18	5.22	166	53	13.3	65.9	367	4.84	141.6	105.6	2.55	0.9	1.38	5.19	2.71	1.71	0.57	0.17	0.03	4.7	144	42.8	91.1	30.6	336	38.5	203	0.903333	321.713	183.377	118.713	1.5848	3.519	1.84783	2.83333	29.2562	1.34091	0.0458333	HD
Female	30	70.6	39	31.6	11.8	2.1	9.7	21	16	76	10	5.53	177	81	19.1	41.8	204	4.4	138.9	104.8	2.2	0.89	1.24	6.19	3.08	2.58	0.44	0.04	0.05	4.46	129	39.3	88.1	28.9	328	43.4	306	0.525271	365.302	160.733	118.605	1.1938	2.728	1.77419	2.47191	31.5682	1.32538	0.0419847	HD
Female	23	66.5	39.1	27.4	18.1	3.9	14.2	22	16	42	10	4.78	157	145	8	40.6	307	3.88	138.1	106.8	2.26	0.93	1.25	7.21	3.85	2.44	0.59	0.3	0.03	4.48	133	38.6	86.2	29.7	345	35.8	228	0.930943	359.754	212.255	93.4426	1.57787	2.825	1.808	2.43011	35.5928	1.29307	0.0363296	HD
Female	60	74.3	43.4	30.9	8.8	1.6	7.2	19	17	52	20	4.94	157	66	7.7	57.7	402	4.05	139.9	104	2.37	0.93	1.41	7.41	4.56	2.32	0.45	0.06	0.02	4.41	123	36.8	83.4	27.9	334	37.2	351	0.884483	689.897	310.453	151.293	1.96552	3.3417	1.68085	2.54839	34.5432	1.34519	0.0389423	HD
Female	36	72.1	43.7	28.4	20.4	3.6	16.8	21	23	79	17	4.62	179	99	8.2	46.5	261	4.52	141	105.9	2.31	0.92	1.17	4.65	1.66	2.4	0.4	0.18	0.01	4.01	125	36.9	92	31.2	339	41.9	196	0.276667	135.567	54.2267	81.6667	0.691667	2.7027	1.97436	2.51087	31.1947	1.33144	0.0426818	HD
Female	27	67.7	40.5	27.2	8.7	1.9	6.8	24	23	72	31	5.32	141	46	9.8	42.1	346	4.22	138.3	104.3	2.29	0.84	1.09	8.76	6.06	2.02	0.51	0.16	0.01	4.44	128	38	85.6	28.8	337	38.7	231	1.53	693	353.43	114.356	3	2.4961	2.10092	2.72619	32.7725	1.32598	0.0404602	HD
Female	67	82.8	45.4	37.4	15.7	3.1	12.6	30	27	74	27	4.91	153	123	10.7	43.3	347	4.03	138.5	102.6	2.41	0.89	1.18	6.67	2.59	3.29	0.57	0.18	0.04	4.61	130	38.8	84.2	28.2	335	40.6	285	0.448723	224.362	127.886	86.6261	0.787234	2.8438	2.04237	2.70787	34.3672	1.3499	0.0392788	HD
Female	53	80.8	46.7	34.1	9.8	1.6	8.2	32	21	71	30	5.39	186	70	11.7	62.7	427	4.99	142.6	104.9	2.47	0.98	1.1	5.51	3.55	1.13	0.4	0.41	0.02	5.92	125	41	69.3	21.1	305	37.8	248	1.25664	779.115	311.646	219.469	3.14159	2.717	2.24545	2.52041	28.5772	1.35939	0.0475691	HD
Female	46	73.5	45.7	27.8	14	2.7	11.3	14	13	83	13	8.03	150	81	10.4	41.5	304	4.45	138.9	103.4	2.44	0.81	1.14	6.06	3.35	2.28	0.37	0.04	0.02	4.84	148	42.4	87.6	30.6	349	38.3	308	0.54364	452.544	167.441	135.088	1.4693	2.7816	2.14035	3.01235	31.2135	1.34333	0.0430368	HD
Female	34	79.3	45.1	34.2	13.9	3.1	10.8	40	16	66	16	5.48	134	67	10.3	47.7	315	4.38	140.6	103.8	2.37	0.93	1.1	5.02	2.74	1.88	0.36	0.02	0.02	4.31	132	38.8	90	30.6	340	38.8	205	0.524681	298.777	107.56	109.043	1.45745	2.607	2.15455	2.54839	32.1005	1.35453	0.0421965	HD
Female	70	78.8	41.8	37	11.1	2.5	8.6	18	12	64	10	4.71	189	80	9.8	41.5	267	3.81	136.6	104.2	2.19	0.82	1.19	5.06	2.94	1.57	0.38	0.14	0.03	4.15	134	39.2	94.5	32.3	342	41	249	0.711592	466.28	177.186	158.599	1.87261	2.6061	1.84034	2.67073	35.853	1.31094	0.0365643	HD
Female	41	73.8	40.8	33	18.1	4.2	13.9	18	22	77	15	7.45	184	60	13.1	43.3	263	4.3	139.5	103.9	2.28	0.97	1.44	6.07	3.83	1.83	0.32	0.05	0.04	4.56	137	40.1	87.9	30	342	39	240	0.669727	502.295	160.734	131.148	2.0929	3.2832	1.58333	2.35052	32.4419	1.34264	0.0413859	HD
Female	39	69.6	41.8	27.8	19.7	4.6	15.1	20	12	58	8	5.37	174	113	11.1	47.1	239	4.34	136.4	104.2	2.26	0.91	1.28	6.88	4.31	1.84	0.55	0.13	0.05	5.87	113	36.6	62.4	19.3	309	34.5	247	1.28832	578.571	318.214	134.239	2.34239	2.8928	1.76562	2.48352	31.4286	1.30902	0.0416507	HD
Female	57	68.1	39.6	28.5	7.7	0.7	7	16	8	60	11	4.79	151	94	12.3	53.9	320	4.02	140.2	106.2	2.2	0.87	1.33	7.03	4.02	2.18	0.4	0.38	0.05	4.1	116	35.5	86.6	28.3	327	40	361	0.737615	665.697	266.279	165.596	1.84404	2.926	1.65414	2.52874	34.8756	1.32015	0.0378531	HD
Female	56	76.4	46.2	30.2	10.5	1.9	8.6	24	13	96	13	5.67	127	190	12.3	55.8	350	4.56	138.8	103.4	2.43	0.78	1.3	5.01	2.72	1.76	0.39	0.13	0.01	3.9	121	35.9	92.1	31	337	41.5	231	0.602727	357	139.23	131.25	1.54545	3.159	1.86923	3.11538	30.4386	1.34236	0.0441006	HD
Female	34	70.6	42.6	28	9.5	1.8	7.7	21	26	69	21	6.03	158	58	6.3	37.7	339	4.78	141.2	105.4	2.36	0.86	1.44	8.55	4.16	3.79	0.45	0.12	0.03	4.35	133	39.1	89.9	30.6	340	40.7	236	0.493931	259.04	116.568	62.2691	1.09763	3.3984	1.63889	2.74419	29.5397	1.33966	0.045351	HD
Female	63	80.3	46.1	34.2	11.4	1.9	9.5	21	19	82	25	5	150	70	20.8	44.6	425	4.19	137.6	102.9	2.48	0.94	1.07	8.33	4	3.52	0.56	0.21	0.04	5.57	151	46.4	83.3	27.1	325	38.5	254	0.636364	288.636	161.636	72.1591	1.13636	2.6536	2.31776	2.6383	32.8401	1.33722	0.0407191	HD
Female	29	74.5	43	31.5	14.8	2.9	11.9	31	28	89	14	5.74	191	108	16	52.7	295	4.14	140.1	103.7	2.39	0.84	1.28	7.17	3.89	2.51	0.68	0.06	0.03	4.65	140	41.2	88.6	30.1	340	37.4	233	1.05386	361.104	245.55	92.8287	1.5498	3.0592	1.86719	2.84524	33.8406	1.35101	0.0399229	HD
Female	33	74.4	42	32.4	15.6	3.4	12.2	15	10	44	8	4.45	124	48	10.5	38.1	313	3.63	135.4	101.2	2.25	0.81	1.32	6.1	3.51	2.06	0.39	0.11	0.03	4.18	128	38.5	92.1	30.6	332	41	182	0.664515	310.107	120.942	88.3495	1.70388	2.97	1.70455	2.77778	37.3003	1.33794	0.0358696	HD
Female	33	73.8	44.5	29.3	15.2	3.4	11.8	10	5	41	7	4.83	137	96	41.1	58.5	327	4.25	140	106.2	2.38	0.97	1.35	5.58	3.07	1.95	0.36	0.15	0.05	4.28	128	38.7	90.4	29.9	331	41.3	299	0.566769	470.733	169.464	153.333	1.57436	3.213	1.76296	2.45361	32.9412	1.31827	0.0400188	HD
Female	51	69.5	46.6	22.9	9.9	1.7	8.2	18	11	67	14	5.47	159	89	6.9	52.1	282	4.37	138.5	103.5	2.42	0.86	1.13	5.91	3.27	2.19	0.36	0.05	0.04	4.6	135	40.8	88.7	29.3	331	40.3	262	0.537534	391.205	140.834	119.635	1.49315	2.7346	2.14159	2.81395	31.6934	1.33816	0.0422222	HD
Female	37	82.6	45.1	37.5	14.3	2.8	11.5	21	28	96	40	8.35	205	76	10	31.1	262	4.29	139.3	103.3	2.43	0.82	1.39	8.64	5.15	2.95	0.4	0.09	0.05	5.72	159	47.4	82.9	27.8	335	36	214	0.698305	373.593	149.437	72.5424	1.74576	3.3777	1.7482	2.96341	32.4709	1.3485	0.0415295	HD
Female	38	78.3	44.7	33.6	19.9	5.9	14	32	43	72	19	5.16	206	84	6.2	43.2	279	3.98	140.5	105	2.41	0.98	1.33	8.08	4.76	2.52	0.44	0.3	0.06	4.59	138	40.7	88.7	30.1	339	42	369	0.831111	697	306.68	146.429	1.88889	3.2053	1.81203	2.45918	35.3015	1.3381	0.0379048	HD
Female	41	76.2	42.6	33.6	7.9	1.1	6.8	31	36	75	11	4.8	152	45	6.3	63.5	424	4.35	133.4	102.3	2.34	0.75	1.14	6.28	4.37	1.47	0.36	0.07	0.01	4.27	94	29.7	69.6	22	316	46.2	489	1.0702	1453.69	523.33	332.653	2.97279	2.6676	2.05263	3.12	30.6667	1.30401	0.042522	HD
Female	59	70.1	43.6	26.5	15.9	3.6	12.3	20	15	50	7	5.02	135	43	6.4	54.6	318	4.33	137.2	101.6	2.36	0.87	1.28	6.96	3.46	2.4	0.57	0.46	0.07	4.45	132	39.1	87.9	29.7	338	41.7	244	0.82175	351.767	200.507	101.667	1.44167	3.0208	1.84375	2.71264	31.6859	1.35039	0.0426181	HD
Female	52	78.1	43.2	34.9	10.1	2	8.1	40	45	130	26	6.71	167	84	10.2	51.4	254	4.35	141.3	102.5	2.44	0.88	1.38	7.77	3.63	3.5	0.46	0.14	0.04	4.81	147	43.4	90.2	30.6	339	40	281	0.477086	291.437	134.061	80.2857	1.03714	3.3672	1.76812	2.77273	32.4828	1.37854	0.042439	HD
Female	53	77.7	46.8	30.9	12.3	2.3	10	26	20	82	17	5.82	222	105	4.4	54.6	370	3.78	139.3	101.6	2.42	0.87	1.16	6.22	3.36	2.31	0.43	0.09	0.03	4.09	130	36.8	90	31.8	353	37.8	279	0.625455	405.818	174.502	120.779	1.45455	2.8072	2.08621	2.78161	36.8519	1.37106	0.0372047	HD
Female	35	75.8	45.4	30.4	10	1.8	8.2	23	12	64	10	5.21	172	62	6.1	60.3	358	4.17	140.5	105.9	2.5	0.95	1.41	5.97	3.11	2.29	0.38	0.16	0.03	4.65	135	40.3	86.7	29	335	37	162	0.51607	220.009	83.6033	70.7424	1.35808	3.525	1.77305	2.63158	33.693	1.32672	0.0393768	HD
Female	39	74.9	43.1	31.8	6.9	1.6	5.3	28	19	48	10	5.61	148	71	10	55.9	324	4.28	140.2	105.7	2.31	0.95	1.16	6.49	3.97	2.04	0.37	0.09	0.02	4	120	36.9	92.3	30	325	41.3	249	0.720049	484.574	179.292	122.059	1.94608	2.6796	1.99138	2.43158	32.757	1.3264	0.040492	HD
Female	41	78.8	40.3	38.5	10	2.2	7.8	20	10	36	10	5.01	124	36	7	55.9	268	4.54	138	103.2	2.4	0.86	1.27	6.26	3.29	2.55	0.31	0.07	0.04	4.99	131	39.7	79.6	26.3	330	36.5	346	0.399961	446.408	138.386	135.686	1.2902	3.048	1.88976	2.7907	30.3965	1.33721	0.0439922	HD
Female	29	75.8	44.2	31.6	26.1	4.7	21.4	18	11	58	13	4.96	146	87	7.2	63.5	260	4.05	138	104.6	2.43	0.84	1.36	6.7	3.65	1.78	0.39	0.85	0.03	4.43	139	40.7	91.9	31.4	342	40.8	272	0.799719	557.753	217.524	152.809	2.05056	3.3048	1.78676	2.89286	34.0741	1.31931	0.0387189	HD
Female	22	80.1	43.2	36.9	9.1	1.9	7.2	15	13	64	9	5.08	122	41	6.3	47	338	4.17	137.2	103.4	2.31	0.91	1.21	6.4	3.87	1.79	0.7	0.02	0.02	4.52	129	38.2	84.5	28.5	338	38.5	216	1.51341	466.994	326.896	120.67	2.16201	2.7951	1.90909	2.53846	32.9017	1.32689	0.0403288	HD
Female	53	76	45.5	30.5	12.8	2.4	10.4	21	11	48	8	5.38	144	71	7.4	51.4	272	3.99	139.9	103.7	2.42	0.83	1.43	5.78	2.47	2.81	0.35	0.12	0.03	4.69	141	41.1	87.6	30.1	343	42.2	269	0.307651	236.452	82.7582	95.7295	0.879004	3.4606	1.69231	2.91566	35.0627	1.34908	0.0384764	HD
Female	65	72.4	42.1	30.3	12.8	2.2	10.6	23	18	53	13	5.1	215	127	11.7	55.2	368	4.36	141.1	104.9	2.32	0.89	1.36	5.37	2.06	2.79	0.39	0.08	0.05	4.38	135	37.7	86.1	30.8	358	37.7	237	0.287957	174.989	68.2458	84.9462	0.738351	3.1552	1.70588	2.60674	32.3624	1.34509	0.0415634	HD
Female	38	69.3	40.7	28.6	14.6	2.8	11.8	33	24	91	8	5.98	178	50	7.1	45.7	302	4.31	141.6	103.4	2.37	0.94	1.39	4.03	2.45	1.19	0.34	0.03	0.02	4.24	128	40	94.3	30.2	320	46.3	198	0.7	407.647	138.6	166.387	2.05882	3.2943	1.70504	2.52128	32.8538	1.36944	0.0416828	HD
Female	55	73.8	44.3	29.5	7	1	6	23	23	119	24	9.7	192	154	10	47	300	3.97	141.4	103.9	2.38	0.83	1.32	5.59	3.51	1.78	0.19	0.1	0.01	4.7	132	39.5	84	28.1	334	37.1	239	0.374663	471.287	89.5444	134.27	1.97191	3.1416	1.80303	2.86747	35.6171	1.36092	0.0382098	HD
Female	29	73.9	43	30.9	21.7	3	18.7	27	16	81	13	5.24	206	90	11.3	46.3	337	4.07	141.3	105.8	2.49	0.93	1.13	5.87	3.07	2.29	0.38	0.07	0.06	4.88	140	43.2	88.5	28.7	324	44.6	357	0.509432	478.598	181.867	155.895	1.34061	2.8137	2.20354	2.67742	34.7174	1.33554	0.0384688	HD
Female	51	74	43	31	14.9	3	11.9	17	9	53	13	4.77	146	82	3.4	46.3	311	4.07	137.4	105.4	2.28	0.84	1.03	8.69	5.97	1.91	0.64	0.09	0.08	4.15	124	36.9	88.9	29.9	336	41.4	335	2.00042	1047.09	670.14	175.393	3.12565	2.3484	2.21359	2.71429	33.7592	1.30361	0.0386148	HD
Female	23	72.2	42.7	29.5	8.6	1.4	7.2	23	14	69	16	4.93	180	85	3.9	48.3	253	4.53	142.1	106	2.36	0.99	1.47	5.06	1.81	2.86	0.3	0.05	0.04	3.92	114	34.5	88	29.1	330	39	276	0.18986	174.671	52.4014	96.5035	0.632867	3.4692	1.60544	2.38384	31.3687	1.34057	0.0427358	HD
Female	31	76	44.3	31.7	22.5	3.8	18.7	22	18	50	9	4.2	163	51	7.5	54.5	328	4.1	138.9	102.3	2.45	0.84	1.37	6.07	3.08	2.28	0.5	0.18	0.03	4.52	134	38.7	85.6	29.6	346	38.5	331	0.675439	447.14	223.57	145.175	1.35088	3.3565	1.78832	2.91667	33.878	1.35777	0.0400782	HD
Female	36	75	46	29	14	2.4	11.6	20	16	43	9	4.45	147	226	9.3	48	311	4.01	139	103.1	2.41	0.86	1.27	4.27	2.08	1.71	0.3	0.13	0.05	4.29	134	39.8	92.8	31.2	337	42	251	0.364912	305.31	91.593	146.784	1.21637	3.0607	1.89764	2.80233	34.6633	1.34821	0.0388943	HD
Female	43	81.9	46.1	35.8	20.1	3.3	16.8	20	13	89	14	4.25	169	65	8.1	50.3	237	4.39	136.2	102.1	2.54	0.93	0.95	9.19	6.17	2.34	0.56	0.08	0.04	4.8	145	43.5	90.6	30.2	333	43.9	272	1.47658	717.197	401.63	116.239	2.63675	2.413	2.67368	2.73118	31.0251	1.33399	0.0429971	HD
Female	38	68.8	42.4	26.4	12.9	2.8	10.1	15	9	42	12	4.35	145	46	9.5	53.3	302	4.34	141	105.3	2.32	0.88	1.52	6.49	3.34	2.44	0.63	0.06	0.02	4.72	139	41.4	87.7	29.4	336	41	325	0.862377	444.877	280.273	133.197	1.36885	3.5264	1.52632	2.63636	32.4885	1.33903	0.0412156	HD
Female	26	80.5	49	31.5	11.8	2.3	9.5	21	28	49	47	4.54	196	70	9.4	39.6	208	3.7	137.7	101.5	2.36	0.86	1.12	10	6.43	2.66	0.72	0.16	0.03	4.97	150	43.6	87.7	30.2	344	39.2	354	1.74045	855.722	616.12	133.083	2.41729	2.6432	2.10714	2.74419	37.2162	1.35665	0.0364532	HD
Female	17	73.4	43.1	30.3	10.1	2	8.1	18	9	41	7	4.8	136	56	9.7	52.1	306	3.74	138.6	104.7	2.33	0.88	1.24	7.12	3.65	2.5	0.65	0.24	0.08	4.38	132	39	89	30.1	338	40.5	218	0.949	318.28	206.882	87.2	1.46	2.8892	1.87903	2.64773	37.0588	1.32378	0.0357211	HD
Female	38	74.2	44.8	29.4	10.8	2	8.8	16	11	73	10	4.35	138	84	5.9	56.9	246	4.34	138.9	106.2	2.42	0.84	1.51	5.34	2.04	2.74	0.47	0.06	0.03	4.33	132	39.9	92.1	30.5	331	42.7	267	0.349927	198.788	93.4305	97.4453	0.744526	3.6542	1.60265	2.88095	32.0046	1.30791	0.0408663	HD
Female	30	78.6	46.7	31.9	13.7	2.8	10.9	23	22	55	12	4.62	222	64	12.9	53.9	289	3.94	138.8	104.5	2.39	0.94	1.17	6.63	4.14	1.92	0.42	0.11	0.04	5	138	42.4	84.8	27.6	325	36.9	280	0.905625	603.75	253.575	145.833	2.15625	2.7963	2.04274	2.54255	35.2284	1.32823	0.0377033	HD
Female	32	76.6	46.2	30.4	8.7	1.5	7.2	22	18	56	21	4.46	154	48	5.8	54	339	4.03	136.6	99.6	2.37	0.87	1.52	8.03	3.79	3.29	0.76	0.15	0.04	4.06	136	40.7	100.2	33.5	334	41.2	200	0.875502	230.395	175.1	60.7903	1.15198	3.6024	1.55921	2.72414	33.8958	1.37149	0.0404618	HD
Female	35	76	44.8	31.2	8.3	1.5	6.8	16	14	55	9	4.23	175	116	4.7	62.2	348	4.24	139.2	102.2	2.41	0.91	1.44	8.14	4.25	3.33	0.38	0.15	0.03	4.77	140	43.3	90.8	29.4	323	38	260	0.484985	331.832	126.096	78.0781	1.27628	3.4704	1.67361	2.64835	32.8302	1.36204	0.0414873	HD
Female	60	75.9	45	30.9	6.5	1.1	5.4	21	19	63	14	6.11	193	171	17.1	42.2	275	4.28	139.3	102.1	2.25	0.99	1.14	7.61	5.23	1.81	0.47	0.04	0.06	4.34	130	38.8	89.4	30	335	38.3	193	1.35807	557.674	262.107	106.63	2.8895	2.565	1.97368	2.27273	32.5467	1.36435	0.0419197	HD
Female	31	74.4	44.2	30.2	14.5	2.8	11.7	20	24	92	21	5.22	232	190	11.6	40.9	260	3.82	139.2	104.8	2.32	0.94	1.2	7.25	3.59	3.1	0.41	0.12	0.03	4.68	142	40.8	87.2	30.3	348	38.5	298	0.474806	345.103	141.492	96.129	1.15806	2.784	1.93333	2.46809	36.4398	1.32824	0.0364504	HD
Female	52	74.9	43.2	31.7	14.6	3.1	11.5	14	11	46	16	4.61	198	85	7.5	49.7	215	3.94	138.9	103	2.33	0.8	1.03	5.87	3.13	2.25	0.34	0.11	0.04	4.98	139	42.6	85.5	27.9	326	37.9	228	0.472978	317.173	107.839	101.333	1.39111	2.3999	2.26214	2.9125	35.2538	1.34854	0.0382524	HD
Female	30	75.5	43.6	31.9	9	1.7	7.3	14	14	73	17	10.09	179	65	14.6	68.4	283	4.54	139.9	101	2.43	0.97	1.29	7.92	5.21	2.23	0.41	0.04	0.03	5.04	151	44.2	87.7	30	342	39.7	381	0.957892	890.139	364.957	170.852	2.33632	3.1347	1.88372	2.50515	30.815	1.38515	0.0449505	HD
Female	70	75.2	44.1	31.1	12.6	2.3	10.3	20	25	67	31	4.74	144	66	5	39.1	425	4.35	137.2	98.7	2.35	0.87	1.27	7.48	3.9	3.09	0.38	0.06	0.05	4.49	118	36.5	81.3	26.3	323	38.9	358	0.479612	451.845	171.701	115.858	1.26214	2.9845	1.85039	2.70115	31.5402	1.39007	0.0440729	HD
Female	33	69.8	43.7	26.1	23.4	4.6	18.8	26	39	68	19	9.54	190	84	28.8	55.9	316	4.1	139.2	100.5	2.36	0.83	1.4	6.69	2.26	3.73	0.56	0.09	0.05	4.44	149	42.9	96.6	33.6	347	42.4	164	0.339303	99.3673	55.6457	43.9678	0.605898	3.304	1.68571	2.84337	33.9512	1.38507	0.040796	HD
Female	27	71.3	42	29.3	9.9	2.3	7.6	15	10	51	8	5.17	128	63	6.7	50.3	232	4.42	137.8	103.8	2.25	0.91	1.28	6.41	3.7	2.13	0.44	0.11	0.03	4.25	126	37.1	87.3	29.6	340	39.5	286	0.764319	496.808	218.595	134.272	1.73709	2.88	1.75781	2.47253	31.1765	1.32755	0.0425819	HD
Female	44	77.5	46.4	31.1	15.3	2.5	12.8	17	16	49	9	4.35	148	49	6.3	49.1	291	4.26	138.1	102.7	2.42	0.94	1.43	9.4	4.71	3.91	0.64	0.11	0.03	4.68	132	40.1	85.7	28.2	329	38.7	281	0.770946	338.494	216.636	71.867	1.2046	3.4606	1.69231	2.57447	32.4178	1.34469	0.04148	HD
Female	35	69.9	39.7	30.2	16.3	4	12.3	21	15	52	13	4.63	126	41	6.1	49.7	340	4.15	140.7	107.2	2.3	0.9	1.12	6.27	3.57	2.12	0.49	0.06	0.03	4.53	127	39.2	86.5	28	324	42.7	195	0.825142	328.373	160.903	91.9811	1.68396	2.576	2.05357	2.55556	33.9036	1.3125	0.0387127	HD
Female	49	78.6	43.4	35.2	5.9	1.1	4.8	26	22	82	18	4.66	198	79	8.4	38.5	289	4.06	140	102.4	2.33	0.89	1.34	7.07	4.26	2.16	0.51	0.1	0.04	3.96	130	37.9	95.7	32.8	343	43.6	301	1.00583	593.639	302.756	139.352	1.97222	3.1222	1.73881	2.61798	34.4828	1.36719	0.0396484	HD
Female	34	76.7	40.3	36.4	6.5	1.3	5.2	23	22	67	21	5.52	176	66	6.6	68.4	482	4.24	141.5	107	2.32	0.88	1.21	6.54	2.76	2.88	0.47	0.38	0.05	3.43	108	32.2	93.9	31.5	335	39.7	330	0.450417	316.25	148.637	114.583	0.958333	2.8072	1.91736	2.63636	33.3726	1.32243	0.0396262	HD
Female	28	74.9	43.1	31.8	8.8	1.7	7.1	15	14	56	16	4.92	153	68	7.9	45.7	338	3.93	138.6	102.4	2.32	0.89	1.1	12.48	9.95	1.75	0.7	0.06	0.02	3.99	129	37.7	94.5	32.3	342	41	272	3.98	1546.51	1082.56	155.429	5.68571	2.552	2.10909	2.60674	35.2672	1.35352	0.0383789	HD
Female	26	72.5	41.6	30.9	12.9	2.3	10.6	18	23	59	18	4.92	139	84	5	49.6	388	4.33	137.1	104.1	2.39	0.87	1.35	7.86	4.95	1.91	0.88	0.09	0.03	4.31	126	37.4	86.8	29.2	337	40.4	268	2.28063	694.555	611.208	140.314	2.59162	3.2265	1.77037	2.74713	31.6628	1.317	0.0415946	HD
Female	35	71.8	46.9	24.9	16	3.7	12.3	17	12	47	10	5.09	153	58	6.8	47.6	238	4.09	138.9	104.6	2.28	0.92	1.24	5.22	3.32	1.35	0.5	0.04	0.01	4.12	133	37.9	92	32.3	351	39.1	190	1.22963	467.259	233.63	140.741	2.45926	2.8272	1.83871	2.47826	33.9609	1.32792	0.0391013	HD
Female	22	76.1	40.4	35.7	7.6	1.2	6.4	20	15	55	14	4.88	138	63	5.3	56.7	242	3.8	135	101.3	2.26	0.85	1.23	5.35	2.86	2.02	0.36	0.08	0.03	4.16	128	37.2	89.4	30.8	344	40.7	298	0.509703	421.921	151.891	147.525	1.41584	2.7798	1.8374	2.65882	35.5263	1.33268	0.0375123	HD
Female	38	71.1	43.4	27.7	10.9	2.2	8.7	15	8	54	11	4.47	141	57	10.6	69.7	338	3.99	140.4	103.1	2.34	0.98	1.5	9.18	3.79	4.84	0.45	0.07	0.03	4.82	144	42.8	88.8	29.9	336	38.6	245	0.352376	191.849	86.3321	50.6198	0.783058	3.51	1.56	2.38776	35.188	1.36178	0.0387003	HD
Female	34	74.1	42.2	31.9	10.1	2.3	7.8	30	28	62	19	4.4	184	75	10.1	63.2	290	4.4	138.6	104.2	2.44	0.97	1.28	5.66	2.99	2.06	0.5	0.09	0.02	4.99	155	45.6	91.4	31.1	340	39.8	285	0.725728	413.665	206.833	138.35	1.45146	3.1232	1.90625	2.51546	31.5	1.33013	0.0422265	HD
Female	33	73.6	41.3	32.3	5	1	4	19	18	46	12	5.49	142	123	4.4	45.7	238	4.35	138.9	106.5	2.24	0.87	1.12	5.78	3.3	2	0.3	0.16	0.02	4.76	138	40.7	85.5	29	339	36.4	288	0.495	475.2	142.56	144	1.65	2.5088	2	2.57471	31.931	1.30423	0.0408451	HD
Female	40	70.5	43.5	27	8.6	1.6	7	16	16	46	21	4.99	99	69	6.9	52.2	237	4.22	140.8	105.2	2.36	0.99	1.23	4.85	2.33	1.64	0.62	0.21	0.05	4.26	132	39.9	93.7	31	331	42.1	246	0.880854	349.5	216.69	150	1.42073	2.9028	1.9187	2.38384	33.3649	1.3384	0.0401141	HD
Female	35	71.5	41.4	30.1	21	4.1	16.9	15	11	48	9	4.69	135	69	5.8	59.3	250	4.17	139.1	104.6	2.29	0.96	1.14	6.1	3.49	2.02	0.42	0.08	0.09	3.89	122	36.4	93.6	31.4	335	42.5	239	0.725644	412.926	173.429	118.317	1.72772	2.6106	2.00877	2.38542	33.3573	1.32983	0.0398662	HD
Female	53	75.4	45.2	30.2	8.8	1.6	7.2	12	11	52	11	5.06	112	51	2.9	52.8	260	4.81	139	103.6	2.45	0.93	1.35	6.33	3.57	2.05	0.57	0.1	0.04	5.27	146	45.1	85.6	27.7	324	38.1	365	0.992634	635.634	362.311	178.049	1.74146	3.3075	1.81481	2.63441	28.8981	1.3417	0.0464286	HD
Female	53	76.1	44.8	31.3	14.5	3.1	11.4	20	21	41	19	4.71	164	67	6.6	56.1	350	4.07	137.5	103	2.34	0.98	1.22	6.36	3.38	2.25	0.54	0.15	0.04	4.85	150	43.5	89.7	30.9	345	39.9	272	0.8112	408.604	220.646	120.889	1.50222	2.8548	1.91803	2.38776	33.7838	1.33495	0.0395146	HD
Female	39	75.2	41.5	33.7	9.4	2.1	7.3	18	15	80	30	6.73	148	78	8.4	57.4	349	4.09	139	103.5	2.39	0.9	1.27	10.59	6.27	3.21	0.83	0.19	0.09	4.59	135	39.4	85.8	29.4	343	38.1	396	1.62121	773.495	642.001	123.364	1.95327	3.0353	1.88189	2.65556	33.9853	1.343	0.0395169	HD
Female	37	74.6	42.7	31.9	10.9	2.8	8.1	17	14	48	9	5.21	130	71	6.1	49.8	233	4.27	139.6	105	2.36	0.86	1.25	5.23	3.09	1.73	0.29	0.08	0.04	4.74	144	41.5	87.6	30.4	347	39.5	254	0.517977	453.676	131.566	146.821	1.78613	2.95	1.888	2.74419	32.6932	1.32952	0.0406667	HD
Female	23	75.9	41.1	34.8	6.9	1.4	5.5	21	13	65	8	4.68	140	54	9.1	49.2	236	4.34	138.8	103.3	2.28	0.93	1.32	3.36	1.26	1.41	0.6	0.08	0.01	4.53	134	39.3	86.8	29.6	341	40.2	280	0.53617	250.213	150.128	198.582	0.893617	3.0096	1.72727	2.45161	31.9816	1.34366	0.0420136	HD
Female	55	75.7	44.5	31.2	11.6	2.7	8.9	20	17	59	11	4.91	117	67	7	56.1	285	3.81	140	103.7	2.45	0.89	1.38	8.13	3.05	4.33	0.6	0.12	0.03	5	149	43.7	87.4	29.8	341	38.3	247	0.422633	173.984	104.39	57.0439	0.704388	3.381	1.77536	2.75281	36.7454	1.35005	0.0367406	HD
Female	23	76	43.4	32.6	14.4	2.2	12.2	23	14	90	24	5.39	169	94	7.8	56.8	332	3.99	142.2	103.1	2.47	0.9	1.53	7.32	4.27	2.49	0.42	0.12	0.02	4.65	141	41.8	89.9	30.3	337	42.8	123	0.720241	210.928	88.5896	49.3976	1.71486	3.7791	1.61438	2.74444	35.6391	1.37924	0.0387003	HD
Female	33	77.7	44.3	33.4	15	4.1	10.9	22	17	59	9	4.86	128	60	8.9	43.5	303	4.02	137.7	105	2.37	0.87	1.41	5.13	2.63	2.13	0.27	0.07	0.03	4.47	135	40.6	90.8	30.2	333	38.9	264	0.33338	325.972	88.0124	123.944	1.23474	3.3417	1.68085	2.72414	34.2537	1.31143	0.0382857	HD
Female	29	76.5	42.8	33.7	14.4	3.3	11.1	19	11	85	8	4.99	146	77	6.8	44.1	194	4.49	140.1	106.2	2.43	0.83	1.26	7.64	4.56	2.62	0.39	0.04	0.03	4.36	137	40.3	92.4	31.4	340	41.8	396	0.678779	689.221	268.796	151.145	1.74046	3.0618	1.92857	2.92771	31.2027	1.31921	0.0422787	HD
Female	29	68.9	42	26.9	15.5	4	11.5	15	17	55	16	4.86	112	44	5.3	62.4	371	4.11	139.9	105.4	2.39	0.96	1.4	5.45	2.48	2.35	0.5	0.09	0.03	4.43	130	38.5	86.9	29.3	338	37.6	213	0.52766	224.783	112.391	90.6383	1.05532	3.346	1.70714	2.48958	34.0389	1.32732	0.0389943	HD
Female	35	78.8	41.7	37.1	12	3.1	8.9	17	1	126	11	4.91	118	70	7.7	46	348	4.19	139.7	105.8	2.41	0.87	1.52	6.46	4.12	1.82	0.38	0.11	0.03	4.4	124	37.7	85.7	28.2	329	40.9	286	0.86022	647.429	246.023	157.143	2.26374	3.6632	1.58553	2.77011	33.3413	1.32042	0.039603	HD
Female	26	73.6	43.3	30.3	10.6	2.6	8	21	14	47	15	5.4	159	60	9.8	54.2	190	3.8	140.1	104.5	2.26	0.95	1.14	4.17	2.13	1.68	0.29	0.05	0.02	4.52	131	39.2	86.7	29	334	34.7	292	0.367679	370.214	107.362	173.81	1.26786	2.5764	1.98246	2.37895	36.8684	1.34067	0.0363636	HD
Female	45	74.1	44.2	29.9	12.6	2.7	9.9	18	16	66	8	4.89	162	72	11	53.9	296	4.27	139	103.1	2.4	0.97	1.27	4.46	2.66	1.37	0.31	0.1	0.02	4.27	131	38.2	89.5	30.7	343	37.2	291	0.601898	565.007	175.152	212.409	1.94161	3.048	1.88976	2.47423	32.5527	1.34821	0.0414161	HD
Female	41	76	44.5	31.5	12.6	2.6	10	18	22	81	12	4.64	213	486	15.3	54.7	271	3.99	140.3	104.8	2.33	0.93	1.37	4.74	1.96	2.23	0.32	0.2	0.03	4.55	133	38.8	85.3	29.2	343	36	199	0.281256	174.906	55.9699	89.2377	0.878924	3.1921	1.70073	2.50538	35.1629	1.33874	0.0380725	HD
Female	36	63	33.4	29.6	4.4	0.8	3.6	20	11	72	19	4.08	208	56	9.1	162.9	216	4.95	141.2	111.5	2.28	0.87	1.39	7.75	5.24	1.7	0.67	0.09	0.05	3.57	99	31.6	88.5	27.7	313	43.8	291	2.06518	896.965	600.966	171.176	3.08235	3.1692	1.64029	2.62069	28.5253	1.26637	0.0443946	HD
Female	42	80.5	44.1	36.4	7.8	2.1	5.7	15	11	67	9	5.41	186	146	17.8	43.8	269	3.98	137.8	103.7	2.27	0.87	1.32	5.19	2.36	2.24	0.51	0.04	0.04	4.67	133	38.8	83.1	28.5	343	38.5	279	0.537321	293.946	149.913	124.554	1.05357	2.9964	1.7197	2.6092	34.6231	1.32883	0.0383799	HD
Female	33	69.3	36.7	32.6	6.9	1.7	5.2	21	11	42	8	4.26	151	96	5.7	58.8	217	4.07	138.4	105.1	2.22	0.86	1.18	5.19	2.45	2.09	0.43	0.19	0.03	3.97	129	38.9	98	32.5	332	41.9	237	0.504067	277.823	119.464	113.397	1.17225	2.6196	1.88136	2.5814	34.0049	1.31684	0.038725	HD
Female	23	76.9	44.1	32.8	14.3	2.8	11.5	22	24	83	49	5.01	154	195	12.5	77.1	342	3.85	138.3	101.2	2.32	0.93	1.34	6.88	4.2	1.9	0.57	0.15	0.06	5.17	149	44.4	85.9	28.8	336	38.3	301	1.26	665.368	379.26	158.421	2.21053	3.1088	1.73134	2.49462	35.9221	1.3666	0.0380435	HD
Female	47	81.4	48.6	32.8	14.6	3.7	10.9	25	25	49	10	4.95	132	51	5.1	56.2	313	3.78	138.8	100.6	2.49	0.94	1.39	5.62	2.89	2.38	0.28	0.03	0.04	4.75	146	42.4	89.3	30.7	344	37.7	254	0.34	308.429	86.36	106.723	1.21429	3.4611	1.79137	2.64894	36.7196	1.37972	0.0375746	HD
Female	36	71.7	41.5	30.2	13.9	2.8	11.1	17	10	87	9	4.63	124	41	4.4	54.6	338	4.33	139.7	105.6	2.31	0.94	1.33	4.54	2.62	1.4	0.33	0.16	0.03	4.6	142	43.3	94.1	30.9	328	40.3	189	0.617571	353.7	116.721	135	1.87143	3.0723	1.73684	2.45745	32.2633	1.32292	0.0410038	HD
Female	24	71.4	40.4	31	8.3	2	6.3	21	39	64	52	5.75	169	102	5.4	50.8	327	3.92	136.9	103.3	2.29	0.77	1.08	7.27	3.91	2.43	0.38	0.5	0.05	4.42	134	39.2	88.7	30.3	342	38.7	247	0.61144	397.436	151.026	101.646	1.60905	2.4732	2.12037	2.97403	34.9235	1.32527	0.0379477	HD
Female	36	77.4	44.7	32.7	12.6	2.4	10.2	16	8	56	9	5.03	176	46	9.3	44.6	210	3.72	138.8	101.7	2.42	0.88	1.33	8.13	4.53	2.99	0.43	0.13	0.05	4.56	138	40.4	88.6	30.3	342	39	462	0.651472	699.953	300.98	154.515	1.51505	3.2186	1.81955	2.75	37.3118	1.3648	0.0365782	HD
Female	31	67.9	36.9	31	7.5	1.4	6.1	16	15	62	17	5.24	131	34	8.4	33	178	4.84	138.3	106.3	2.33	0.85	1.16	9.91	7.12	1.95	0.72	0.08	0.04	4.11	123	37.2	90.5	29.9	331	45.7	296	2.62892	1080.78	778.161	151.795	3.65128	2.7028	2.00862	2.74118	28.5744	1.30103	0.0455315	HD
Female	27	85.6	46.7	38.9	11.8	2.5	9.3	25	16	67	16	5.09	184	66	8.2	45.6	294	3.73	139.3	102.8	2.39	0.92	1.21	7.87	3.79	2.99	0.71	0.32	0.06	5.02	148	43.9	87.5	29.5	337	39.6	242	0.899967	306.749	217.792	80.9365	1.26756	2.8919	1.97521	2.59783	37.3458	1.35506	0.036284	HD
Female	50	74.9	44.2	30.7	23.9	4.8	19.1	21	26	72	44	4.44	156	77	7.3	41.5	274	4.24	139.8	104.1	2.41	0.91	1.22	5.07	2.84	1.78	0.38	0.06	0.01	4.72	144	40.9	86.7	30.5	352	38.7	224	0.606292	357.393	135.809	125.843	1.59551	2.9402	1.97541	2.64835	32.9717	1.34294	0.0407301	HD
Female	50	78.4	43.9	34.5	12.3	2.5	9.8	24	26	60	25	5.12	168	61	10.2	47.7	296	4.19	139.6	105.8	2.57	0.97	1.26	5	2.5	2.1	0.34	0.04	0.02	4.18	123	36.1	86.4	29.4	341	40.6	287	0.404762	341.667	116.167	136.667	1.19048	3.2382	2.03968	2.64948	33.3174	1.31947	0.039603	HD
Female	70	71.2	38.8	32.4	22.6	4.4	18.2	26	11	206	16	5.87	218	56	15.5	86	407	3.64	138.8	103.8	2.32	0.88	1.27	6.6	4.95	1.17	0.41	0.04	0.03	3.92	119	36.2	92.3	30.4	329	42.9	316	1.73462	1336.92	548.138	270.085	4.23077	2.9464	1.82677	2.63636	38.1319	1.33719	0.0350674	RCC
Female	43	70.2	41.7	28.5	14.4	2.7	11.7	22	20	126	17	5.25	169	96	13.7	64.3	520	4.24	137.8	104	2.49	0.86	1.15	4.16	2.59	1.2	0.28	0.06	0.03	5.48	162	47.5	86.7	29.6	341	39.8	159	0.604333	343.175	96.089	132.5	2.15833	2.8635	2.16522	2.89535	32.5	1.325	0.0407692	RCC
Male	46	77.6	44.9	32.7	10.2	2.1	8.1	21	28	119	54	5.03	150	93	6.8	83.1	533	4.05	140.4	101.1	2.41	0.93	1.15	6.52	3.74	1.96	0.45	0.3	0.07	5.14	159	46.8	91.1	30.9	340	39.2	265	0.858673	505.663	227.548	135.204	1.90816	2.7715	2.09565	2.5914	34.6667	1.38872	0.0400593	RCC
Male	44	76.3	41.8	34.5	24.1	5.2	18.9	15	24	55	23	9.02	142	83	6.6	90.9	385	4.38	135.6	100.9	2.33	0.85	0.82	22.76	19.56	1.24	1.92	0	0.04	6.02	173	51.3	85.2	28.7	337	39.4	255	30.2865	4022.42	7723.05	205.645	15.7742	1.9106	2.84146	2.74118	30.9589	1.3439	0.0434093	RCC
Female	55	78.2	45.3	32.9	19.6	3.8	15.8	18	14	58	11	3.6	163	33	10.6	43.7	314	3.96	141.4	108.5	2.36	0.87	1.05	7.82	5.26	1.82	0.51	0.11	0.12	4.85	149	42.2	87	30.7	353	40.2	250	1.47396	722.527	368.489	137.363	2.89011	2.478	2.24762	2.71264	35.7071	1.30323	0.0364977	RCC
Male	59	69.8	41.3	28.5	17.3	3.5	13.8	35	21	69	39	6	244	133	16.3	81	502	3.83	139.1	102.7	2.23	0.78	0.78	13.8	12.76	0.58	0.49	0	0.01	3.94	126	34.9	88.6	32	361	40.6	241	10.78	5302	2597.98	415.517	22	1.7394	2.85897	2.85897	36.3185	1.35443	0.0372931	RCC
Male	70	75.9	43.7	32.2	17.5	3.8	13.7	32	25	80	16	4.52	159	241	13.7	90.9	451	4.36	142.9	106.8	2.43	0.9	0.99	5.8	3.54	1.52	0.6	0.12	0.02	3.43	121	35	102	35.3	346	48	172	1.39737	400.579	240.347	113.158	2.32895	2.4057	2.45455	2.7	32.7752	1.33801	0.040824	RCC
Female	66	64.1	35.8	28.3	13.2	2.6	10.6	32	18	76	16	5.14	206	109	16	59	287	4.05	140.8	103.8	2.33	0.78	1.4	7.17	4.43	1.85	0.66	0.2	0.03	3.12	123	35.2	112.8	39.4	349	53.4	184	1.58043	440.605	290.8	99.4595	2.39459	3.262	1.66429	2.98718	34.7654	1.35645	0.0390173	RCC
Male	40	76	40.5	35.5	13.1	2.7	10.4	19	17	89	37	16.39	158	34	10.8	83.2	378	4.49	134.7	99.8	2.48	0.9	1.42	8.36	5.3	2.16	0.69	0.16	0.05	4.63	144	42.1	90.9	31.1	342	46.3	247	1.69306	606.065	418.185	114.352	2.4537	3.5216	1.74648	2.75556	30	1.3497	0.04499	RCC
Female	68	86.3	44.8	41.5	12.7	2.4	10.3	27	23	97	15	5.39	201	84	6.9	52.4	385	4.68	139.9	102.9	2.38	0.97	1.12	7.42	5.36	1.53	0.36	0.14	0.03	4.86	125	39.8	81.9	25.7	314	44	236	1.26118	826.771	297.638	154.248	3.50327	2.6656	2.125	2.45361	29.8932	1.35957	0.045481	RCC
Male	42	61.1	33	28.1	25.9	5.8	20.1	11	10	67	11	10.43	138	91	8.6	153.9	322	3.51	135.6	103.3	2.15	0.89	0.86	11.33	8.78	1.23	1.26	0.03	0.03	3.83	116	33.2	86.7	30.3	349	39.1	152	8.99415	1085.01	1367.11	123.577	7.13821	1.849	2.5	2.41573	38.6325	1.31268	0.0339787	RCC
Male	69	65.6	38.7	26.9	13.4	2.7	10.7	17	34	70	119	4.35	195	58	12	116.8	414	3.74	137	103	2.18	1.06	1.26	8.28	5.88	1.32	0.84	0.22	0.02	5.16	166	45.7	88.6	32.2	363	39.6	268	3.74182	1193.82	1002.81	203.03	4.45455	2.7468	1.73016	2.0566	36.631	1.3301	0.0363107	RCC
Female	64	76.3	44.3	32	15	2.6	12.4	23	29	49	26	6.22	149	94	18.4	55.3	423	4.16	139	102.7	2.48	0.85	1.04	6.19	3.48	2.01	0.55	0.1	0.05	4.78	140	41.5	86.8	29.3	337	38.2	243	0.952239	420.716	231.394	120.896	1.73134	2.5792	2.38462	2.91765	33.4135	1.35346	0.0405063	RCC
Male	84	71.3	43.8	27.5	15.3	2.7	12.6	19	18	65	29	5.53	149	77	6	72	388	5.07	141	103.4	2.44	0.86	1.22	5.74	3.91	1.37	0.39	0.03	0.04	5.03	159	46.2	91.8	31.6	344	42.9	275	1.11307	784.854	306.093	200.73	2.85401	2.9768	2	2.83721	27.8107	1.36364	0.0490329	RCC
Male	51	74.1	40.2	33.9	17.6	3.9	13.7	44	25	105	22	5.43	262	105	18.4	91.8	337	4.14	138.3	102.9	2.28	0.79	1.12	5.02	1.73	2.91	0.27	0.09	0.02	3.99	150	43.5	109.1	37.7	345	59	171	0.160515	101.66	27.4481	58.7629	0.594502	2.5536	2.03571	2.88608	33.4058	1.34402	0.0402332	RCC
Male	64	73.5	43.1	30.4	14	3	11	30	65	167	104	4.94	222	66	12.6	53.6	296	4.17	136.3	99.8	2.42	0.98	1.28	21.04	19.16	1.45	0.4	0.01	0.02	5.08	149	44.1	86.8	29.3	338	42.3	497	5.28552	6567.26	2626.9	342.759	13.2138	3.0976	1.89062	2.46939	32.6859	1.36573	0.0417836	RCC
Male	44	72.7	43.8	28.9	17.1	4.3	12.8	28	20	97	12	4.86	241	347	20.2	65.6	337	3.95	136.7	101.4	2.32	0.86	0.8	4.28	3.29	0.48	0.46	0.02	0.03	4.89	143	41.9	85.7	29.2	341	40.9	190	3.15292	1302.29	599.054	395.833	6.85417	1.856	2.9	2.69767	34.6076	1.34813	0.0389546	RCC
Male	48	64.9	40.5	24.4	12.3	2.2	10.1	28	53	73	58	5.4	141	186	8.9	81.9	550	3.35	140.5	101.3	2.31	0.77	1.62	4.35	2.6	1.08	0.38	0.26	0.03	5.2	165	46.8	90	31.7	353	37.8	224	0.914815	539.259	204.919	207.407	2.40741	3.7422	1.42593	3	41.9403	1.38697	0.0330701	RCC
Female	28	75.4	41.2	34.2	9.8	2	7.8	15	30	55	88	5.13	223	59	7.4	58	344	3.79	140.8	104.2	2.34	0.89	1.29	6.65	3.5	2.6	0.47	0.02	0.06	4.6	138	39.7	86.3	30	348	36.5	421	0.632692	566.731	266.363	161.923	1.34615	3.0186	1.81395	2.62921	37.1504	1.35125	0.0363724	RCC
Female	57	78.2	46.7	31.5	17.4	3.1	14.3	16	16	87	22	5.03	142	55	13	49.6	406	4.03	139	105	2.47	0.86		7.19	4.16	2.17	0.45	0.36	0.05	5.4	149	44.5	82.4	27.6	335	38.5	385	0.862673	738.065	332.129	177.419	1.91705			2.87209	34.4913	1.32381	0.038381	RCC
Male	52	72.5	42.1	30.4	8.2	1.4	6.8	27	17	124	71	4.95	322	105	27	77.8	451	4.18	135.6	101	2.4	0.9	1.24	7.13	4.32	1.92	0.53	0.31	0.05	4.86	159	44.7	92	32.7	356	38.6	181	1.1925	407.25	215.843	94.2708	2.25	2.976	1.93548	2.66667	32.4402	1.34257	0.0413861	RCC
Male	45	67.6	38.1	29.5	31.3	6.1	25.2	35	19	74	34	5.15	250	1144	18.9	131.8	288	3.28	140.5	100.6	2.23	0.89	0.78	5.88	3.92	1.27	0.6	0.08	0.01	4.27	136	38.4	89.9	31.9	354	35.1	203	1.85197	626.583	375.95	159.843	3.08661	1.7394	2.85897	2.50562	42.8354	1.39662	0.0326044	RCC
Male	47	86.6	47.5	39.1	12.2	2.4	9.8	23	33	68	25	5.4	174	102	8.7	95.4	418	3.93	140.2	106.5	2.43	0.82	0.94	5.68	3.09	2.2	0.27	0.1	0.02	4.88	145	42.5	86.9	29.6	341	44	197	0.379227	276.695	74.7078	89.5455	1.40455	2.2842	2.58511	2.96341	35.6743	1.31643	0.0369014	RCC
Male	61	71.2	42.8	28.4	25	5.4	19.6	23	22	75	53	5.18	153	84	7.3	81.6	415	4.22	139.5	105.5	2.33	0.88	1.05	5.08	2.61	1.999	0.35	0.1	0.03	5.47	160	46.5	85	29.3	344	38.9	307	0.456978	400.835	140.292	153.577	1.30565	2.4465	2.21905	2.64773	33.0569	1.32227	0.04	RCC
Male	36	70.3	39.2	31.1	7.5	1.5	6	14	15	77	21	17.9	179	56	10.4	238.1	512	5.22	135.7	105.1	2.33	0.89	1.43	9.41	6.42	2.17	0.62	0.13	0.07	3.71	114	34.6	93.3	30.7	329	42.6	356	1.83429	1053.24	653.006	164.055	2.95853	3.3319	1.62937	2.61798	25.9962	1.29115	0.049667	RCC
Male	60	66.2	45.1	21.1	12.8	2	10.8	21	26	83	25	4.54	173	46	16.8	80.9	566	3.73	139.4	102.4	2.26	0.85	1.62	6.27	3.65	2.06	0.46	0.08	0.02	5.17	161	44.1	85.3	31.1	365	36.2	201	0.815049	356.141	163.825	97.5728	1.77184	3.6612	1.39506	2.65882	37.3727	1.36133	0.0364258	RCC
Female	52	66.9	36.8	30.1	10.6	1.6	9	19	15	86	15	4.77	181	63	15.8	59.7	331	3.63	143	102.9	2.3	0.8	1.37	5.9	3.26	1.99	0.39	0.24	0.02	3.78	121	34.4	91	32	352	40.2	257	0.638894	421.015	164.196	129.146	1.63819	3.151	1.67883	2.875	39.3939	1.3897	0.035277	RCC
Male	64	73.1	44.5	28.6	18	2.9	15.1	25	17	83	28	5.01	166	127	10.3	69.3	338	4.28	141.6	108.3	2.39	0.87	1.11	7.89	4.51	2.66	0.55	0.13	0.04	4.93	152	44.1	89.5	30.8	345	42.5	308	0.932519	522.211	287.216	115.789	1.69549	2.6529	2.15315	2.74713	33.0841	1.30748	0.0395199	RCC
Female	56	48.2	24.5	23.7	12.1	3.2	8.9	20	8	38	8	9.18	141	222	9.7	66.3	300	4.55	143.2	112.6	2.08	0.73	0.98	8.14	6.37	1.45	0.28	0.01	0.03	5.17	129	41.3	79.9	25	312	44.1	358	1.23007	1572.73	440.365	246.897	4.3931	2.0384	2.12245	2.84932	31.4725	1.27176	0.0404085	RCC
Male	53	69.5	44.2	25.3	12.5	2.5	10	26	30	70	20	6.26	226	83	17.2	77.4	356	3.81	141.6	104.8	2.39	0.91	1.16	10.24	8.83	0.8	0.52	0.06	0.03	4.89	142	41.3	84.5	29	344	36.1	284	5.7395	3134.65	1630.02	355	11.0375	2.7724	2.06034	2.62637	37.1654	1.35115	0.036355	RCC
Female	58	54.8	33.3	21.5	20.7	6.2	14.5	27	16	124	70	4.18	210	50	15.1	48.6	255	3.06	144.9	110.1	2.11	0.77	0.97	1.9	1.42	0.3	0.14	0.03	0.01	4.06	125	35.1	86.5	30.8	356	35.5	73	0.662667	345.533	48.3747	243.333	4.73333	2.0467	2.17526	2.74026	47.3529	1.31608	0.0277929	RCC
Male	67	74.5	46.6	27.9	12.6	2.3	10.3	28	42	79	50	6.02	191	91	8.1	77	415	4.38	140.5	103.4	2.49	0.97	1.27	5.1	3.12	1.65	0.26	0.05	0.02	4.94	150	43.7	88.5	30.4	343	38.7	171	0.491636	323.345	84.0698	103.636	1.89091	3.1623	1.96063	2.56701	32.0776	1.3588	0.0423598	RCC
Male	41	78.7	38	40.7	10.3	2.6	7.7	16	26	100	30	6.33	150	44	6.2	77.4	312	4.85	139.7	102	2.34	1.03	1.3	8.14	5.29	2.03	0.66	0.13	0.03	5.46	133	44.7	81.9	24.4	298	43.8	399	1.7199	1039.76	686.241	196.552	2.60591	3.042	1.8	2.27184	28.8041	1.36961	0.047549	RCC
Male	66	79.6	45.8	33.8	19	4.5	14.5	22	22	154	14	5.33	159	115	17.6	80.1	421	3.7	138.1	102.9	2.35	1.01	1.16	4.63	2.83	1.34	0.37	0.06	0.03	5.42	163	7	87.5	30.1	344	36.8	300	0.781418	633.582	234.425	223.881	2.11194	2.726	2.02586	2.32673	37.3243	1.34208	0.0359572	RCC
Male	64	78.9	41.9	37	12.1	3.7	8.4	26	45	60	24	7.16	163	92	10.5	93.2	486	4.27	140.5	103.6	2.36	0.83	1.16	6.26	3.26	2.2	0.58	0.17	0.05	4.9	136	41.5	84.7	27.8	328	38.4	279	0.859455	413.427	239.788	126.818	1.48182	2.7376	2.03448	2.84337	32.904	1.35618	0.0412162	RCC
Male	44	72.3	43.8	27.5	15.3	2.7	12.6	19	18	65	29	5.53	149	77	6	72	388	5.07	141	103.4	2.44	0.86	1.22	5.74	3.91	1.37	0.39	0.03	0.04	5.03	159	46.2	91.8	31.6	344	42.9	275	1.11307	784.854	306.093	200.73	2.85401	2.9768	2	2.83721	27.8107	1.36364	0.0490329	RCC
Female	32	74.7	42.1	32.6	6	1	5	17	22	71	19	5.32	155	39	11	36.1	263	4.38	139	105	2.34	0.83	1.27	4.93	3.14	1.39	0.33	0.05	0.02	3.98	119	35.4	88.9	29.9	336	38	328	0.745468	740.95	244.513	235.971	2.25899	2.9718	1.84252	2.81928	31.7352	1.32381	0.0417143	RCC
Male	34	64.1	37.1	27	5.7	0.9	4.8	18	10	58	10	4.6	120	60	10.2	66.4	392	3.76	141.4	107.3	2.17	0.82	1.32	6.57	3.41	2.49	0.47	0.16	0.04	4.54	135	39.6	87.2	29.7	341	40.7	235	0.643655	321.827	151.259	94.3775	1.36948	2.8644	1.64394	2.64634	37.6064	1.3178	0.0350419	RCC
Male	25	75.4	44.8	30.6	8.5	1.3	7.2	22	30	85	84	5.15	142	126	7	90.4	453	4.26	136.7	104.8	2.36	0.93	1.22	5.33	2.91	1.84	0.41	0.14	0.03	5.35	156	45.2	84.5	29.2	345	38.4	189	0.648424	298.908	122.552	102.717	1.58152	2.8792	1.93443	2.53763	32.0892	1.30439	0.0406489	RCC
Male	35	82.3	50.6	31.7	14.4	3.1	11.3	22	39	94	33	5.36	184	140	7.4	81.5	537	3.73	141	105.1	2.55	0.99	1.15	7.19	5.39	1.36	0.35	0.05	0.04	5.17	157	45.9	88.8	30.4	342	37.2	336	1.38713	1331.65	466.076	247.059	3.96324	2.9325	2.21739	2.57576	37.8016	1.34158	0.03549	RCC
Male	43	79.5	50.2	29.3	16.5	2.9	13.6	17	14	55	17	4.98	158	166	11.8	109.8	324	3.93	139.4	107.1	2.58	0.8	1.04	4.69	2.71	1.55	0.27	0.14	0.02	5.2	149	43.6	83.8	28.6	342	40.5	210	0.472065	367.161	99.1335	135.484	1.74839	2.6832	2.48077	3.225	35.4707	1.30159	0.0366947	RCC
Female	46	76.2	42.5	33.7	22.1	2.9	19.2	21	24	83	47	12.48	160	66	12.9	38.2	346	4.17	136.1	102.5	2.34	0.79	1.16	8.8	5.47	1.99	0.77	0.07	0.05	5.66	118	37.9	67	20.8	311	41.4	465	2.11653	1278.17	984.188	233.668	2.74874	2.7144	2.01724	2.96203	32.6379	1.3278	0.0406829	RCC
Female	62	61.2	32.3	28.9	9.3	2.2	7.1	14	11	43	10	4.52	139	49	6.2	73.6	158	3.44	137.8	108.6	1.92	0.68	0.89	9.14	7.58	0.95	0.55	0.04	0.02	3.67	106	31.5	85.8	28.9	337	41.2	242	4.38842	1930.91	1062	254.737	7.97895	1.7088	2.1573	2.82353	40.0581	1.26888	0.0316759	RCC
Male	56	82.8	45.6	37.2	16.9	3	13.9	21	15	57	46	4.73	144	54	6.9	76.1	557	4.78	139.2	102.7	2.46	0.96	1.24	5	2.35	1.85	0.48	0.16	0.04	6.93	146	45.5	65.7	21.1	321	35.4	220	0.60973	279.459	134.141	118.919	1.27027	3.0504	1.98387	2.5625	29.1213	1.3554	0.0465433	RCC
Male	74	70.3	42.7	27.6	9.9	1.4	8.5	24	37	79	56	11.59	191	141	8.1	89	532	3.93	140.2	106.5	2.31	0.83	1.1	8.15	4.49	3.09	0.4	0.08	0.09	4.83	150	42.4	87.8	31.1	354	39.8	245	0.58123	356.003	142.401	79.288	1.45307	2.541	2.1	2.78313	35.6743	1.31643	0.0369014	RCC
Male	58	62.5	41.5	21	10	1.7	8.3	32	18	82	30	7.93	257	40	10.6	66.2	286	3.83	140.5	105.1	2.4	0.8	0.99	6.83	5.13	0.98	0.59	0.11	0.02	4.59	133	40.8	88.9	29	326	44.6	150	3.08847	785.204	463.27	153.061	5.23469	2.376	2.42424	3	36.6841	1.33682	0.0364415	RCC
Male	41	71.1	40.5	30.6	9.6	1.5	8.1	35	37	78	67	5.41	187	115	18	150.1	465	4.52	141.3	103.5	2.34	0.93	1.6	7.63	3.25	3.6	0.41	0.35	0.02	5.91	162	49.8	84.3	27.4	325	47.9	235	0.370139	212.153	86.9826	65.2778	0.902778	3.744	1.4625	2.51613	31.2611	1.36522	0.0436715	RCC
Female	51	76.8	48.5	28.3	12.5	2.3	10.2	23	17	44	15	5.06	287	159	10	76	293	4.11	141	107	2.43	0.87	1.28	4.7	2.8	1.6	0.2	0.1	0	4.43	130	39.4	89.1	29.4	330	14.1	248	0.35	434	86.8	155	1.75	3.1104	1.89844	2.7931	34.3066	1.31776	0.0384112	RCC
Male	67	78.6	44.1	34.5	20.7	4	16.7	21	22	72	71	6.61				65.8	371	4.12	138.1	105.3	2.44	0.88	0.99	6.88	4.62	1.65	0.46	0.11	0.04	5.52	163	48.4	87.7	29.5	337	38.9	158	1.288	442.4	203.504	95.7576	2.8	2.4156	2.46465	2.77273	33.5194	1.31149	0.0391263	RCC
Male	62	78.7	38	40.7	10.3	2.6	7.7	16	26	100	30	6.33	150	44	6.2	77.4	312	4.85	139.7	102	2.34	1.03	1.3	8.14	5.29	2.03	0.66	0.13	0.03	5.46	133	44.7	81.9	24.4	298	43.8	399	1.7199	1039.76	686.241	196.552	2.60591	3.042	1.8	2.27184	28.8041	1.36961	0.047549	RCC
Male	52	75	40	35	13.2	2.7	10.5	12	18	79	41	4.68	154	29	10.4	92.2	422	4.5	140.4	103	2.42	0.94	1.24	11.56	8.01	2.33	1.17	0.02	0.03	4.31	139	41.7	96.8	32.3	333	54.1	315	4.02219	1082.9	1266.99	135.193	3.43777	3.0008	1.95161	2.57447	31.2	1.36311	0.0436893	RCC
Male	46	74.1	41.5	32.6	10.8	2.6	8.2	24	30	85	49	11.34	147	32	11.5	59.1	254	3.89	134.7	97.7	2.33	0.86	1.32	9.75	6.35	2.36	0.75	0.23	0.06	3.87	135	39	100.8	34.9	346	45.5	364	2.01801	979.407	734.555	154.237	2.69068	3.0756	1.76515	2.7093	34.6272	1.37871	0.0398158	RCC
Female	58	78.9	44.2	34.7	11.4	2.4	9	53	14	49	23	5.62	1592	59	39	44.3	283	3.66	136.8	101.4	2.33	0.97	1.33	9.79	7.52	1.16	0.72	0.36	0.03	3.62	112	32.1	88.7	30.9	349	41.3	376	4.66759	2437.52	1755.01	324.138	6.48276	3.0989	1.75188	2.40206	37.377	1.34911	0.0360947	RCC
Female	49	70.8	40.5	30.3	8.8	2.5	6.3	36	31	99	41	5.06	220	72	14.3	53.7	230	3.6	141.6	109.2	2.08	0.77	0.65	8.88	6.04	1.9	0.74	0.17	0.03	4.52	127	38	84.1	28.1	334	40	261	2.35242	829.705	613.982	137.368	3.17895	1.352	3.2	2.7013	39.3333	1.2967	0.032967	RCC
Female	52	72.9	43.1	29.8	16.2	3.4	12.8	25	22	47	11	5.56	165	50	11	42	304	3.83	138.5	106.3	2.27	0.83	0.96	5.22	2.87	1.76	0.53	0.04	0.02	4.39	138	38.2	87	31.4	361	36.8	164	0.864261	267.432	141.739	93.1818	1.63068	2.1792	2.36458	2.73494	36.1619	1.30292	0.0360301	RCC
Male	51	71	42.6	28.4	8.3	1.3	7	17	27	59	31	4.99	157	208	4.2	115.2	457	4.18	141.9	109.7	2.36	0.89	1.05	6.88	3.44	2.66	0.47	0.25	0.06	3.99	135	38.1	95.5	33.8	354	43.4	277	0.60782	358.226	168.366	104.135	1.29323	2.478	2.24762	2.65169	33.9474	1.29353	0.0381039	RCC
Female	58	65.2	39.2	26	9.5	1.2	8.3	14	16	60	26	5.64	156	122	13.9	46.4	268	3.3	141.7	102.6	1.9	0.85	1.73	4.81	2.93	1.26	0.45	0.16	0.01	4.52	137	39.2	86.7	30.3	349	37.8	248	1.04643	576.698	259.514	196.825	2.3254	3.287	1.09827	2.23529	42.9394	1.38109	0.0321637	RCC
Female	81	71.3	45.4	25.9	9.6	2.1	7.5	17	9	62	8	12.8	148	101	2.2	58.7	382	3.89	142.5	104.5	2.39	0.79	1.14	3.93	2.53	1.03	0.29	0.06	0.02	3.99	116	34.3	86	29.1	338	41.6	195	0.71233	478.981	138.904	189.32	2.45631	2.7246	2.09649	3.02532	36.6324	1.36364	0.0372249	RCC
Male	63	67.5	40.1	27.4	10	1.6	8.4	16	9	57	24	5.42	199	104	8.3	154.8	321	3.65	137.9	104.7	2.46	0.86	0.75	6.3	3.46	1.86	0.87	0.08	0.03	4.06	132	37.4	92.1	32.5	353	45.1	162	1.61839	301.355	262.179	87.0968	1.86022	1.845	3.28	2.86047	37.7808	1.3171	0.0348615	RCC
Female	73	68.3	38.4	29.9	15.2	2.6	12.6	21	23	75	73	5.46	168	67	13.8	76.8	427	3.95	139.5	105.7	2.21	0.87	1.14	11.53	9	1.7	0.78	0.02	0.03	4.89	143	41.1	84	29.2	348	40.9	250	4.12941	1323.53	1032.35	147.059	5.29412	2.5194	1.9386	2.54023	35.3165	1.31977	0.0373699	RCC
Male	74	54.9	32.2	22.7	15.3	2.7	12.6	19	16	47	19	5.82	228	25	11.6	108	465	4.63	136.6	105.6	2.29	0.81	1.22	8.81	6.59	1.53	0.66	0	0.03	3.48	111	33.9	97.4	31.9	327	55.8	203	2.84275	874.359	577.077	132.68	4.30719	2.7938	1.87705	2.82716	29.5032	1.29356	0.0438447	RCC
Male	42	70.9	37.2	33.7	9.7	2.7	7	18	14	68	14	7.4	167	54	8.4	119.7	466	4.35	138.8	106.6	2.27	0.87	1.31	6.82	4.03	1.77	0.57	0.42	0.03	4.14	124	37.3	90.1	30	332	40.1	165	1.2978	375.678	214.136	93.2203	2.27684	2.9737	1.73282	2.6092	31.908	1.30206	0.0408068	RCC
Male	64	73.7	45.3	28.4	21.8	3.9	17.9	21	21	98	36	4.45	154	91	6.7	58	44	3.93	140.1	104.2	2.33	0.89	1.05	6.96	3.88	2.35	0.52	0.17	0.04	4.55	145	41.7	91.6	31.9	348	39.6	317	0.858553	523.387	272.161	134.894	1.65106	2.4465	2.21905	2.61798	35.6489	1.34453	0.0377159	RCC
Male	65	75	44.1	30.9	14.7	2.7	12	28	31	114	27	4.77	265	110	16.9	116.9	458	4.29	138.4	102	2.26	0.87	1.02	7.22	4.42	2.22	0.45	0.12	0.01	4.7	151	42.5	90.4	32.1	355	50.2	178	0.895946	354.396	159.478	80.1802	1.99099	2.3052	2.21569	2.5977	32.2611	1.35686	0.0420588	RCC
Male	57	61.6	37.6	24	15	2.7	12.3	14	10	46	22	4.27	154	112	7.9	70.7	477	3.77	143.5	109.1	2.34	0.83	1.09	6.38	3.69	2.01	0.54	0.12	0.02	4.57	134	40.4	88.4	29.3	332	42	201	0.991343	369	199.26	100	1.83582	2.5506	2.14679	2.81928	38.0637	1.31531	0.0345555	RCC
Male	38	72.8	43.2	29.6	18.8	4.3	14.5	20	17	59	14	5.04	158	98	7.6	87.4	298	4.09	138.8	104.6	2.31	0.86	1.01	4.19	2.59	1.22	0.28	0.08	0.02	4.81	138	41.4	86.1	28.7	333	38.7	256	0.594426	543.475	152.173	209.836	2.12295	2.3331	2.28713	2.68605	33.9364	1.32696	0.0391013	RCC
Male	48	79.4	44.7	34.7	20.6	3.6	17	31	63	71	26	5.04	157	80	10.3	62.5	542	3.96	137.9	104.4	2.35	0.86	1.15	5.08	2.96	1.68	0.36	0.07	0.01	4.99	147	42.5	85.2	29.5	346	38.5	201	0.634286	354.143	127.491	119.643	1.7619	2.7025	2.04348	2.73256	34.8232	1.32088	0.037931	RCC
Male	63	72.9	44.4	28.5	16.1	2.7	13.4	23	20	66	22	5.43	159	111	8.9	95	519	4.36	139	102.1	2.39	0.94	1.34	5.3	2.81	1.69	0.42	0.33	0.05	4.74	145	43.6	92	30.6	333	40	277	0.698343	460.574	193.441	163.905	1.66272	3.2026	1.78358	2.54255	31.8807	1.36141	0.0427032	RCC
Male	78	59.5	36.4	23.1	6.3	1.2	5.1	19	16	76	18	5.81	163	115	13	77.3	271	3.91	140.8	107.1	2.2	0.97	1.15	5.98	3.95	1.42	0.51	0.07	0.03	4.11	131	38.6	93.9	31.9	339	44.4	211	1.41866	586.937	299.338	148.592	2.78169	2.53	1.91304	2.26804	36.0102	1.31466	0.0365079	RCC
Male	34	71.6	40	31.6	16.7	4.7	12	21	17	67	20	5.25	149	34	7.8	96.4	423	4.63	140.1	105.3	2.29	0.98	1.21	7.06	4.81	1.34	0.46	0.41	0.04	4.12	132	39.4	95.6	32	335	46.3	177	1.65119	635.351	292.261	132.09	3.58955	2.7709	1.89256	2.33673	30.2592	1.33048	0.0439696	RCC
Male	71	74.5	47	27.5	12.8	2.9	9.9	20	37	79	46	5.5	142	94	7.9	64.2	322	4.17	141	106.4	2.37	0.91	1.32	5.36	2.69	2.09	0.37	0.16	0.05	5.1	149	43.1	84.5	29.2	346	38	227	0.47622	292.167	108.102	108.612	1.28708	3.1284	1.79545	2.6044	33.8129	1.32519	0.0391917	RCC
Male	35	71.6	45.3	26.3	20.6	4.6	16	24	16	83	51	4.42	189	84	4.7	77.1	355	3.71	139	103	2.27	0.97	1.2	5.81	3.87	1.33	0.4	0.19	0.02	4.46	144	40.4	90.6	32.3	356	40.9	153	1.16391	445.195	178.078	115.038	2.90977	2.724	1.89167	2.34021	37.4663	1.34951	0.0360194	RCC
Female	58	68.5	40.8	27.7	18.8	3	15.8	12	8	62	7	4.92	136	43	5.5	45.4	438	3.8	137.8	103.6	2.31	0.75	1.13	9.59	6.52	2.51	0.44	0.08	0.04	4.51	130	39	86.5	28.8	333	41.2	261	1.14295	677.976	298.309	103.984	2.59761	2.6103	2.04425	3.08	36.2632	1.33012	0.0366795	RCC
Male	38	69.9	40.4	29.5	20.8	4.8	16	15	13	74	13	5.06	148	72	6.3	74.6	394	4.2	139.8	106.1	2.23	0.88	0.98	6.87	4.37	1.86	0.41	0.18	0.05	4.82	150	41.9	86.9	31.1	358	39.2	195	0.96328	458.145	187.84	104.839	2.34946	2.1854	2.27551	2.53409	33.2857	1.31762	0.0395853	RCC
Female	73	71.1	44.7	26.4	9.2	2	7.2	18	12	72	13	5.9	161	133	7.9	57.4	279	4.18	138.2	103.8	2.39	0.92	1.2	5.04	2.68	1.98	0.3	0.06	0.02	3.82	113	34.2	89.5	29.6	330	43.2	209	0.406061	282.889	84.8667	105.556	1.35354	2.868	1.99167	2.59783	33.0622	1.33141	0.0402697	RCC
Male	45	65.3	34.7	30.6	10.7	2.5	8.2	17	13	118	34	4.42	213	58	5.9	111.3	235	3.91	138.3	103.3	2.24	0.89	1.07	6.24	4.37	1.1	0.56	0.18	0.03	4.44	129	38.2	86	29.1	338	39.7	218	2.22473	866.055	484.991	198.182	3.97273	2.3968	2.09346	2.51685	35.3708	1.33882	0.0378509	RCC
Female	57	69.3	38.4	30.9	8.6	2.2	6.4	13	7	70	26	5.08	135	35	9.6	53.1	290	3.78	140.3	105.8	2.11	0.85	1.16	6.97	4.16	1.95	0.5	0.32	0.04	4.37	131	38.5	88.1	30	340	41.4	248	1.06667	529.067	264.533	127.179	2.13333	2.4476	1.81897	2.48235	37.1164	1.32609	0.0357278	RCC
Male	45	65.8	37.5	28.3	13.5	2.4	11.1	15	11	70	23	5.38	72	80	10	102.9	258	4.1	143	106	2.24	0.91	1.15	5.42	2.86	1.79	0.52	0.19	0.06	4.5	136	39.3	87.3	30.2	346	39.5	216	0.830838	345.117	179.461	120.67	1.59777	2.576	1.94783	2.46154	34.878	1.34906	0.0386792	RCC
Female	79	64.1	38	26.1	5.2	1	4.2	25	19	100	21	4.7	148	84	10	61.1	242	4.17	141	106	2.22	1.01	1.27	5.58	3.76	1.17	0.5	0.12	0.03	4.01	122	35.9	89.5	30.4	340	38.4	231	1.60684	742.359	371.179	197.436	3.21368	2.8194	1.74803	2.19802	33.8129	1.33019	0.0393396	RCC
Female	73	74.3	40.2	34.1	7.6	1.6	6	19	12	82	13	8.52	148	56	9.7	50.1	334	3.82	134.5	98.1	2.4	0.79	1.09	7.09	5.73	0.74	0.53	0.07	0.02	4.52	136	38.4	85	30.1	354	38	288	4.10392	2230.05	1181.93	389.189	7.74324	2.616	2.20183	3.03797	35.2094	1.37105	0.0389399	RCC
Female	70	71.9	38.7	33.2	9	1.4	7.6	20	17	100	22	4.93	191	86	13	55.6	492	4.22	142.6	103.5	2.4	0.9	1.31	10.79	5.01	5.03	0.64	0.09	0.02	4.58	134	40.5	88.4	29.3	331	42.1	402	0.637455	400.402	256.257	79.9205	0.996024	3.144	1.83206	2.66667	33.7915	1.37778	0.0407729	RCC
Male	68	76.7	47.5	29.2	14.4	2.9	11.5	16	19	45	15	5.7	156	53	7.4	74.5	179	4.24	143.8	105.3	2.61	1.02	1.39	6.14	4.63	0.84	0.54	0.09	0.04	5.23	157	46.6	89.1	30	337	43.8	237	2.97643	1306.32	705.414	282.143	5.5119	3.6279	1.8777	2.55882	33.9151	1.36562	0.0402659	RCC
Female	60	71.6	37.6	34	11.3	2.2	9.1	19	10	78	26	5.51	249	132	8.9	53.1	301	4.14	141	106.6	2.2	0.92	1.37	5.54	3.76	1.1	0.53	0.12	0.03	3.88	115	35.1	90.5	29.6	328	41.3	352	1.81164	1203.2	637.696	320	3.41818	3.014	1.60584	2.3913	34.058	1.3227	0.0388368	RCC
Male	56	76.1	44.8	31.3	21.2	4.8	16.4	20	18	98	22	5.55	154	73	11	76.5	308	3.71	138.1	101.2	2.31	0.76	0.79	5.36	3.19	1.53	0.54	0.06	0.04	5.64	160	48.1	85.3	28.4	333	38.3	225	1.12588	469.118	253.324	147.059	2.08497	1.8249	2.92405	3.03947	37.2237	1.36462	0.0366601	RCC
Male	30	75.5	42.6	32.9	14	2.2	11.8	20	18	185	132	6.77	215	106	9	118.9	478	4.47	139.8	102.9	2.52	0.93	1.42	9.38	6.18	2.02	0.91	0.21	0.06	4.93	138	41.4	84	28	333	48.4	236	2.78406	722.02	657.038	116.832	3.05941	3.5784	1.77465	2.70968	31.2752	1.3586	0.0434402	RCC
Male	50	80.8	50.5	30.3	14.8	2.7	12.1	22	24	86	19	4.64	146	132	8.8	91.1	393	4.08	138.8	103.2	2.47	1	1.31	4.69	2.32	1.68	0.44	0.21	0.04	4.92	150	43.3	88	30.5	346	39.9	312	0.607619	430.857	189.577	185.714	1.38095	3.2357	1.8855	2.47	34.0196	1.34496	0.0395349	RCC
Female	71	73	36.3	36.7	6.5	1.1	5.4	17	14	72	21	7	125	44	5.5	35.4	242	3.82	137.7	101	2.24	0.9	1.25	4.59	2.61	1.32	0.52	0.1	0.04	4.41	98	31.8	72.1	22.2	308	47.7	460	1.02818	909.545	472.964	348.485	1.97727	2.8	1.792	2.48889	36.0471	1.36337	0.0378218	RCC
Female	60	78.3	42.8	35.5	11.3	2.7	8.6	22	16	72	12	5.16	177	143	15.2	58.7	313	4.04	139.2	103.4	2.29	0.87	1.4	6.62	3.91	2.28	0.37	0.04	0.02	4.36	143	40.8	93.6	32.8	350	40.1	239	0.634518	409.864	151.65	104.825	1.71491	3.206	1.63571	2.63218	34.4554	1.34623	0.0390716	RCC
Male	56	71.3	31.3	40	10	2.1	7.9	10	6	92	30	9.87				68.1	407	3.59	138.8	103.2	2.11	0.83	0.95	7.18	4.66	1.68	0.67	0.16	0.01	3.88	95	31.3	80.7	24.5	304	43.5	285	1.85845	790.536	529.659	169.643	2.77381	2.0045	2.22105	2.54217	38.663	1.34496	0.0347868	RCC
Female	66	65.4	39.8	25.6	18.6	3.1	14.5	16	13	65	26	4.5	166	57	9.3	48.7	356	3.48	141.4	104.8	2.27	0.9	1.34	6.12	3.18	2.23	0.51	0.17	0.03	4.2	128	38.5	91.7	30.5	332	41.2	284	0.727265	404.987	206.543	127.354	1.42601	3.0418	1.69403	2.52222	40.6322	1.34924	0.0332061	RCC
Female	51	49.4	26.4	23	9.2	1.9	7.3	28	20	78	48	4.76	109	226	16	78.2	299	4.46	140	110	2.11	0.67	1.03	13	10.35	1.56	1.06	0.01	0.02	2.83	86	25.8	91.2	30.4	333	49.4	211	7.03269	1399.9	1483.9	135.256	6.63462	2.1733	2.04854	3.14925	31.3901	1.27273	0.0405455	RCC
Female	51	70.1	38.5	31.6	9	1.1	7.9	21	29	78	38	4.49	194	134	12.8	76.8	407	4.28	141.4	105.9	2.34	0.92	1.18	6.4	3.06	2.96	0.24	0.13	0.01	4.42	137	41.1	92.9	31	333	45.4	221	0.248108	228.466	54.8319	74.6622	1.03378	2.7612	1.98305	2.54348	33.0374	1.33522	0.0404155	RCC
Male	69	71.5	44	27.5	25.4	6.8	18.6	18	20	51	16	8	147	55	7.4	76.1	136	4.63	138.5	102.5	2.34	0.88	1.61	2.62	1.21	1.02	0.31	0.04	0.04	4.92	150	43.3	88	30.8	346	38.4	238	0.367745	282.333	87.5233	233.333	1.18627	3.7674	1.45342	2.65909	29.9136	1.35122	0.0451707	RCC
Male	69	67.9	38.5	29.4	7.4	1.3	6.1	31	30	82	25	10.51				87.8	401	4.31	139.4	104.8	2.25	0.87	0.65	9.64	7.35	1.66	0.53	0.06	0.04	4.48	137	39.5	88.2	30.6	347	41.2	219	2.34669	969.669	513.924	131.928	4.42771	1.4625	3.46154	2.58621	32.3434	1.33015	0.041126	RCC
Male	47	81.4	48.2	33.2	14.4	2.6	11.8	16	16	43	57	5.66	160	82	10	78.3	407	4.3	137	101	2.47	0.91	1.1	6.4	4.6	1.3	0.4	0.1	0	4.79	144	43.7	91.1	30.1	331	13.3	394	1.41538	1394.15	557.662	303.077	3.53846	2.717	2.24545	2.71429	31.8605	1.35644	0.0425743	RCC
Male	67	72.9	49.8	23.1	17.4	2.8	14.6	22	40	80	37	5.32	137	114	18	102.9	372	5.34	142	108	2.53	0.91	1.12	11.6	6.5	4.34	0.56	0.19	0.01	4.65	146	44.6	95.9	31.3	327	12.5	273	0.83871	408.871	228.968	62.9032	1.4977	2.8336	2.25893	2.78022	26.5918	1.31481	0.0494444	RCC
Male	56	67.3	34.8	32.5	8.5	2.2	6.3	13	8	52	15	5.34	124	81	9.8	58.5	448	4.28	141.9	106.4	2.25	0.76	1.27	5.65	4.14	0.98	0.44	0.07	0.02	4.26	124	37.8	88.7	29.1	328	42.1	182	1.85878	768.857	338.297	185.714	4.22449	2.8575	1.77165	2.96053	33.1542	1.33365	0.0402256	RCC
Male	81	70	43.1	26.9	8.8	0.8	8	19	20	65	55	5.13	183	97	21	90.7	504	4.14	142	103.1	2.36	1	1.17	10.34	7.24	2.27	0.74	0.06	0.03	5.06	154	45.4	89.7	30.4	339	40	271	2.36018	864.335	639.608	119.383	3.18943	2.7612	2.01709	2.36	34.2995	1.3773	0.0401552	RCC
Male	49	61	34.1	26.9	12.9	2.9	10	15	14	65	21	5.32	176	76	12	62.6	225	4.29	130.7	97	2.2	0.91	1.25	9.38	7.01	1.61	0.74	0.01	0.01	4.31	138	38.6	89.6	32	358	39.6	232	3.22199	1010.14	747.501	144.099	4.35404	2.75	1.76	2.41758	30.4662	1.34742	0.0442268	RCC
Male	69	77.6	47.6	30	33.2	6.4	26.8	23	26	68	26	5.83	171	91	11	110.5	522	4.09	142	105	2.35	0.82	0.96	7.15	5.28	1.38	0.39	0.05	0.05	5.67	166	49	86.4	29.3	339	41.2	175	1.49217	669.565	261.13	126.812	3.82609	2.256	2.44792	2.86585	34.7188	1.35238	0.0389524	RCC
Male	69	65.3	40.1	25.2	18.3	3.3	15	36	79	65	76	9.53	159	68	15	86.7	275	4.07	137	102	2.24	0.87	1.38	6.05	2.77	2.2	0.83	0.21	0.04	5.02	145	43.9	87.5	28.9	330	37.9	211	1.04505	265.668	220.505	95.9091	1.25909	3.0912	1.62319	2.57471	33.6609	1.34314	0.039902	RCC
Male	67	60.1	35.7	24.4	16.4	2.9	13.5	19	21	83	18	6.65	175	88	11	96.8	315	3.66	138	105	2.28	0.85	0.95	10.13	7.65	1.61	0.72	0.13	0.02	4.34	131	37.9	87.3	30.2	346	42.5	302	3.42112	1434.97	1033.18	187.578	4.75155	2.166	2.4	2.68235	37.7049	1.31429	0.0348571	RCC
Male	71	67.8	38.7	29.1	19	2.9	16.1	16	10	51	16	4.54	164	96	17.5	105.8	447	4.47	136.2	108.2	2.24	0.88	1.01	6.08	2.67	1.99	0.37	0.92	0.13	4.84	147	43.1	89	30.4	341	41.7	204	0.496432	273.709	101.272	102.513	1.34171	2.2624	2.21782	2.54545	30.4698	1.25878	0.0413124	RCC
Male	72	59.6	35.9	23.7	13.9	2.8	11.1	21	12	45	15	4.02	161	143	11.7	94.7	223	4.15	140.7	108.9	2.1	0.99	1.05	6.71	3.26	2.75	0.57	0.09	0.04	4.29	137	39.7	92.5	31.9	345	41.3	243	0.675709	288.065	164.197	88.3636	1.18545	2.205	2	2.12121	33.9036	1.29201	0.0381084	RCC
Female	46	79.7	42.5	37.2	26	29	57	12	20.2	2.4	17.8	5.45	152	57	15.1	52.3	340	4.6	142.8	106.7	2.47	0.91	1.45	7.37	4.11	2.61	0.5	0.11	0.04	4.97	144	43.8	88.1	29	329	42.6	189	0.787356	297.621	148.81	72.4138	1.57471	3.5815	1.70345	2.71429	31.0435	1.33833	0.0431115	RCC
Male	59	76.8	42.7	34.1	7.8	1.3	6.5	22	20	79	54	4.58	190	80	18.7	115.9	595	3.42	140.7	103	2.42	0.87	1.2	10.94	8.02	1.85	0.58	0.38	0.11	5.13	140	40.8	79.5	27.3	343	39.8	372	2.51438	1612.67	935.349	201.081	4.33514	2.904	2.01667	2.78161	41.1404	1.36602	0.0332039	RCC
Male	69	73.9	45.4	28.5	54	8.5	45.5	47	91	54	35	8.84	143	79	24	70.1	419	4.31	139	99	2.38	0.87	1.14	3.7	1.6	1.6	0.4	0.1	0	4.99	176	50.1	100.4	35.3	352		129	0.4	129	51.6	80.625	1	2.7132	2.08772	2.73563	32.2506	1.40404	0.0435354	RCC
Female	69	85.5	47.4	38.1	11.4	1.6	9.8	27	22	68	22	6.59	225	137	11.2	75.8	370	4.55	136.8	101.5	2.56	0.94	1.33	8.28	6.27	1.35	0.54	0.06	0.06	4.85	140	41	84.5	28.9	341	42.2	311	2.508	1444.42	779.988	230.37	4.64444	3.4048	1.92481	2.7234	30.0659	1.34778	0.0448276	RCC
Male	55	66.3	25.7	40.6	8.1	1.8	6.3	19	12	113	23	7.28	238	91	18.1	76.1	313	3.97	127.2	95	1.95	0.76	0.94	4.85	2.78	1.1	0.31	0.64	0.02	2.68	84	26.1	97.4	31.3	322	55.9	52	0.783455	131.418	40.7396	47.2727	2.52727	1.833	2.07447	2.56579	32.0403	1.33895	0.0417895	RCC
Female	82	75	44.6	30.4	19.1	3.6	15.5	70	85	167	97	5.39	312	141	16.6	56.3	408	4	141.1	105.5	2.42	0.88	1.21	4.16	2.78	1	0.28	0.09	0.01	4.19	135	38.7	92.4	32.2	349	41.9	234	0.7784	650.52	182.146	234	2.78	2.9282	2	2.75	35.275	1.33744	0.0379147	RCC
Male	66	60.2	36.7	23.5	8.5	1.7	6.8	26	14	102	65	8.51	267	40	31.4	133.5	672	4.47	140.6	100.9	2.56	0.7	1.13	9.16	6.09	1.92	0.94	0.18	0.03	3.46	101	31.6	91.3	29.2	320	46.4	183	2.98156	580.453	545.626	95.3125	3.17188	2.8928	2.26549	3.65714	31.4541	1.39346	0.0443013	RCC
Female	58	78.8	46.5	32.3	16.9	2.6	14.3	40	33	95	31	6.17	234	91	12.1	46	395	3.64	142.1	105.8	2.34	0.92	1.05	7.09	3.82	2.73	0.45	0.04	0.05	4.59	145	41.6	90.6	31.6	349	38.5	254	0.62967	355.414	159.936	93.0403	1.39927	2.457	2.22857	2.54348	39.0385	1.3431	0.0344045	RCC
Male	47	63.2	39	24.2	9.7	1.8	7.9	12	12	65	46	5.12	155	70	6.4	80	470	4.18	139.6	104.5	2.19	1	1.04	5.19	2.67	1.91	0.53	0.05	0.03	4.53	127	38.9	85.9	28	326	41.8	262	0.74089	366.251	194.113	137.173	1.39791	2.2776	2.10577	2.19	33.3971	1.33589	0.04	RCC
Male	75	76.9	42.4	34.5	13.7	3.1	10.6	22	12	87	63	4.24	188	70	9.3	91.6	370	4.17	139.6	105.7	2.27	1	0.99	8.12	4.5	2.49	0.74	0.35	0.04	5.02	157	48	95.6	31.3	327	46	243	1.33735	439.157	324.976	97.5904	1.80723	2.2473	2.29293	2.27	33.4772	1.32072	0.0394513	RCC
Male	71	71.2	36.6	34.6	12.4	2.3	10.1	10	9	102	16	5.33	146	33	10.5	59.3	352	3.82	137.6	104.1	2.18	0.91	1.17	6.18	3.31	2.18	0.53	0.12	0.04	5.91	149	47.2	79.9	25.2	316	39.4	289	0.804725	438.803	232.565	132.569	1.51835	2.5506	1.86325	2.3956	36.0209	1.32181	0.0366955	RCC
Female	37	70.8	38.3	32.5	9	1.5	7.5	13	10	79	19	11.63	212	75	10.4	68.6	305	3.93	139.2	104.4	2.41	0.72	1.44	8.14	4.27	2.14	0.32	1.37	0.04	4.7	131	38.1	81.1	27.9	344	38.3	259	0.638505	516.79	165.373	121.028	1.99533	3.4704	1.67361	3.34722	35.4198	1.33333	0.0376437	RCC
Female	62	62.7	39.2	23.5	8.4	1.6	6.8	14	8	55	9	5.5	103	51	11	51.9	167	3.61	138.5	105.9	2.22	0.86	1.4	4.02	2.06	1.53	0.31	0.11	0.04	3.84	111	32.6	84.9	28.9	340	36.3	192	0.417386	258.51	80.138	125.49	1.34641	3.108	1.58571	2.5814	38.3657	1.30784	0.0340888	RCC
Male	49	67	39.5	27.5	7.3	1.2	6.1	22	30	73	29	5.59	128	41	15	55.9	404	3.94	141.4	103.6	2.35	0.83	1.39	9.61	5.78	2.78	0.64	0.34	0.07	4.87	142	42.7	87.7	29.2	333	41.4	242	1.33065	503.151	322.017	87.0504	2.07914	3.2665	1.69065	2.83133	35.8883	1.36486	0.0380309	RCC
Male	42	73.2	41	32.2	7.7	1.8	5.9	21	39	107	81	4.7				269.6	686	4.87	138.4	105.1	2.57	0.91	1.22	8.13	5.97	1.48	0.58	0.04	0.06	4.93	159	47	95.3	32.3	338	47.3	225	2.33959	907.601	526.409	152.027	4.03378	3.1354	2.10656	2.82418	28.4189	1.31684	0.0463368	RCC
Male	51	78.6	47.5	31.1	11	2.2	8.8	18	21	79	70	5.25	143	101	9	81.4	545	4.41	139	105	2.55	1.07	1.14	5.8	3	2.3	0.3	0.1	0	5.32	157	47.8	89.8	29.4	328		231	0.391304	301.304	90.3913	100.435	1.30435	2.907	2.23684	2.38318	31.5193	1.32381	0.042	RCC
Male	38	77.6	38.4	39.2	7.9	1.3	6.6	18	10	64	32	5.68	116	36	5.7	77.9	281	3.98	139.9	101.6	2.45	0.88	1.2	8.84	5.75	2.4	0.6	0.07	0.02	4.66	133	39.8	85.4	28.5	334	38.3	339	1.4375	812.188	487.312	141.25	2.39583	2.94	2.04167	2.78409	35.1508	1.37697	0.0391732	RCC
Female	66	73.8	40.9	32.9	10.5	2	8.5	25	34	62	31	5.4	159	49	10.3	53	354	4.1	140.5	105	2.41	0.88	1.27	8.55	6.1	1.8	0.6	0.03	0.02	4.91	111	35.9	73.1	22.6	309	41.4	385	2.03333	1304.72	782.833	213.889	3.38889	3.0607	1.89764	2.73864	34.2683	1.3381	0.0390476	RCC
Male	68	77.2	45.4	31.8	15.6	2.6	13	20	27	74	26	5.84	158	67	10	81.8	412	3.9	139.4	106	2.27	0.97	0.95	5.34	3.3	1.67	0.34	0.02	0.01	4.77	155	43.6	91.2	32.4	355	43.3	170	0.671856	335.928	114.216	101.796	1.97605	2.1565	2.38947	2.34021	35.7436	1.31509	0.0367925	RCC
Female	58	71.1	38	33.1	9	1.8	7.2	18	29	87	53	6.23	189	144	8.5	77.1	379	4.16	141	106.3	2.32	0.98	1.16	6.25	4.52	1.26	0.42	0.03	0.02	3.91	102	31.7	81.1	26.1	322	48.1	274	1.50667	982.921	412.827	217.46	3.5873	2.6912	2	2.36735	33.8942	1.32643	0.0391345	RCC
Male	56	72.4	43.6	28.8	9.4	1.4	8	22	24	84	90	5.27	113	76	10.8	96.3	374	4.56	139.3	105.2	2.34	0.99	1.3	7.12	4.39	2.32	0.34	0.05	0.02	4.53	135	41	90.6	29.9	330	42.7	281	0.643362	531.72	180.785	121.121	1.89224	3.042	1.8	2.36364	30.5482	1.32414	0.043346	RCC
Female	52	65.4	39.8	25.6	17.6	3.1	14.5	16	13	65	26	4.5	166	57	9.3	48.7	356	3.48	141.4	104.8	2.27	0.9	1.34	6.12	3.18	2.23	0.51	0.17	0.03	4.2	128	38.5	91.7	30.5	32	41.2	284	0.727265	404.987	206.543	127.354	1.42601	3.0418	1.69403	2.52222	40.6322	1.34924	0.0332061	RCC
Female	36	73.3	43.4	29.9	7.2	1.3	5.9	20	14	54	12	5.36	214	84	21.2	59.9	279	3.77	142.7	108.9	2.37	0.87	1.43	6.54	4.46	1.49	0.36	0.18	0.05	4.34	127	37.3	85.9	29.3	340	35.8	232	1.07758	694.443	249.999	155.705	2.99329	3.3891	1.65734	2.72414	37.8515	1.31038	0.0346189	RCC
Male	68	66.7	37.6	29.1	6.7	1.3	5.4	12	9	110	19	5.11	144	101	13	77.5	485	3.85	141	104	2.34	0.87	1.27	8.93	5.27	2.82	0.67	0.13	0.04	4.37	125	39.2	89.6	28.6	320		335	1.25209	626.046	419.451	118.794	1.86879	2.9718	1.84252	2.68966	36.6234	1.35577	0.0370192	RCC
Male	68	67.6	42.7	24.9	11.9	2.4	9.5	21	15	44	22	4.8	175	102	22	100.5	363	4.63	139	103	2.38	0.84	1.02	5.9	4.21	1.16	0.39	0.11	0.03	5.21	143	45.2	86.8	27.4	316	40	205	1.41543	744.009	290.163	176.724	3.62931	2.4276	2.33333	2.83333	30.0216	1.34951	0.0449515	RCC
Female	71	67.2	38.4	28.8	12.8	3.6	9.2	629	359	207	122	6.03	345	45	11	100.1	305	4.6	139.2	102.9	2.41	1.01	1.19	7.9	5.25	1.67	0.87	0.05	0.06	4.28	133	39.7	92.8	31.1	335	42.6	219	2.73503	688.473	598.972	131.138	3.14371	2.8679	2.02521	2.38614	30.2609	1.35277	0.0447036	RCC
Female	34	73	39.8	33.2	7.3	1.3	6	10	9	99	14	11.05	160	47	10.9	96.6	519	4.75	137.5	104.2	2.36	0.87	1.27	6.28	4.58	1.28	0.36	0.03	0.03	4.08	122	35.6	87.3	29.9	343	39.8	233	1.28812	833.703	300.133	182.031	3.57812	2.9972	1.85827	2.71264	28.9474	1.31958	0.0455854	RCC
Male	66	79.7	47.6	32.1	13.4	2.8	10.6	43	96	71	45	5.33	242	239	49.1	97.1	397	3.71	141.4	104.2	2.42	0.98	1.12	5.42	3.28	1.42	0.53	0.16	0.03	5.53	162	47.4	85.7	29.3	342	37.9	186	1.22423	429.634	227.706	130.986	2.30986	2.7104	2.16071	2.46939	38.1132	1.35701	0.0356046	RCC
Male	51	75.3	25.6	49.7	16.4	7.2	9.2	44	55	1355	260	6.33	163	21.42	4.7	47.7	301	4.49	135.6	99.9	2.27	0.84	1.4	7.62	5.48	1.16	0.89	0.07	0.02	3.65	83	27.3	74.8	22.7	304	44.2	411	4.20448	1941.62	1728.04	354.31	4.72414	3.178	1.62143	2.70238	30.2004	1.35736	0.0449449	RCC
Male	63	77.2	46.8	30.4	16.5	3.7	12.8	32	60	48	34	4.96	165	88	15	121	457	4.22	139	104	2.33	0.92	1.3	8.5	5.2	2	1.2	0.1	0	4.45	148	42.3	94.9	33.3	351		190	3.12	494	592.8	95	2.6	3.029	1.79231	2.53261	32.9384	1.33654	0.0405769	RCC
Female	56	76.7	47.9	28.8	13.3	2.1	11.2	29	30	92	31	5.69	215	118	16	49.2	351	3.91	141	105	2.42	0.9	1.06	7.28	4.48	2.39	0.31	0.08	0.02	4.68	129	41.4	88.6	27.6	311		326	0.581088	611.079	189.435	136.402	1.87448	2.5652	2.28302	2.68889	36.0614	1.34286	0.0372381	RCC
Male	69	54.8	32.3	22.5	14.2	5	9.2	15	5	56	16	6.04	190	22	3.6	90.7	519	4.13	131.6	91.7	2.23	1	1.24	19.76	18.75	0.55	0.43	0.01	0.02	1.25	50	14.8	118.4	40	338	63	171	14.6591	5829.55	2506.7	310.909	34.0909	2.7652	1.79839	2.23	31.8644	1.43511	0.0450382	RCC
Male	82	73.5	44	29.5	11.4	2.3	9.1	20	23	141	46	5.76	188	75	15	83.9	433	4.28	141	103	2.45	0.88	0.98	7.62	5.38	1.76	0.34	0.11	0.03	4.89	147	45.7	93.4	30	322		288	1.03932	880.364	299.324	163.636	3.05682	2.401	2.5	2.78409	32.9439	1.36893	0.0415534	RCC
Male	74	66.1	37.2	28.9	16.1	4.3	11.8	15	14	127	46	5.01	171	20	15.9	75.7	287	5.42	136.2	101.2	2.2	1.04	0.97	6.07	3.61	1.37	0.73	0.34	0.02	3.44	104	31.8	92.4	30.2	327	52.4	149	1.92358	392.62	286.613	108.759	2.63504	2.134	2.26804	2.11538	25.1292	1.34585	0.0535573	RCC
Male	65	83.8	50.7	33.1	19.8	3.6	16.2	24	16	89	33	4.83	194	133	17	107.2	586	3.94	142	103	2.37	0.97	1.03	6.54	4	1.88	0.35	0.3	0.01	6	171	51.7	86.2	28.4	330		190	0.744681	404.255	141.489	101.064	2.12766	2.4411	2.30097	2.4433	36.0406	1.37864	0.0382524	RCC
Male	71	74.1	41.3	32.8	14.5	3.9	10.6	19	23	192	65	5.75	136	54	14.1	63.3	397	4.45	140.9	107.1	2.38	0.87	1.29	7.81	3.62	3.41	0.55	0.18	0.05	5.35	153	46.8	87.5	28.6	327	43.5	211	0.583871	223.994	123.197	61.8768	1.06158	3.0702	1.84496	2.73563	31.6629	1.31559	0.04155	RCC
Female	53	72.5	45.2	27.3	17.6	3	14.6	24	26	52	19	7.33	205	92	23	82.8	421	3.32	140	102	2.49	0.91	1.21	24.68	20.8	2.57	1.21	0.05	0.05	3.45	109	32.1	93	31.6	340	41.7	256	9.793	2071.91	2507.01	99.6109	8.09339	3.0129	2.05785	2.73626	42.1687	1.37255	0.032549	RCC
Female	35	78.5	44.3	34.2	9.7	1.7	8	22	10	70	17	5.98	150	202	13	56.3	237	4.28	138.4	103.6	2.53	0.77	1.08	4.79	3.02	1.35	0.31	0.09	0.02	4.5	139	40	88.9	30.9	348	40.3	238	0.693481	532.415	165.049	176.296	2.23704	2.7324	2.34259	3.28571	32.3364	1.33591	0.0413127	RCC
Female	57	69.3	35.7	33.6	8.1	1.3	6.8	15	10	39	10	4.87	105	50	4.9	77.3	274	4.23	138.7	107.5	2.19	0.82	1.25	6.08	3.42	2.22	0.36	0.06	0.02	4.46	138	40.1	89.9	30.9	344	40.3	278	0.554595	428.27	154.177	125.225	1.54054	2.7375	1.752	2.67073	32.7896	1.29023	0.0393488	RCC
Male	71	68.1	40.6	27.5	7.3	1.1	6.2	7	10	87	12	5.18	135	48	7.5	1283.2	373	6.27	136.7	99	2.51	1.0644	2.88	5.25	3.77	0.85	0.522	0.06	0.05	3.37	96	30.2	89.6	28.5	318	43.8	213	2.31522	944.718	493.143	250.588	4.43529	7.2288	0.871528	1.80576	21.8022	1.38081	0.0633333	RCC
Male	78	52.7	31	21.7	22	3.9	18.1	24	15	55	12	6.22	184	129	7.9	113.6	334	4.67	141.6	108.9	2.26	0.88	0.91	10.94	8.73	1.36	0.78	0.05	0.02	3.31	101	30.6	92.4	30.5	330	40.8	182	5.00691	1168.28	911.258	133.824	6.41912	2.0566	2.48352	2.56818	30.3212	1.30028	0.0428834	RCC
Female	32	78.8	41.8	37	11.3	2.5	8.8	25	13	89	18	7.08	219	283	13.9	78.3	268	3.12	140.3	102.4	2.56	0.97	1.14	12.15	10.95	0.83	0.33	0	0.04	4.36	130	38.4	88.1	29.8	339	38.9	327	4.35361	4314.04	1423.63	393.976	13.1928	2.9184	2.24561	2.63918	44.9679	1.37012	0.0304687	RCC
Male	55	77.4	48.8	28.6	30.9	5.2	25.7	25	39	64	67	5.51	120	57	5.4	67.3	609	3.59	137.8	102.3	2.47	0.9	1.2	9.78	6.91	2.04	0.71	0.1	0.02	5.25	159	45.5	86.7	30.3	349	38.2	299	2.40495	1012.79	719.08	146.569	3.38725	2.964	2.05833	2.74444	38.3844	1.34702	0.0350929	RCC
Female	36	74	44.8	29.2	12.3	2.3	10	23	18	53	21	5.84	157	40	13.4	77	379	4.06	141.4	105.3	2.48	0.95	1.11	4.24	2.35	1.56	0.24	0.06	0.03	4.71	140	42.9	91.1	29.7	326	40.4	256	0.361538	385.641	92.5538	164.103	1.50641	2.7528	2.23423	2.61053	34.8276	1.34283	0.0385565	RCC
Male	52	69.9	44.1	25.8	14.5	2.8	11.7	30	54	84	140	5.06	145	91	9.3	59.7	524	4.01	138.8	103.7	2.42	0.79	1.32	5.37	2.62	2.02	0.39	0.05	0.02	4.93	156	43.6	88.4	31.6	358	36.1	232	0.505842	300.911	117.355	114.851	1.29703	3.1944	1.83333	3.06329	34.6135	1.33848	0.0386692	RCC
Male	50	72.9	43.4	29.5	25.5	6.4	19.1	35	33	56	75	5.91	213	184	12.2	69.9	309	3.73	140.6	105.4	2.32	0.9	0.88	6.77	4.6	1.38	0.64	0.14	0.01	5.57	175	48.5	87.1	31.4	361	39.3	178	2.13333	593.333	379.733	128.986	3.33333	2.0416	2.63636	2.57778	37.6944	1.33397	0.035389	RCC
Male	55	70.7	44.3	26.4	30.7	5.9	24.8	88	32	90	430	5.6	275	76	11.3	44.6	574	3.78	142.9	99.5	2.31	0.72	1.06	4.42	2.79	1.17	0.39	0.05	0.02	3.71	122	36	97	32.9	339	53.1	200	0.93	476.923	186	170.94	2.38462	2.4486	2.17925	3.20833	37.8042	1.43618	0.0379899	RCC
Female	51	75.3	43	32.3	12.7	2.6	10.1	24	15	90	13	5.71	248	101	15	46.9	355	3.86	137	102.2	2.62	0.81	0.98	4.58	2.75	1.13	0.44	0.23	0.03	5.05	140	41.8	82.8	27.7	335	41.7	293	1.0708	713.053	313.743	259.292	2.43363	2.5676	2.67347	3.23457	35.4922	1.34051	0.0377691	RCC
Male	63	78.6	44.1	34.5	20.7	4	16.7	21	22	72	71	6.61				65.8	371	4.12	138.1	105.3	2.44	0.88	0.99	6.88	4.62	1.65	0.46	0.11	0.04	5.52	163	48.4	87.7	29.5	337	38.9	158	1.288	442.4	203.504	95.7576	2.8	2.4156	2.46465	2.77273	33.5194	1.31149	0.0391263	RCC
Female	31	75.7	41.9	33.8	33.7	4.6	29.1	22	18	116	17	5.55	198	78	17	61.2	539	5.03	136	101	2.58	0.72	1.13	6.67	3.89	2.11	0.56	0.06	0.05	8.09	204	63.7	78.7	25.2	320	54.1	301	1.03242	554.924	310.758	142.654	1.8436	2.9154	2.28319	3.58333	27.0378	1.34653	0.049802	RCC
Female	58	65.4	41.5	23.9	7.3	1.3	6	29	22	43	25	5.33	166	40	19	74.1	216	4.32	139	104	2.26	0.87	1.55	5.8	3.7	1.6	0.4	0.1	0	4	120	35.2	87.9	30.1	343		199	0.925	460.188	184.075	124.375	2.3125	3.503	1.45806	2.5977	32.1759	1.33654	0.0415385	RCC
Male	63	69.9	43.7	26.2	25.9	4.6	21.3	16	18	63	50	5.76	153	92	8.3	75.1	515	3.87	141.8	108.3	2.33	0.89	1.16	7.67	4.83	1.97	0.55	0.25	0.07	5.7	165	48.1	84.4	28.9	343	39.3	246	1.34848	603.137	331.725	124.873	2.45178	2.7028	2.00862	2.61798	36.6408	1.30933	0.0357341	RCC
Male	32	59.5	36.4	23.1	6.3	1.2	5.1	19	16	76	18	5.81	163	115	13	77.3	271	3.91	140.8	107.1	2.2	0.97	1.15	5.98	3.95	1.42	0.51	0.07	0.03	4.11	131	38.6	93.6	31.9	339	44.4	211	1.41866	586.937	299.338	148.592	2.78169	2.53	1.91304	2.26804	36.0102	1.31466	0.0365079	RCC
Female	45	59.3	31.4	27.9	4.7	0.5	4.2	17	13	45	18	3.192	228	30	13.5	198.2	211	4.3	141.8	113.7	2.26	0.83	1.36	8.82	5.77	1.92	1.03	0.05	0.05	3.15	83	26.9	85.4	26.3	309	61.3	323	3.09536	970.682	999.803	168.229	3.00521	3.0736	1.66176	2.72289	32.9767	1.24714	0.0378188	RCC
Female	31	69.5	37.3	32.2	11.2	1.7	9.5	17	18	47	17	4.98	191	85	17.3	65.1	316	4.2	140.3	107.1	2.24	0.94	1.7	5.71	2.88	2.09	0.56	0.13	0.05	4.22	129	37.5	88.9	30.6	344	39.5	224	0.771675	308.67	172.855	107.177	1.37799	3.808	1.31765	2.38298	33.4048	1.30999	0.0392157	RCC
Female	50	80.1	46.5	33.6	14.2	1.4	12.8	20	16	84	27	4.8	153	62	12.2	48.2	403	4.51	140.7	104	2.38	0.9	0.86	7	4.34	2.13	0.45	0.06	0.02	4.96	135	41.1	82.9	27.2	328	38.5	182	0.916901	370.836	166.876	85.446	2.03756	2.0468	2.76744	2.64444	31.1973	1.35288	0.0433654	RCC
Female	41	73	36.3	36.7	6.5	1.1	5.4	17	14	72	21	7	125	44	5.5	35.4	242	3.82	137.7	101	2.24	0.9	1.25	4.59	2.61	1.32	0.52	0.1	0.04	4.41	98	31.8	72.1	22.2	308	47.7	460	1.02818	909.545	472.964	348.485	1.97727	2.8	1.792	2.48889	36.0471	1.36337	0.0378218	RCC
Male	55	80.3	49.7	30.6	9.9	1.7	8.2	27	26	53	30	5.54				86.9	482	4.47	138.1	103.7	2.41	0.94	1.14	7.53	4.22	2.49	0.58	0.17	0.07	5.13	156	45.4	88.5	30.4	344	39.7	303	0.982972	513.518	297.84	121.687	1.69478	2.7474	2.11404	2.56383	30.8949	1.33173	0.0431051	RCC
Male	40	60.6	36.3	24.3	13.2	2.6	10.6	19	14	45	19	19.97	171	189	6.6	74.9	360	4.34	139	105.6	2.14	0.74	1.17	9.05	7.11	1.17	0.68	0.07	0.02	4.73	140	39.6	83.7	29.6	354	35.7	201	4.13231	1221.46	830.594	171.795	6.07692	2.5038	1.82906	2.89189	32.0276	1.31629	0.0410985	RCC
Male	53	69.7	40.3	29.4	10.6	2.5	8.1	24	24	37	20	5.11	211	307	20	89.7	562	4.16	140.6	104.7	2.29	0.88	1.27	9.85	5.94	3.18	0.45	0.26	0.02	4.61	135	40.3	87.4	29.3	335	45.9	279	0.840566	521.151	234.518	87.7358	1.86792	2.9083	1.80315	2.60227	33.7981	1.34288	0.0397326	RCC
Female	81	68.5	34.9	33.6	9.2	1.9	7.3	19	11	38	15	5.53				74	381	4.12	141	106.1	2.15	0.79	1.09	5.95	4.62	1	0.29	0.02	0.02	4.59	128	39.1	85.2	27.9	327	38.7	144	1.3398	665.28	192.931	144	4.62	2.3435	1.97248	2.72152	34.2233	1.32893	0.0388313	RCC
Male	59	62.4	37.5	24.9	8.3	1.6	6.7	17	14	108	17	7.56	157	84	7.8	128.7	484	4.6	137.6	103.9	2.32	0.75	1.05	10.53	6.89	2.24	1.11	0.24	0.05	4.54	134	39.5	87	29.5	339	44.9	170	3.41424	522.902	580.421	75.8929	3.07589	2.436	2.20952	3.09333	29.913	1.32435	0.0442733	RCC
Male	57	78	44.6	33.4	11.8	2.7	9.1	24	16	97	42	6	210	152	11	74.1	685	4.37	142.3	105.5	2.4	0.77	0.89	6.55	4.25	1.69	0.43	0.13	0.05	5.69	166	47.7	83.8	29.2	348	39.4	321	1.08136	807.249	347.117	189.941	2.51479	2.136	2.69663	3.11688	32.5629	1.34882	0.0414218	RCC
Male	48	78.9	42.4	36.5	17.8	4	13.8	16	13	134	23	5.1	185	47	7.6	76.5	466	5.09	138.9	102.4	2.39	0.84	1.11	5.69	3.81	1.37	0.44	0.03	0.04	4.85	140	41.8	86.2	28.9	335	38.4	331	1.22365	920.518	405.028	241.606	2.78102	2.6529	2.15315	2.84524	27.2888	1.35645	0.049707	RCC
Male	46	68.8	44.8	24	15.5	3.2	12.3	13	11	68	26	4.69	117	34	7.6	57.9	383	4.44	141	104.3	2.33	0.96	1.29	7.57	4.55	2.07	0.61	0.29	0.05	6.17	124	39.9	64.7	20.1	311	35.6	233	1.34082	512.15	312.411	112.56	2.19807	3.0057	1.8062	2.42708	31.7568	1.35187	0.0425695	RCC
Male	49	72.9	49.8	23.1	17.4	2.8	14.6	22	40	80	37	5.32	137	114	18	102.9	372	5.34	142	108	2.53	0.91	1.12	11.6	6.5	4.34	0.56	0.19	0.01	4.65	146	44.6	95.9	31.3	327		273	0.83871	408.871	228.968	62.9032	1.4977	2.8336	2.25893	2.78022	26.5918	1.31481	0.0494444	RCC
Male	59	78	43	35	13.1	4.5	8.6	93	88	120	460	8.28	160	84	11.2	55.7	415	3.96	141	101.6	2.34	0.82	1.14	5.42	2.13	2.03	0.53	0.67	0.06	5.2	170	50.2	96.5	32.7	339	42.2	173	0.556108	181.522	96.2067	85.2217	1.04926	2.6676	2.05263	2.85366	35.6061	1.3878	0.0389764	RCC
Male	55	68.6	38.2	30.4	13.9	2.6	11.3	22	16	69	48	6.66	154	216	19	87.3	256	3.8	139	104	2.28	0.86	1.17	5.61	3.1	1.97	0.49	0.01	4	4.21	140	39.5	93.8	33.3	354	43.5	164	0.771066	258.071	126.455	83.2487	1.5736	2.6676	1.94872	2.65116	36.5789	1.33654	0.0365385	RCC
Male	47	82.4	43.8	38.6	15.3	3.3	12	20	19	85	40	7.19	147	115	6.6	65.1	390	4.33	138.3	102.2	2.33	0.93	1.22	7.31	4.48	2.22	0.47	0.12	0.02	4.43	136	40.9	92.3	30.7	333	43.2	314	0.948468	633.658	297.819	141.441	2.01802	2.8426	1.90984	2.50538	31.94	1.35323	0.0423679	RCC
Male	36	72.7	47.1	25.6	34.7	3.4	31.3	17	17	48	30	5.72	112	92	14.7	123	390	3.91	141	108	2.4	0.86	1.8	6.6	3.92	2.28	0.36	0.03	0.01	5.04	165	44.7	88.7	32.7	369	38.9	253	0.618947	434.982	156.594	110.965	1.7193	4.32	1.33333	2.7907	36.0614	1.30556	0.0362037	RCC
Male	69	71.4	45.5	25.9	35.9	5.8	30.1	14	12	48	9	7.28	11	115	14	78.6	355	3.99	140.2	100.8	2.42	0.76	1.23	3.79	1.92	1.6	0.17	0.07	0.03	5.19	152	44.1	84.8	29.2	344	42.5	182	0.204	218.4	37.128	113.75	1.2	2.9766	1.96748	3.18421	35.1378	1.39087	0.0395833	RCC
Female	57	76.3	46.8	29.5	21.4	4.5	16.9	19	20	69	22	6.54	176	57	5.7	53.3	476	3.7	137.6	106.3	2.49	0.89	1.36	4.75	2.72	1.72	0.27	0.01	0.03	4.65	136	38.7	83.2	29.2	351	37.7	253	0.426977	400.093	108.025	147.093	1.5814	3.3864	1.83088	2.79775	37.1892	1.29445	0.0348071	RCC
Male	61	82.6	46.8	35.8	9.7	2	7.7	16	12	92	17	4.51	157	110	8.1	152.8	447	4.82	137.6	106.1	2.5	0.91	1.38	7.35	4.97	1.47	0.55	0.3	0.06	4.47	110	35.6	79.6	24.6	309	43.9	264	1.85952	892.571	490.914	179.592	3.38095	3.45	1.81159	2.74725	28.5477	1.29689	0.0454288	RCC
Female	49	72.2	40.1	32.1	11.9	2	9.9	22	24	84	30	7.6	182	57	10	49.4	436	3.67	141.4	101.5	2.44	0.73	1.59	5.85	3.09	2.1	0.53	0.1	0.03	4.27	136	39.1	91.6	31.9	348	37.9	229	0.779857	336.957	178.587	109.048	1.47143	3.8796	1.53459	3.34247	38.5286	1.3931	0.0361576	RCC
Female	59	77.5	42.6	34.9	9.8	1.4	8.4	20	21	129	40	4.84	176	33	5.5	48.1	381	4.2	137.3	104.3	2.33	0.9	1.49	7.8	4.26	2.84	0.53	0.13	0.04	5.06	130	40	79.1	25.7	325	43.2	347	0.795	520.5	275.865	122.183	1.5	3.4717	1.56376	2.58889	32.6905	1.3164	0.0402685	RCC
Male	66	69.6	41	28.6	18.3	3.3	15	17	25	95	33	7.03	140	100	11	58.8	225	3.87	141	104.3	2.33	0.92	1.25	7.49	4.53	2.02	0.65	0.25	0.04	5.01	147	42.8	85.4	29.3	343	41	192	1.45767	430.574	279.873	95.0495	2.24257	2.9125	1.864	2.53261	36.4341	1.35187	0.0371045	RCC
Female	41	72.4	38.4	34	18.2	3.8	14.4	53	24	98	25	5.87	1479	130	82	79.8	511	4.09	137	102	2.3	0.82	1.07	9.24	7.2	1.34	0.68	0.01	0.01	3.81	123	34.6	90.8	32.3	355	36.7	234	3.65373	1257.31	854.973	174.627	5.37313	2.461	2.14953	2.80488	33.4963	1.34314	0.040098	RCC
Female	82	80.7	45.2	35.5	9.4	1.4	8	17	20	76	13	5.13	162	70	14.7	44.9	262	4.05	139.3	106.9	2.3	0.83	0.95	5.42	3.69	1.26	0.42	0.04	0.01	4.18	89	30.4	72.7	21.3	293	45.5	245	1.23	717.5	301.35	194.444	2.92857	2.185	2.42105	2.77108	34.3951	1.30309	0.0378859	RCC
Male	78	72.3	42	30.3	12	2.3	9.7	21	9	91	27	5.11	195	80	13.4	114.5	199	3.84	141.1	105.4	2.35	0.96	1.14	4.3	2.1	1.74	0.4	0.04	0.02	4.07	125	36.5	89.7	30.7	342	39.5	207	0.482759	249.828	99.931	118.966	1.2069	2.679	2.0614	2.44792	36.7448	1.33871	0.0364326	RCC
Male	57	61.5	35.8	25.7	14.3	2.3	12	14	12	65	17	6.07	206	47	9.4	69.7	349	4.11	141.7	106.6	2.23	0.85	1.07	7.94	5.99	1.14	0.63	0.14	0.04	4.61	131	38.4	83.3	28.4	341	40	158	3.31026	830.193	523.022	138.596	5.25439	2.3861	2.08411	2.62353	34.4769	1.32927	0.0385553	RCC
Male	63	70.3	43.9	26.4	16.9	3.3	13.6	17	15	62	24	4.6	162	94	15.3	89.7	368	4.21	138.4	101.7	2.39	0.83	1.06	9.36	6.9	1.7	0.67	0.07	0.02	5.31	168	48.3	91	31.6	348	37.7	177	2.71941	718.412	481.336	104.118	4.05882	2.5334	2.25472	2.87952	32.8741	1.36087	0.0413963	RCC
Male	64	72.8	45.9	26.9	16	3.1	12.9	24	29	56	16	9.47	178	203	12.7	73.1	339	3.79	139.8	100.7	2.4	0.8	1.21	6.02	3.81	1.66	0.43	0.09	0.03	4.81	143	42.5	88.4	29.7	336	39.3	142	0.986928	325.916	140.144	85.5422	2.29518	2.904	1.98347	3	36.8865	1.38828	0.0376365	RCC
Male	41	74.8	44.5	30.3	13.7	2.1	11.6	20	15	102	26	7.15	161	148	13.8	72.8	289	3.88	140	103.1	2.36	1.05	1.1	4.29	2.63	1.07	0.36	0.21	0.02	5.17	158	45	87	30.6	351	37.2	226	0.88486	555.495	199.978	211.215	2.45794	2.596	2.14545	2.24762	36.0825	1.3579	0.0376334	RCC
Male	37	84.7	46.9	37.8	18.6	3	15.6	31	38	102	21	27.41	202	704	15.2	164.6	658	4.7	150.1	106.9	2.49	1.18	2.2	12.38	9.56	1.98	0.75	0.01	0.08	5.99	171	51.8	86.5	28.5	330	39.7	275	3.62121	1327.78	995.833	138.889	4.82828	5.478	1.13182	2.11017	31.9362	1.40412	0.0439663	RCC
Male	64	69.7	42.2	27.5	10.4	2.2	8.2	15	18	62	22	4.61	127	74	14	71.1	380	3.83	139	106	2.38	0.94	1.44	7.15	3.7	2.77	0.47	0.14	0.07	5.73	164	48	83.8	28.6	342	38.5	291	0.627798	388.7	182.689	105.054	1.33574	3.4272	1.65278	2.53191	36.2924	1.31132	0.0361321	RCC
Male	38	65.8	37.5	28.3	13.5	2.4	11.1	15	11	70	23	5.38	118	80	10	102.9	258	4.1	143	106	2.24	0.91	1.15	5.42	2.86	1.79	0.52	0.19	0.06	4.5	136	39.3	87.3	30.2	346	39.5	216	0.830838	345.117	179.461	120.67	1.59777	2.576	1.94783	2.46154	34.878	1.34906	0.0386792	RCC
Female	51	77.3	45.8	31.5	20.6	3.7	16.9	12	11	82	18	4.76	138	63	7.8	51.3	166	3.97	136.6	104.2	2.36	0.84	1.08		3.08	1.83		0.28	0.07	4.92	133	39.3	79.9	27	338	37.9	275		462.842		150.273	1.68306	2.5488	2.18519	2.80952	34.4081	1.31094	0.0380998	RCC
Female	61	78.5	44.5	34	7.3	1	6.3	24	25	126	30	4.42	181	81	10.7	42.9	267	3.45	137.4	102.2	2.26	0.96	0.92	6.77	4.2	1.88	0.37	0.28	0.04	4.32	117	35.3	81.7	27.1	331	45.3	153	0.826596	341.809	126.469	81.383	2.23404	2.0792	2.45652	2.35417	39.8261	1.34442	0.0337573	RCC
Female	59	84.8	47.6	37.2	9.6	1.9	7.7	27	11	91	13	8.08	176	116	12.6	59.2	289	3.63	136.7	101.1	2.45	0.79	1.03	5.41	3.56	1.48	0.35	0.01	0.01	3.7	115	33.7	91.1	31.1	341	38.5	193	0.841892	464.243	162.485	130.405	2.40541	2.5235	2.37864	3.10127	37.6584	1.35213	0.035905	RCC
Male	46	63	40	23	13.4	2.3	11.1	17	17	83	35	5.86	216	252	9.9	85.8	501	3.72	148.1	111.5	2.26	0.81	1.24	6.39	3.46	2.13	0.45	0.29	0.06	4.43	129	38.3	86.5	29.1	337	39.6	225	0.730986	365.493	164.472	105.634	1.62441	2.8024	1.82258	2.79012	39.8118	1.32825	0.0333632	RCC
Male	74	80.6	39.6	41	14.2	3.3	10.9	19	32	134	79	6.14				72	424	4.15	137.9	99.9	2.35	0.91	1.49	7.96	6.62	1.11	0.22	0	0.01	5.16	147	43.6	84.5	28.5	337	37.2	305	1.31207	1819.01	400.182	274.775	5.96396	3.5015	1.57718	2.58242	33.2289	1.38038	0.0415415	RCC
Male	72	78.1	43.3	34.8	30	5.2	24.8	18	14	100	33	6.42	159	54	21	102.6	450	3.86	139	102	2.53	0.79	1.33	11.7	8.4	2.2	0.8	0.1	0.2	7.05	148	47.2	66.9	21	314		331	3.05455	1263.82	1011.05	150.455	3.81818	3.3649	1.90226	3.20253	36.0104	1.36275	0.0378431	RCC
Male	87	70.8	41.7	29.1	14.8	1.4	13.4	25	28	71	45	6.15	208	157	23.8	104	284	4.17	143	104	2.25	0.91	1.05	3.18	1.99	0.97	0.21	0	0.01	5.32	165	46	86.5	31	359	42.8	118	0.430825	242.082	50.8373	121.649	2.05155	2.3625	2.14286	2.47253	34.2926	1.375	0.0400962	RCC
Male	59	70.8	30.2	40.6	12.7	4.1	8.6	19	13	112	44	5.23	211	41	5.5	83.4	257	3.86	129.5	96.9	2.07	0.87	1.12	7.15	5.23	1.08	0.79	0.03	0.02	3	75	23.8	79.3	25	315	49.9	377	3.82565	1825.66	1442.27	349.074	4.84259	2.3184	1.84821	2.37931	33.5492	1.33643	0.0398349	RCC
Male	64	73.7	43.1	30.6	12.5	2.6	9.9	28	16	145	21	7.26	339	117	20	87.2	447	4.08	136.8	104.4	2.42	0.8	0.88	12.03	10.06	0.84	0.83	0.27	0.03	4.48	132	38.5	85.9	29.5	343	36	272	9.94024	3257.52	2703.74	323.81	11.9762	2.1296	2.75	3.025	33.5294	1.31034	0.0390805	RCC
Male	45	68.8	34.8	34	20.4	6.7	13.7	83	32	64	169	5.61	222	818	21	81.7	350	3.93	132	97	2.37	0.84	0.82	8.77	7.02	0.73	0.98	0.02	0.02	3.7	129	36	97.3	34.9	358	42.9	129	9.42411	1240.52	1215.71	176.712	9.61644	1.9434	2.89024	2.82143	33.5878	1.36082	0.0405155	RCC
Male	58	75.5	33.4	42.1	14	2.8	11.2	23	41	108	81	5.06	128	31	7.2	66.3	271	4.38	135.4	99.1	2.27	0.71	1.25	10.83	6.25	3.26	1.06	0.18	0.08	4.39	124	37	84.3	28.2	335	38.2	433	2.03221	830.138	879.946	132.822	1.91718	2.8375	1.816	3.19718	30.9132	1.3663	0.0441978	RCC
Male	70	81.2	48.5	32.7	12.1	2.5	9.6	31	40	83	133	4.69	165	236	9	159.7	395	4.16	142	105	2.5	0.82	1.1	6.46	3.31	2.61	0.37	0.15	0.02	4.86	143	45.3	93.2	29.4	315		184	0.469234	233.349	86.339	70.4981	1.2682	2.75	2.27273	3.04878	34.1346	1.35238	0.039619	RCC
Male	69	76.5	36.7	39.8	7	1.4	5.6	28	35	112	63	5.3	189	30	26.4	118.2	258	4.28	136.8	104.8	2.27	0.88	0.85	10.23	6.8	2.13	1.15	0.1	0.05	5.88	162	48.5	82.5	27.6	334	39.9	283	3.67136	903.474	1039	132.864	3.19249	1.9295	2.67059	2.57955	31.9626	1.30534	0.0408397	RCC
Male	56	74.8	46.8	28	25.5	5.2	20.3	22	25	66	35	5.92	159	88	10	120.2	556	4	141	102	2.39	0.7	1.1	11.3	7.9	2.2	0.9	0.2	0.1	5.18	157	46.8	90.3	30.4	336		170	3.23182	610.455	549.409	77.2727	3.59091	2.629	2.17273	3.41429	35.25	1.38235	0.0392157	RCC
Female	53	78.5	41.5	37	11.1	2.2	8.9	25	8	76	14	4.79	864	65	78	75.1	449	4.24	135.3	98.6	2.35	0.84	1.17	5.15	3.29	1.43	0.4	0.02	0.01	3.47	104	31.2	89.9	30	333	43.7	219	0.92028	503.853	201.541	153.147	2.3007	2.7495	2.00855	2.79762	31.9104	1.37221	0.043002	RCC
Male	81	63	39.5	23.5	14.6	2.5	12.1	9	7	69	20	11.42	110	43	9.6	55.7	328	3.41	140.3	104.7	2.16	0.85	1.11	5.59	2.9	1.89	0.67	0.09	0.04	5.03	149	42.7	84.9	29.6	349	37.6	382	1.02804	586.138	392.712	202.116	1.53439	2.3976	1.94595	2.54118	41.1437	1.34002	0.0325692	RCC
Male	62	73.5	39.7	33.8	12.1	1.9	10.2	17	12	76	30	5.81	283	144	29.5	78.7	519	4.45	136	102.3	2.32	0.93	1.28	6.88	4.63	1.57	0.55	0.07	0.06	4.85	118	36	74.2	24.3	328	39.3	194	1.62197	572.115	314.663	123.567	2.94904	2.9696	1.8125	2.49462	30.5618	1.32942	0.0434995	RCC
Female	67	71.6	29.3	42.3	11.5	3.1	8.4	20	16	294	116	5.43	255	23	7.1	51	207	3.69	139	102	2.17	0.94	1.49	7.49	4.69	1.71	0.98	0.09	0.02	2.35	60	20	85.1	25.5	300	70.3	684	2.68784	1876	1838.48	400	2.74269	3.2333	1.45638	2.30851	37.6694	1.36275	0.0361765	RCC
Male	68	85.1	44.7	40.4	11.6	2	9.6	15	14	124	21	4.84	156	101	10	67.1	329	4.33	136	100	2.51	0.96	1.14	8.4	6.61	1.19	0.57	0.01	0.02	5.11	156	45.1	88.3	30.5	346	40.2	192	3.16613	1066.49	607.898	161.345	5.55462	2.8614	2.20175	2.61458	31.4088	1.36	0.0433	RCC
Female	70	74.4	47.2	27.2	14.1	2.4	11.7	14	13	73	18	5.85	175	78	9.5	46.8	329	3.99	137.2	101.7	2.34	0.85	1.35	6.87	4.01	2.26	0.5	0.05	0.05	4.91	144	42.6	86.8	29.3	338	40	294	0.887168	521.655	260.827	130.088	1.77434	3.159	1.73333	2.75294	34.386	1.34907	0.039233	RCC
Male	78	62.3	37.8	24.5	10.7	1.6	9.1	23	11	107	17	4.27	177	123	12	233.5	209	3.42	142	113	2.05	0.97	0.8	10.01	7.37	1.48	0.83	0.29	0.04	2.74	88	25.4	92.7	32.1	346	43.2	212	4.13318	1055.7	876.233	143.243	4.97973	1.64	2.5625	2.1134	41.5205	1.25664	0.0302655	RCC
Female	62	64.1	36.3	27.8	13.5	2.3	11.2	18	19	74	12	5.16	133	19	16	74.1	464	4.08	142	107	2.46	0.88	0.98	7.01	4.21	1.96	0.69	0.14	0.01	4.34	143	42	96.8	32.9	340	42.3	203	1.48209	436.036	300.865	103.571	2.14796	2.4108	2.5102	2.79545	34.8039	1.3271	0.0381308	RCC
Female	68	77.3	43.6	33.7	13.9	2.4	11.5	23	18	78	20	5.1	186	97	10	63.5	272	4.3	138	102	2.41	0.88	1.3	6.67	3.68	2.39	0.38	0.19	0.03	4.69	139	39.9	85.1	29.6	348	36.9	209	0.585105	321.808	122.287	87.4477	1.53975	3.133	1.85385	2.73864	32.093	1.35294	0.0421569	RCC
Male	59	73	44.8	28.2	24.4	5.2	19.2	33	40	65	43	6.42	167	115	13	116	314	4.24	140	107	2.42	0.84	1.22	6.52	3.75	2.32	0.4	0.03	0.02	5.13	151	44	85.8	29.4	343	39.8	230	0.646552	371.767	148.707	99.1379	1.61638	2.9524	1.98361	2.88095	33.0189	1.30841	0.0396262	RCC
Female	67	79.7	43.1	36.6	9.4	1.5	7.9	19	10	92	14	5.37	157	107	71	97.1	333	3.93	138	100	2.43	0.91	1.17	5.88	3.87	1.27	0.59	0.13	0.02	2.89	87	26.4	91.3	30.1	330	39.8	264	1.79787	804.472	474.639	207.874	3.04724	2.8431	2.07692	2.67033	35.1145	1.38	0.0393	RCC
Male	78	71.9	44.3	27.6	31.3	5.2	26.1	20	17	43	21	5.38	152	111	14	110.1	407	4.26	138	104	2.38	0.92	0.99	7.3	3.6	2.8	0.7	0.1	0	5.48	166	50	91.3	30.3	332		233	0.9	299.571	209.7	83.2143	1.28571	2.3562	2.40404	2.58696	32.3944	1.32692	0.0409615	RCC
Male	52	64.2	29.6	34.6	7.6	1.9	5.7	29	35	144	29	3.67	166	38	8	55.3	264	4.41	137.3	101.8	2.18	0.79	0.91	8.4	6.07	1.36	0.76	0.1	0.11	3.56	106	32.7	91.9	29.8	324	50.4	372	3.39206	1660.32	1261.85	273.529	4.46324	1.9838	2.3956	2.75949	31.1338	1.34872	0.0433202	RCC
Male	64	57.6	36	21.6	13.1	3.6	9.5	35	24	114	278	5.22	221	119	27	106.6	681	3.33	142	93	2.1	0.79	1.42	8.53	6.61	1.29	0.44	0.08	0.11	5.84	183	54.4	93.2	31.3	336	44.8	189	2.25457	968.442	426.114	146.512	5.12403	2.982	1.47887	2.65823	42.6426	1.52688	0.0358065	RCC
Male	46	84.3	38.9	45.4	10	2.6	7.4	27	28	224	279	7.93	131	46	9	68	404	4.28	138	101	2.49	0.91	1.21	9.1	5.8	2.6	0.6	0	0.1	4.44	131	39.8	89.6	29.4	328		283	1.33846	631.308	378.785	108.846	2.23077	3.0129	2.05785	2.73626	32.243	1.36634	0.0423762	RCC
Female	74	78.6	48.2	30.4	11.2	1.8	9.4	22	21	61	28	6	175	64	23.9	64	222	4.12	138	103	2.44	0.94	1.13	8.5	4.5	2.9	0.5	0.6	0	4.69	139	40.8	87.1	29.8	342		274	0.775862	425.172	212.586	94.4828	1.55172	2.7572	2.15929	2.59574	33.4951	1.33981	0.04	RCC
Female	56	77.1	43	34.1	12.3	2.7	9.6	42	25	120	13	5.5	206	138	25.7	46.6	275	3.75	136.9	103.2	2.43	0.81	1.44	5.6	3.72	1.39	0.41	0.03	0.05	4.67	139	40.8	87.4	29.8	341	43.7	151	1.09727	404.115	165.687	108.633	2.67626	3.4992	1.6875	3	36.5067	1.32655	0.0363372	RCC
Male	64	74.7	29.5	45.2	7.8	1.9	5.9	79	115	1041	302	6.2	248	25	12	65.9	227	4.64	140	101	2.44	0.87	1.2	6.89	3.9	2.14	0.74	0.1	0.01	3.16	81	25.9	82	25.6	313	46.1	536	1.3486	976.822	722.849	250.467	1.82243	2.928	2.03333	2.8046	30.1724	1.38614	0.0459406	RCC
Female	36	75.9	28.7	47.2	7.1	1.8	5.3	31	46	206	116	5.84	123	43	8	65.7	233	4.66	136	100	2.16	0.93	1.37	13.5	11.89	0.96	0.61	0.01	0.03	3.49	79	26	74.5	22.6	304	42.3	493	7.5551	6106.01	3724.67	513.542	12.3854	2.9592	1.57664	2.32258	29.1845	1.36	0.0466	RCC
Female	43	78.8	41.2	37.6	6.8	1.2	5.6	18	18	71	27	4.53	136	32	13	83.9	464	3.86	137	107	2.25	0.84	1.26	4.8	3.2	0.9	0.6	0.1	0	4.18	104	32	76.6	24.9	326	37.2	293	2.13333	1041.78	625.067	325.556	3.55556	2.835	1.78571	2.67857	35.4922	1.28037	0.0360748	RCC
Male	61	78.4	45.5	32.9	17.5	3.1	14.4	20	13	50	17	3.63	158	134	26	69.5	407	4.28	137	103	2.44	0.85	1.35	4.87	2.99	1.33	0.38	0.12	0.05	5.25	161	45.9	87.4	30.7	351	37.1	342	0.854286	768.857	292.166	257.143	2.24812	3.294	1.80741	2.87059	32.0093	1.3301	0.0415534	RCC
Male	45	73.9	38.6	35.3	8	1.7	6.3	18	27	121	77	5.98	164	84	15	106.5	584	4.53	136.9	103	2.43	0.84	1.28	9.54	6.56	2.17	0.59	0.2	0.02	5.56	168	48	86.3	30.2	350	38.5	193	1.78359	583.447	344.234	88.9401	3.02304	3.1104	1.89844	2.89286	30.2208	1.32913	0.0439806	RCC
Male	63	67.5	39.1	28.4	7.2	0.8	6.4	19	17	53	12	7.43	319	780	66.1	1197.9	519	6.7	134.3	95.7	2.1	0.98	2.83	7.32	5.31	1.21	0.47	0.29	0.04	3.4	104	30.7	90.3	30.6	339	40.1	217	2.06256	952.289	447.576	179.339	4.38843	5.943	0.742049	2.14286	20.0448	1.40334	0.0700104	RCC
Male	84	54.7	20.8	33.9	9.5	2.3	7.2	8	8	130	54	13.36	99	14	8	55	306	4.01	132	96	2.73	0.65	0.86	5.07	3.63	0.93	0.4	0.07	0.04	2.8	73	23.4	83.6	26.1	312	40	347	1.56129	1354.42	541.768	373.118	3.90323	2.3478	3.17442	4.2	32.9177	1.375	0.0417708	RCC
Male	58	59.8	39.9	19.9	23.7	6.2	17.5	15	11	63	21	5.41	150	41	8.1	75.2	250	3.03	126.9	86.7	2.42	0.69	1.24	3.88	2.94	0.57	0.33	0.03	0.01	4.56	141	36.3	79.6	30.9	388	33	107	1.70211	551.895	182.125	187.719	5.15789	3.0008	1.95161	3.50725	41.8812	1.46367	0.0349481	RCC
Male	59	71.1	33.6	37.5	6.8	1.6	5.2	34	31	84	24	4.97	181	58	27	70.7	342	4.37	138	103	2.14	0.97	1.17	6.1	2.87	2.8	0.34	0.06	0.03	3.98	122	36.5	91.7	30.7	334	39.8	411	0.3485	421.275	143.233	146.786	1.025	2.5038	1.82906	2.20619	31.5789	1.33981	0.0424272	RCC
Male	28	69.5	40.1	29.4	13.9	3.2	10.7	20	14	92	32	7.11	253	194	9.1	68.5	357	4	135.5	98.3	2.35	0.83	1.23	12.71	9.92	1.44	1.32	0.01	0.02	4.11	116	35.5	86.4	28.2	327	41.2	266	9.09333	1832.44	2418.83	184.722	6.88889	2.8905	1.91057	2.83133	33.875	1.37843	0.0406918	RCC
Male	56	73.8	51.1	22.7	12.9	2	10.9	20	22	90	30	5.5	142	110	14	73.3	486	4.25	139	103	2.58	0.86	1.36	5.46	2.87	1.93	0.47	0.15	0.04	5.26	161	45	85.6	30.6	358	35.8	227	0.698912	337.56	158.653	117.617	1.48705	3.5088	1.89706	3	32.7059	1.34951	0.0412621	RCC
Female	64	74.1	45.1	29	13.7	2.3	11.4	20	16	103	21	5.74	168	207	17.2	54.5	228	3.54	141.2	103.8	2.34	0.93	1.31	5.86	3.14	2.28	0.36	0.05	0.03	5.31	149	43.8	82.5	28	340	39.2	187	0.495789	257.535	92.7126	82.0175	1.37719	3.0654	1.78626	2.51613	39.887	1.36031	0.034104	RCC
Female	59	76.9	45.6	31.3	10.1	2	8.1	24	22	78	26	5.63	187	158	21	52.5	388	4.3	140	102	2.4	0.89	1.25	6.7	4.1	2.2	0.3	0.1	0	4.55	139	42.3	92.9	30.6	329		309	0.559091	575.864	172.759	140.455	1.86364	3	1.92	2.69663	32.5581	1.37255	0.0421569	RCC
Male	67	72.9	43.9	29	13.5	2.8	10.7	22	34	99	22	5.01	127	67	13	90.3	495	4.49	140	103	2.36	0.97	1.29	5.74	2.48	2.36	64	0.23	0.03	5.2	155	46.9	90.2	29.8	330	38.1	236	67.2542	248	15872	100	1.05085	3.0444	1.82946	2.43299	31.1804	1.35922	0.0435922	RCC
Female	58	86.2	49.9	36.3	10.3	1.8	8.5	21		70	14	5.79	173	85	10	71	258	4.38	138.7	104.2	2.57	0.86	1.11	5.51	4.41	0.7	0.38	0.01	0.01	3.95	125	36.4	92.2	31.6	343	40.8	174	2.394	1096.2	416.556	248.571	6.3	2.8527	2.31532	2.98837	31.6667	1.33109	0.0420345	RCC
Female	58	78.4	43.1	35.3	15	3.7	11.3	23	18	97	44	5.81	358	130	37	103.3	371	4.34	139	100	2.49	1	1.26	13.04	9.74	2.44	0.71	0.11	0.04	5.46	149	44.9	82.2	27.2	331		300	2.83418	1197.54	850.254	122.951	3.9918	3.1374	1.97619	2.49	32.0276	1.39	0.0434	RCC
Male	66	55.8	33.6	22.2	19.2	4.5	14.7	20	19	61	13	4.56	125	214	15	69.3	277	3.68	144	107	2.12	0.9	1.12	9.37	6.8	1.9	0.64	0.01	0.02	3.87	132	37.9	97.9	34.1	348	41.6	204	2.29053	730.105	467.267	107.368	3.57895	2.3744	1.89286	2.35556	39.1304	1.34579	0.0343925	RCC
Male	46	67.6	42.6	25	15.3	2.3	13	18	12	72	15	4.91	175	138	10.5	77.7	306	3.79	140.3	107.2	2.41	0.93	1	4.88	3.12	1.3	0.36	0.07	0.03	4.73	142	40.9	86.5	30	347	39.3	163	0.864	391.2	140.832	125.385	2.4	2.41	2.41	2.5914	37.0185	1.30877	0.0353545	RCC
Male	70	61.4	39.1	22.3	11.6	2	9.6	18	16	51	21	5.62	142	95	21	77.4	377	3.86	139	106	2.01	0.99	1.12	5.2	3	1.8	0.4	0.1	0	4.58	147	44.5	97.2	32.1	330		155	0.666667	258.333	103.333	86.1111	1.66667	2.2512	1.79464	2.0303	36.0104	1.31132	0.0364151	RCC
Female	45	70.2	41.7	28.5	14.4	2.7	11.7	22	20	126	17	5.25	169	96	13.7	64.3	520	4.24	137.8	104	2.49	0.86	1.15	4.16	2.59	1.2	0.28	0.06	0.03	5.48	162	47.5	86.7	29.6	341	39.8	159	0.604333	343.175	96.089	132.5	2.15833	2.8635	2.16522	2.89535	32.5	1.325	0.0407692	RCC
Male	59	75.6	48.7	26.9	23.8	3.9	19.9	19	15	69	29	4.6	113	77	9	69.5	321	4.2	139.3	103.2	2.49	0.85	1.22	4.35	2.43	1.39	0.29	0.21	0.03	4.75	149	43.6	91.8	31.4	342	38.5	282	0.506978	492.993	142.968	202.878	1.7482	3.0378	2.04098	2.92941	33.1667	1.34981	0.0406977	RCC
Male	32	73.7	41.3	32.4	8.1	1.4	6.7	21	14	118	27	5.03	185	97	19	88.5	503	3.96	141	109	2.41	0.91	1.21	5.21	2.38	2.05	0.41	0.32	0.05	4.64	127	39	84.1	27.4	326	51.2	284	0.476	329.717	135.184	138.537	1.16098	2.9161	1.99174	2.64835	35.6061	1.29358	0.0363303	RCC
Male	67	67.8	41.6	26.2	15.1	2.5	12.6	21	20	53	111	5.4	206	171	16	75.6	439	4.1	136	105	2.2	0.96	1.48	12.4	8.8	2.7	0.7	0.2	0.1	5.19	159	47	90.7	30.7	338		228	2.28148	743.111	520.178	84.4444	3.25926	3.256	1.48649	2.29167	33.1707	1.29524	0.0390476	RCC
Male	65	76.2	44.5	31.7	15.6	2.4	13.2	24	24	80	20	8.74	159	105	12	95.3	392	3.89	136	101	2.39	0.81	1.21	8.37	5.01	2.58	0.48	0.26	0.04	4.79	149	42.1	87.9	31.1	354	38.7	209	0.932093	405.849	194.807	81.0078	1.94186	2.8919	1.97521	2.95062	34.9614	1.34653	0.0385149	RCC
Female	73	82.8	45.9	36.9	18.9	3.8	15.1	23	24	73	17	6.29	179	49	18	78.9	303	3.81	141	103	2.54	0.91	1.35	7.2	4.2	2.4	0.5	0.1	0	3.99	139	39.8	99.9	34.7	348	41.5	183	0.875	320.25	160.125	76.25	1.75	3.429	1.88148	2.79121	37.0079	1.36893	0.0369903	RCC
Female	65	67.9	33.2	34.7	18.9	4.9	14	14	10	77	54	7.32	160	31	4	77.8	279	4.09	141	108	2.19	0.92	1.12	7.1	4.3	1.9	0.9	0	0	3.75	108	31.9	85	28.8	339	42.8	266	2.03684	602	541.8	140	2.26316	2.4528	1.95536	2.38043	34.4743	1.30556	0.0378704	RCC
Female	62	79.6	39.5	40.1	13.7	3.2	10.5	19	17	91	28	8.28	151	90	15	69	342	4.75	141	102	2.38	0.95	1.01	6.98	4.06	2.22	0.63	0.04	0.03	4.91	140	41.3	84.1	28.5	339	40.4	283	1.15216	517.559	326.062	127.477	1.82883	2.4038	2.35644	2.50526	29.6842	1.38235	0.0465686	RCC
Male	52	64.5	41.5	23	9.5	1.7	7.8	15	22	83	40	6.1	179	71	13.7	63.3	429	4.8	143.2	108.4	2.23	0.86	0.98	6.63	3.95	1.78	0.7	0.16	0.04	4.46	130	38.7	86.8	29.1	336	40	171	1.55337	379.466	265.626	96.0674	2.2191	2.1854	2.27551	2.59302	29.8333	1.32103	0.0442804	RCC
Male	62	77.4	41.1	36.3	13.6	2.1	11.5	26	21	62	72	4.7	253	77	10	80.4	498	4.15	140.2	105.7	2.4	0.84	1.27	6.36	3.56	1.76	0.74	0.26	0.04	4.79	151	45.4	94.8	31.5	33	41.7	242	1.49682	489.5	362.23	137.5	2.02273	3.048	1.88976	2.85714	33.7831	1.3264	0.0392621	RCC
Female	60	70.6	43.3	27.3	20.6	2.9	17.7	23	27	106	22	6.36	215	155	21.2	76	267	3.83	141	106	2.46	0.97	0.99	5.4	3.1	2	0.2	0	0	4.35	139	41.2	94.6	31.8	336	39.2	204	0.31	316.2	63.24	102	1.55	2.4354	2.48485	2.53608	36.8146	1.33019	0.0361321	RCC
Male	59	60.4	34	26.4	12	2.8	9.2	29	27	227	280	4.89	160	21.42	13	60.5	291	4.52	136	101	2.5	0.84	1.22	11.1	8.2	1.5	1.2	0.2	0.1	3.4	100	30.4	89.5	29.5	329	41.7	477	6.56	2607.6	3129.12	318	5.46667	3.05	2.04918	2.97619	30.0885	1.34653	0.0447525	RCC
Female	80	70.6	47.9	22.7	8	1.4	6.6	16	22	64	22	6	235	67	13	76.6	243	3.93	140	105	2.33	0.86	1.14	6.7	4.6	1.5	0.4	0.2	0	4.64	132	40.3	86.9	28.4	326		313	1.22667	959.867	383.947	208.667	3.06667	2.6562	2.04386	2.7093	35.6234	1.33333	0.0374286	RCC
Male	58	80.6	42.5	38.1	29	5	24	23	18	131	28	5.75	229	167	12	167.3	668	3.75	142	103	2.38	0.81	1.16	7.5	6.1	0.9	0.4	0.1	0	4.28	126	37.5	87.6	29.5	337	48.2	181	2.71111	1226.78	490.711	201.111	6.77778	2.7608	2.05172	2.93827	37.8667	1.37864	0.0364078	RCC
Male	58	57.7	34.9	22.8	24.3	4.3	20	28	20	57	29	4.95	166	643	19	125.5	525	3.73	137	102	2.07	0.71	0.95	10.69	8.63	1.09	0.95	0	0.02	4.44	136	38.6	86.9	30.6	352	36.8	196	7.52156	1551.82	1474.23	179.817	7.91743	1.9665	2.17895	2.91549	36.7292	1.34314	0.0365686	RCC
Male	55	74	43.7	30.3	19.5	3.1	16.4	39	24	53	18	4.48	234	348	25	78.4	233	4.6	139	103	2.45	0.86	1.36	4.7	2.09	2	0.43	0.15	0.03	4.33	129	38.8	89.6	29.8	332	41.9	280	0.44935	292.6	125.818	140	1.045	3.332	1.80147	2.84884	30.2174	1.34951	0.0446602	RCC
Male	76	55.1	34	21.1	14.2	2.5	11.7	96	108	49	23	8.81	199	175	17.3	90.4	314	3.87	138.8	103.6	2.04	0.82	0.93	7.61	4.31	2.74	0.46	0.08	0.02	5.19	143	42.9	82.7	27.6	333	38	258	0.723577	405.832	186.683	94.1606	1.57299	1.8972	2.19355	2.4878	35.8656	1.33977	0.0373552	RCC
Male	61	76	43.5	32.5	16.3	2.6	13.7	28	23	103	90	4.98	191	96	11	62.2	357	4.22	138	105	2.36	0.88	0.87	7.02	4.36	2.13	0.47	0.03	0.03	4.92	159	45.8	93.1	32.3	347	43.8	238	0.962066	487.174	228.972	111.737	2.04695	2.0532	2.71264	2.68182	32.7014	1.31429	0.0401905	RCC
Male	64	71.1	39.5	31.6	10.3	2	8.3	18	23	58	18	7.29	194	62	10.8	191.3	346	4.44	141.3	109.3	2.35	0.74	1.33	6.18	4.25	1.2	0.47	0.22	0.04	4.04	116	34.9	86.4	28.7	332	39	136	1.66458	481.667	226.383	113.333	3.54167	3.1255	1.76692	3.17568	31.8243	1.29277	0.0406221	RCC
Female	68	61.1	35.7	25.4	11.4	2.3	9.1	17	14	55	27	5.26	132	42	10	53.9	173	4.12	140.7	106.2	2.22	0.83	1.02	3.89	1.97	1.56	0.28	0.06	0.02	4.64	101	32.1	69.2	21.8	315	33.6	209	0.35359	263.929	73.9003	133.974	1.26282	2.2644	2.17647	2.6747	34.1505	1.32486	0.0387947	RCC
Male	33	64.8	40.6	24.2	14.1	2.5	11.6	22	15	96	24	4.3	160	193	12	101.4	432	3.97	135	101	2.29	0.9	1.27	5.5	3.6	1.2	0.5	0.3	0	4.72	132	40	84.7	28	331		212	1.5	636	318	176.667	3	2.9083	1.80315	2.54444	34.005	1.33663	0.0393069	RCC
Female	75	70.5	44.2	26.3	13.3	2.4	10.9	17	10	55	16	4.38	145	44	12	63.2	278	3.65	139	106	2.2	0.83	1.03	6	3.3	2.2	0.4	0.1	0	4.55	136	41.3	90.7	29.9	329		205	0.6	307.5	123	93.1818	1.5	2.266	2.13592	2.6506	38.0822	1.31132	0.034434	RCC
Female	59	67.8	43.3	24.5	13	2.1	10.9	22	12	70	14	5.56	215	141	16	78.2	390	4.11	142	104	2.2	0.88	1.23	5.94	3.37	2.16	0.34	0.06	0.01	4.43	138	41.1	92.6	31.2	337		201	0.530463	313.597	106.623	93.0556	1.56019	2.706	1.78862	2.5	34.5499	1.36538	0.0395192	RCC
Male	59	49.9	33	16.9	48.1	11.4	36.7	22	9	132	27	11	579	48	7.5	89.4	444	4.85	132.5	102.2	2.16	0.84	1.36	0.41	0.02	0.29	0.08	0.01	0.01	1.9	53	17.2	90.6	28	308	73.3	84	0.00551724	5.7931	0.463448	289.655	0.0689655	2.9376	1.58824	2.57143	27.3196	1.29648	0.047456	RCC
Male	67	70.6	45.8	24.8	8.1	2	6.1	30	47	78	28	8.04	173	127	14.3	101	322	3.52	138.7	100.3	2.24	0.85	1.08	6.54	5.37	0.79	0.29	0.05	0.04	4.34	139	39.8	91.7	32	349	44.2	211	1.97127	1434.27	415.937	267.089	6.79747	2.4192	2.07407	2.63529	39.4034	1.38285	0.0350947	RCC
Male	65	62.3	34.8	27.5	12.5	2	10.5	55	49	80	58	4.12	150	60	11	56.1	443	3.6	141.2	104.9	2.41	0.71	1.57	6.01	2.85	2.39	0.57	0.16	0.04	4.5	144	40.3	89.6	32	357	42.7	250	0.679707	298.117	169.927	104.603	1.19247	3.7837	1.53503	3.39437	39.2222	1.34604	0.0343184	RCC
Female	47	68.5	41.9	26.6	13.5	2.2	11.3	21	15	75	19	6.32	254	169	15	112.9	352	3.52	141	108	2.24	0.82	1.24	8.72	6.2	1.9	0.52	0.05	0.05	4.42	129	38.7	87.6	29.2	333	41.5	228	1.69684	744	386.88	120	3.26316	2.7776	1.80645	2.73171	40.0568	1.30556	0.0325926	RCC
Male	55	87.5	40.9	46.6	12.7	2.4	10.3	12	10	93	30	5.32	137	43	7	66.3	354	4.25	136	98	2.53	1	1.26	5.16	3.39	1.32	0.36	0.07	0.02	3.86	106	35.1	90.9	27.5	302	46.3	297	0.924545	762.75	274.59	225	2.56818	3.1878	2.00794	2.53	32	1.38776	0.0433673	RCC
Male	65	72.3	45	27.3	8.5	1.7	6.8	19	14	75	34	5.54	163	94	16	55	410	3.74	143	106	2.43	0.79	1.37	7.82	4.83	2.17	0.64	0.13	0.05	4.66	137	41.4	88.8	29.4	331	40	231	1.42452	514.161	329.063	106.452	2.22581	3.3291	1.77372	3.07595	38.2353	1.34906	0.035283	RCC
Male	38	68.2	44.3	23.9	18.6	4.7	13.9	22	21	62	18	5.54	190	121	9.5	90	356	4.7	138	102	2.41	0.97	0.95	6.71	5.91	0.58	0.09	0.12	0.01	3.32	117	33.1	99.7	35.2	353	50.4	235	0.917069	2394.57	215.511	405.172	10.1897	2.2895	2.53684	2.48454	29.3617	1.35294	0.0460784	RCC
Female	73	74.1	46.6	27.5	15	2	13	14	12	50	15	5.28	128	64	7.1	56	206	4.11	134	102	2.38	0.76	0.98	7.05	5.28	1.31	0.39	0.05	0.02	4.52	138	40.5	89.6	30.5	341	41.6	249	1.57191	1003.6	391.405	190.076	4.03053	2.3324	2.42857	3.13158	32.6034	1.31373	0.0402941	RCC
Female	47	63.4	36	27.4	10.7	2.3	8.4	13	8	74	16	5.02	130	51	7.9	56.6	275	3.85	143.4	110.1	2.22	0.95	1.28	6.06	3.09	2.4	0.44	0.11	0.02	4.15	122	36.8	88.7	29.4	332	40.2	288	0.5665	370.8	163.152	120	1.2875	2.8416	1.73438	2.33684	37.2468	1.30245	0.0349682	RCC
Male	61	76.2	41.1	34.8	11	2.1	8.9	15	14	67	25	5.28	143	93	13	91.3	405	4.19	137	102	2.39	0.85	1.16	5.04	2.9	1.5	0.49	0.12	0.03	4.95	142	42.9	86.7	28.7	331	39.6	319	0.947333	616.733	302.199	212.667	1.93333	2.7724	2.06034	2.81176	32.6969	1.34314	0.0410784	RCC
Male	53	64.4	39.3	25.1	8.8	1.7	7.1	17	13	67	26	6.21	632	61	7.1	105.6	542	4.2	140.7	104.9	2.3	0.86	0.97	6.52	2.92	2.9	0.62	0.06	0.02	5.33	134	42	78.8	25.1	319	42.7	244	0.624276	245.683	152.323	84.1379	1.0069	2.231	2.37113	2.67442	33.5	1.34128	0.0400381	RCC
Female	60	69.9	42.5	27.4	11	2	9	22	23	72	36	5.39	152	87	9.5	46.7	307	4.46	141.6	107.6	2.36	0.82	1.22	6.68	3.96	2.15	0.47	0.07	0.03	4.33	134	38.5	88.9	30.9	348	40.3	278	0.865674	512.037	240.657	129.302	1.84186	2.8792	1.93443	2.87805	31.7489	1.31599	0.0414498	RCC
Male	64	63.3	36.1	27.2	13.7	2.6	11.1	20	16	63	48	4.88	144	70	10	75	403	4.24	138	105	2.32	0.92	0.98	5.53	2.38	2.42	0.49	0.17	0.07	4.73	151	43.8	92.6	31.9	345	41.2	274	0.481901	269.471	132.041	113.223	0.983471	2.2736	2.36735	2.52174	32.5472	1.31429	0.040381	RCC
Female	74	61.7	39.8	21.9	9.3	2.1	7.2	14	6	61	13	5.65	156	98	13.7	45.6	195	3.78	141.4	101.9	2.25	0.92	1.35	5.18	2.9	1.77	0.4	0.08	0.03	3.73	107	32.6	87.4	28.7	328	43.8	310	0.655367	507.91	203.164	175.141	1.63842	3.0375	1.66667	2.44565	37.4074	1.38763	0.0370952	RCC
Male	33	67.4	30.3	37.1	7.8	1.6	6.2	15	9	84	19	4.65	177	69	8.4	56.5	222	3.87	136.5	100.2	2.24	0.76	0.95	5.74	3.81	1.32	0.57	0.04	0	3.78	97	31.4	83.1	25.7	309	40.8	341	1.64523	984.25	561.023	258.333	2.88636	2.128	2.35789	2.94737	35.2713	1.36228	0.0386228	RCC
Male	58	74.2	45.6	28.6	17.9	2.1	15.8	30	57	127	31	4.57	177	63	19.6	77	357	3.93	138	99	2.21	0.79	1.12	8.19	5.53	2.05	0.53	0.07	0.01	5.99	180	51	85.1	30.1	353	37.6	241	1.42971	650.112	344.559	117.561	2.69756	2.4752	1.97321	2.79747	35.1145	1.39394	0.039697	RCC
Male	64	71	43.5	27.5	18.6	2.9	15.7	15	11	68	25	5.53	152	94	9	56.8	299	4.42	137.5	106.4	2.45	0.81	0.83	7.8	4.65	2.32	0.59	0.21	0.03	4.12	149	43.8	106.3	36.2	340	42.1	249	1.18254	499.073	294.453	107.328	2.00431	2.0335	2.95181	3.02469	31.1086	1.29229	0.0415414	RCC
Male	67	60.9	37.1	23.8	6	0.8	5.2	16	23	89	59	4.66	116	50	5	56.4	328	3.87	143	107	2.24	0.87	1.11	6.63	3.61	2.5	0.28	0.22	0.02	4.35	131	38.5	88.5	30.1	340	39.4	344	0.40432	496.736	139.086	137.6	1.444	2.4864	2.01802	2.57471	36.9509	1.33645	0.0361682	RCC
Male	65	82.2	40.4	41.8	15.6	3.5	12.1	18	16	208	33	5.51	187	103	21	85.6	551	4.62	138	101	2.49	0.94	1.22	8.4	5.9	1.8	0.6	0.1	0	4.29	131	39.2	91.4	30.6	335		340	1.96667	1114.44	668.667	188.889	3.27778	3.0378	2.04098	2.64894	29.8701	1.36634	0.0457426	RCC
Female	53	62.4	27.4	35	14.2	2.9	11.3	11	7	99	26	5.53	179	19	12	52.1	153	3.23	138	103	2.11	0.82	1.11	10.77	7.44	2.49	0.71	0.11	0.02	3.29	94	26.9	81.8	28.6	349	37.5	587	2.12145	1753.93	1245.29	235.743	2.98795	2.3421	1.9009	2.57317	42.7245	1.33981	0.0313592	RCC
Female	42	49.6	28	21.6	10.4	2	8.4	30	16	58	10	4.56	135	21	10	46.7	255	4.11	142	106	2.2	0.8	1.29	7.17	4.67	1.72	0.56	0.18	0.04	4.17	127	39.2	94	30.5	324	43.9	411	1.52047	1115.91	624.911	238.953	2.71512	2.838	1.70543	2.75	34.5499	1.33962	0.0387736	RCC
Male	65	50.2	33.5	16.7	8.7	1.7	7	40	41	53	39	7.27				133.6	259	4.11	140	109	1.92	0.86	1.11	11.9	10.67	0.84	0.35	0	0.04	4.69	138	42.4	90.4	29.4	325	43.8	163	4.44583	2070.49	724.671	194.048	12.7024	2.1312	1.72973	2.23256	34.0633	1.2844	0.0377064	RCC
Female	65	44.2	24	20.2	13	4	9	139	71	42	37	11.27	282	210	18.7	91	361	3.76	142	110	1.93	0.65	1.14	13.23	12.26	0.34	0.62	0	0.01	3.47	102	30.4	87.6	29.4	336	43.2	166	22.3565	5985.76	3711.17	488.235	36.0588	2.2002	1.69298	2.96923	37.766	1.29091	0.0341818	RCC
Male	55	65.4	32.6	32.8	13.5	2.7	10.8	21	28	101	85	5.47	191	20	12	65.2	350	4.51	131	97	2.17	0.81	1.05	5.96	4.35	0.82	0.69	0.06	0.04	4.75	143	41.4	87.2	30.1	345	40.2	360	3.66037	1909.76	1317.73	439.024	5.30488	2.2785	2.06667	2.67901	29.0466	1.35052	0.0464948	RCC
[truncated: 424 more rows]
[truncated: 1 more columns]

## Sheet: Table S3
Splited cleaning date for ML model construction
[truncated: 1,058 more rows]
[truncated: 2 more columns]

[truncated: 4 more sheets: S4- univariate analysis results, Table S5-validation cohort, Table S6-Training  cohort, Table S6-validation cohort]
